# Supplementary material for: Impact of FLT3-ITD location on cytarabine sensitivity in AML: a network-based approach
Source: Leukemia. 2023 Mar 25;37(5):1151–5. doi: 10.1038/s41375-023-01881-5 (PMC10169656; doi:10.1038/s41375-023-01881-5)
Supplement: Supplementary file 2 — Table S1 [file 41375_2023_1881_MOESM2_ESM.xlsx]

## Sheet: Sheet1
Table S1
Quantified proteins in proteomic analysis (mass spectrometry)
Protein IDs				LFQ intensity												Student's T Test
Protein IDs	Majority protein IDs	Protein names	Gene names	JMD_Ctrl_1	JMD_Ctrl_2	JMD_Ctrl_3	JMD_Cyta_1	JMD_Cyta_2	JMD_Cyta_3	TKD_Ctrl_1	TKD_Ctrl_2	TKD_Ctrl_3	TKD_Cyta_1	TKD_Cyta_2	TKD_Cyta_3	Significant JMD_Cyta_JMD_Ctrl	Significant TKD_Cyta_TKD_Ctrl	Fold Change (log2) JMD_Cyta_JMD_Ctrl	Test statistic JMD_Cyta_JMD_Ctrl	-Log p-value JMD_Cyta_JMD_Ctrl	q-value JMD_Cyta_JMD_Ctrl	Fold Change (log2) TKD_Cyta_TKD_Ctrl	Test statistic TKD_Cyta_TKD_Ctrl	-Log p-value TKD_Cyta_TKD_Ctrl	q-value TKD_Cyta_TKD_Ctrl
P11352;A0A0A6YVV2;A0A0A6YY34	P11352	Glutathione peroxidase 1;Glutathione peroxidase	Gpx1	27.8507	28.6796	28.246	25.7857	26.1147	24.8753	28.8791	29.1708	28.445	26.6716	26.7909	26.2944	+	+	-2.66687	-4.92729	2.42252	0.01375	-2.246	-6.26398	3.01468	0.00853333
A0A087WNM1;Q91Z67;A0A087WSQ1;A0A087WS59;A0A087WRV4;A0A087WNR5	A0A087WNM1	SLIT-ROBO Rho GTPase-activating protein 2	Srgap2	26.7874	26.7341	27.1764	26.9363	26.8051	26.7028	26.8001	26.576	27.0098	26.9313	26.7735	26.7849			-0.0845661	-0.331739	0.211714	0.781228	0.0345999	0.147132	0.091201	0.915632
P02088;A8DUK4;E9Q223	P02088	Hemoglobin subunit beta-1	Hbb-b1;Hbbt1	27.1698	26.4457	26.9473	24.6631		25.136	29.0863	28.3287	28.7464				+		-1.95472	-4.56864	2.02506	0.009		0	0	0.933827
H7BXB9;F8WIU1;Q9D1K7;Q6IR22	H7BXB9	UPF0687 protein C20orf27 homolog	1700037H04Rik	26.6199	26.7703	26.4144	26.4192	26.4511	26.6363	27.0392	26.6851	26.8877	26.2723	26.492	26.5139		+	-0.0993334	-0.444703	0.331745	0.687162	-0.444599	-1.94705	1.5897	0.0650684
A0A087WNV1;A0A087WSR7;A0A087WR52;Q8K2K6-3;Q8K2K6-1;Q8K2K6;Q8K2K6-2;A0A087WRL1	A0A087WNV1	Arf-GAP domain and FG repeat-containing protein 1	Agfg1	27.5932	27.5776	27.5279	27.7319	27.5543	27.5173	27.9554	27.5947	27.9001	27.3974	27.574	27.4352			0.0349325	0.206581	0.193984	0.862233	-0.347867	-1.55058	1.3104	0.108975
Q8BGQ7	Q8BGQ7	Alanine--tRNA ligase, cytoplasmic	Aars	32.3754	32.3991	32.3304	32.3888	32.5634	32.5005	32.0078	32.0992	31.9857	32.4891	32.551	32.3837		+	0.115934	0.74851	0.990424	0.439541	0.4437	2.7743	2.75062	0.0248
Q8C6B0;A0A2R8VK72;A0A2R8VI07;H3BJI7;Q9D7S5;Q76I24;Q5I0W6;Q76I26;A0A2R8VHN2;G3X9G9	Q8C6B0		Mettl7a1	28.0043	28.1662	27.7281	26.3513	25.7355	25.9609	29.0324	28.9157	29.063	26.3585	26.4027	27.2051	+	+	-1.9503	-6.08114	3.04314	0.11	-2.34827	-6.1998	2.96362	0.008
A0A087WNZ7;G5E870;A0A0B4J1N9;A0A087WRV6;A0A087WP92;A0A087WSG4;A0A087WQ02;A0A087WS65;Q3TP48	A0A087WNZ7	E3 ubiquitin-protein ligase TRIP12	Trip12	29.0543	29.2962	29.2089	28.9674	29.3152	29.2161	29.361	29.267	29.3945	29.1869	29.0179	29.1145			-0.0202332	-0.0897988	0.0557341	0.945161	-0.2344	-1.44629	1.71004	0.129368
A0A087WS29;A0A087WQQ5;A0A087WP85;A0A087WP14;A0A087WPX0;F8VQC7;Q61595-3;Q61595-5;Q61595-10;Q61595-7;Q61595-11;Q61595;A0A087WQF8;A0A087WP48;A0A087WS04;A0A087WQG4;A0A087WQD0;A0A087WNW3;A0A087WQI3;A0A087WPW5;A0A087WS23;A0A087WQ25;A0A087WRS1;Q61595-2;Q61595-12;Q61595-16;Q61595-14;Q61595-6;Q61595-4;Q61595-9;Q61595-8;Q61595-13;Q61595-15;A0A087WR91;A0A087WPY8	A0A087WS29	Kinectin	Ktn1	27.4543	27.6479	27.3967	27.9688	28.1904	27.7036	27.4445	27.133	27.6866	27.8174	27.853	27.9023			0.454633	1.74916	1.33043	0.085816	0.4362	1.6642	1.2627	0.0904849
D3YWG9;A0A087WPX9;D3Z057;Q9DAD3;E9Q4P1	D3YWG9		Wdfy1		26.1427	25.7353		25.8206	26.2773		25.766		25.9886	25.7056	25.8562			0.10995	0.270812	0.122771	0.828912	0.0841325	0	0	0.971467
A0A087WQ86;E9QM99;Q8BZN6-4;A0A087WRP5;Q8BZN6;Q8BZN6-2;Q8BZN6-3;A0A0R4J2B7;A0A087WQA1;A0A087WS26;Q8BLX9;A0A1D5RLE0;E9QMR2;A0A1D5RMM1;F8VPN7;Q8BIK4-3;Q8BIK4;Q8BIK4-2	A0A087WQ86	Dedicator of cytokinesis protein 10	Dock10	30.2977	30.2086	30.2965	30.3101	30.203	30.3951	30.3919	30.2693	30.3777	30.279	30.261	30.3249			0.0351334	0.215645	0.21726	0.855785	-0.0580006	-0.405206	0.602123	0.702867
Q8R080	Q8R080	G2 and S phase-expressed protein 1	Gtse1	27.9092	27.0554	26.6877		26.0504	25.1492	24.5547			27.2283	27.568	27.2492	+		-1.61763	-2.39543	1.17268	0.0511884	2.7938	0	0	0.980969
A0A087WQH8	A0A087WQH8		Slc35a4	27.0515	26.6395	27.4694	26.9704	27.0362	27.0737	26.8156	27.0692	27.082	27.12	27.0407	27.1172			-0.0267003	-0.0781927	0.0374983	0.951674	0.103701	0.54421	0.500328	0.585406
P55096;A0A0G2JDI9	P55096	ATP-binding cassette sub-family D member 3	Abcd3	27.5477	27.3406	27.4672	27.5339	26.8837	27.4066	27.3055	27.1752	27.1242	27.6517	27.5659	27.5469		+	-0.1771	-0.57524	0.354346	0.587145	0.386533	2.37322	2.44971	0.044169
A0A087WQS2;Q9CQC6;A0A087WPF9;A0A087WS48	A0A087WQS2	Basic leucine zipper and W2 domain-containing protein 1	Bzw1	30.2416	30.3199	30.4485	30.2963	30.4093	30.38	30.3291	30.4228	30.3922	30.3382	30.219	30.2012			0.0251999	0.148966	0.134277	0.902035	-0.128567	-0.850902	1.18297	0.35496
Q91VB8;P01942	Q91VB8	Hemoglobin subunit alpha	haemaglobin alpha 2;Hba	28.2003	27.3526	27.5854	26.5196	25.9774	25.7886	29.5586	28.6501	28.8323	26.4365		26.3676	+	+	-1.61757	-3.72221	2.07406	0.00847059	-2.61162	-5.68775	2.27018	0.00304762
Q9JHK5;Q8CAG6;Q5F270	Q9JHK5	Pleckstrin	Plek	31.3199	31.5338	31.3989	30.368	30.3241	29.6792	31.702	31.6818	31.0953	31.0156	30.5212	31.002	+	+	-1.29377	-3.90587	2.30031	0.0112941	-0.646767	-1.81201	1.18344	0.0756068
A0A087WRH2;Q9WUD8;D3Z3C1;J3QPY3	A0A087WRH2	Fas apoptotic inhibitory molecule 1	Faim	27.7617	27.2876	27.9256	27.0317	27.388	27.3752	27.6181	28.0313	27.4717	27.4113	27.2054	27.3976			-0.393333	-1.2137	0.812336	0.200056	-0.368933	-1.31643	0.958228	0.157325
A0A0R4J2B5;A0A087WRI8;G5E8E3;Q8R3Y5-2;Q8R3Y5	A0A0R4J2B5	Uncharacterized protein C19orf47 homolog	2310022A10Rik			25.1087				25.4609		25.0833							0	0	0.956327		0	0	0.972542
E9PYH2;Q91V12;Q91V12-4;Q91V12-3;REV__Q68FG2	E9PYH2	Cytosolic acyl coenzyme A thioester hydrolase	Acot7	31.0265	30.9022	30.9501	31.0014	30.9447	31.2128	30.6937	30.6684	30.816	31.0609	31.1753	31.2284		+	0.093366	0.493361	0.450347	0.652641	0.428833	2.5644	2.50887	0.0322445
Q8C3V4;A0A087WSP5;P42225;Q99K94;Q8CFQ1;A0A087WRI1;A0A087WSQ5	Q8C3V4	Signal transducer and activator of transcription;Signal transducer and activator of transcription 1	Stat1	28.1952	28.2512	28.0157	27.9467	27.7686	27.9283	27.9913	28.0015	28.1427	28.0629	28.0214	28.1025			-0.272833	-1.43	1.40072	0.141301	0.0171007	0.110916	0.114609	0.946694
A0A0A0MQ68;Q60759;D3Z4I2	A0A0A0MQ68	Glutaryl-CoA dehydrogenase, mitochondrial	Gcdh	26.9692	27.2208	27.4435	26.7684	26.8635	26.8336	27.419	27.0897	27.1564	27.0452	26.9477	27.1828			-0.389334	-1.62323	1.30435	0.104575	-0.163134	-0.736619	0.601381	0.428934
S4R2J9;A0A0A0MQ79;Q3TLH4-5;Q3TLH4;S4R294;S4R209;S4R2L9;S4R2E2;S4R298	S4R2J9	Protein PRRC2C	Prrc2c	29.7847	29.4163	29.4454	29.9201	30.1628	29.6306	29.3762	29.3257	30.0609	29.6837	29.6968	29.6609			0.3557	1.20975	0.851715	0.199803	0.0928669	0.2753	0.145374	0.811469
A0A0G2JFY0;A0A0A0MQ80;Q3UMC0;D3Z0U5;D6RGM7;D3Z4J2;Q9D3R6-3;Q9D3R6	A0A0G2JFY0	Spermatogenesis-associated protein 5	Spata5					26.0641					25.9245						0	0	0.956551		0	0	0.971891
Q8BZR4;P58137;G3UXJ8	Q8BZR4	Acyl-coenzyme A thioesterase 8	Acot8	26.3482	26.4401	26.0002	26.1095	26.2672	26.4667	26.1893	25.8825	26.0221	26.4556	26.6827	26.4083		+	0.0183004	0.0679804	0.0366472	0.959061	0.484233	2.17508	1.77379	0.0487845
D6RFN5;D3YW25;O70131	D6RFN5	Ninjurin-1	Ninj1	26.5975	27.416	27.0509	24.8518	26.0896	26.365	27.5978	27.975	26.7265	26.2042	26.8501	26.8318	+		-1.25267	-2.01361	1.12835	0.0616758	-0.804399	-1.52832	0.878647	0.113155
F6QP00;A0A0A0MQH0;A0A140LHK6;A0A140LHZ1;F7CAT9;F6Q8K5;F6YHS5;A0A140LJ16;A2AEV2;A0A140LJJ0;A0A140LHC1;A2AEV5;Q91VM3-2;Q91VM3;A0A140LIQ4;A0A140LHQ5;S4R186;A0A140LI37;A0A140LJ74;A0A140LHM4;A0A140LI75;A0A140LJ78	F6QP00	WD repeat domain phosphoinositide-interacting protein 4	Wdr45				24.7076			25.0851	25.1475	24.8861							0	0	0.957024		0	0	0.970151
E9QMK9;Q8BH86-2;Q8BH86	E9QMK9	UPF0317 protein C14orf159 homolog, mitochondrial	9030617O03Rik	29.9167	29.4191	29.5458	28.561	28.5376	28.2375	29.2111	29.3309	28.8513	29.1942	29.5474	29.3853	+		-1.18183	-4.19032	2.53717	0.00964706	0.244534	0.884072	0.622733	0.337068
A0A0A6YVS2;Q921L3	A0A0A6YVS2	Transmembrane and coiled-coil domain-containing protein 1	Tmco1	27.3703	27.5078	27.5304	27.2411	27.3538	27.799	27.541	27.6137	27.8982	27.5314	27.4346	27.3157			-0.00486628	-0.0175352	0.00902078	0.995707	-0.257066	-1.1396	0.958397	0.217468
A0A0A6YVU8;Q9JKV1;D3YUD8	A0A0A6YVU8	Proteasomal ubiquitin receptor ADRM1	Gm9774;Adrm1	28.1101	28.0861	28.2918	28.0576	28.2666	28.2311	27.9309	28.0351	27.8131	28.0895	28.1372	28.0634			0.0224336	0.117101	0.0869656	0.923206	0.170333	1.01589	1.1834	0.265453
A0A0A6YWB0;A0A0A6YVV8;A0A0A6YXP3;A0A0A6YWG1;A0A0A6YXQ4;A0A0A6YWJ5;Q3U570;A0A0A6YXL7;A0A2I3BRX8;Q3TJQ3	A0A0A6YWB0		Mbnl1		28.1552				27.2711					27.103				-0.8841	0	0	0.956785		0	0	0.967216
Q7TPR4;A1BN54	Q7TPR4	Alpha-actinin-1	Actn1	31.0341	30.6394	30.8577	30.8147	30.6717	30.7604	30.5818	30.4849	30.6653	30.9234	31.0959	30.9962		+	-0.0948003	-0.427947	0.319741	0.699593	0.427834	2.48412	2.39046	0.036544
A0A0A6YWM5;E9QKE4;Q8BMG7;Q8BMG7-2	A0A0A6YWM5	Rab3 GTPase-activating protein non-catalytic subunit	Rab3gap2	27.009	27.1518	27.3153	27.0668	26.9769	27.1327	27.0061	27.0944	27.3925	27.0721	26.9987	27.0806			-0.0999006	-0.50115	0.430045	0.647075	-0.113867	-0.518159	0.402826	0.60772
Q61635;A0A1L1SQM2;Q5NCB2;Q5SVP2;Q5SVP0	Q61635		Ifi47	27.6055	27.1692	26.8989	25.5997	26.3586	26.3142	27.0029	26.9077	27.0695	26.5191	27.0825	26.9654	+		-1.1337	-2.69488	1.61768	0.0229862	-0.137699	-0.495409	0.316741	0.627895
V9GXE4;A0A0A0MQ89;Q80US4;Q80US4-3	V9GXE4	Actin-related protein 5	Actr5	24.5747	25.1224			24.5557	24.906	25.2113		25.3612		24.8311	24.8796		+	-0.1177	-0.276894	0.123796	0.826282	-0.4309	-2.41028	1.4971	0.0717081
E0CZ62;A0A0A6YWX7;A2RST1	E0CZ62		Mgst2	25.0571					24.8701		24.9223		24.8551					-0.187	0	0	0.959035	-0.0671997	0	0	0.967658
A0A0A6YX18;Q8BVE3;A0A0A6YWP6;A0A0A6YVU0;A0A0A6YW86	A0A0A6YX18	V-type proton ATPase subunit H	Atp6v1h	28.7578	28.8411	28.8373	28.5743	28.6881	28.6962	28.7361	28.653	28.8349	28.6899	28.6931	28.7072			-0.159199	-1.07703	1.53588	0.257673	-0.0446002	-0.291804	0.350487	0.796983
A0A0A6YX73;Q8K1M3;P12367;A0A0A6YY28	A0A0A6YX73	cAMP-dependent protein kinase type II-alpha regulatory subunit	Prkar2a	27.8326	27.6461	27.7726	27.173	27.7	27.9336	27.8185	27.6889	27.5897	27.8591	27.7869	28.1564			-0.148233	-0.447071	0.254214	0.68559	0.2351	1.01754	0.831914	0.264226
Q5FWX7;E9Q6C1;F6UHR6;E9PXZ2;A0A0A6YXH3;A2A8Z1-2;A2A8Z1	Q5FWX7	Oxysterol-binding protein;Oxysterol-binding protein-related protein 9	Osbpl9	26.5041	27.1429	26.4409	26.6102	26.5744	26.7496	26.4569	26.8667	26.2402	26.6649	26.3933	26.518			-0.0512339	-0.155024	0.0783224	0.89867	0.00413322	0.0137883	0.00679161	0.998827
A0A0A6YXL6;E9Q3Y4;Q9ESE1-2;Q9ESE1;A0A0A6YXX3;Q9ESE1-3;A0A1D5RM41;Q8BSM6	A0A0A6YXL6	Lipopolysaccharide-responsive and beige-like anchor protein	Lrba	27.5702	27.4121	27.5966	27.1796	27.1738	27.2991	27.2607	27.1852	27.305	27.2731	26.8516	27.3924			-0.3088	-1.80996	1.92307	0.0824374	-0.077933	-0.291093	0.176297	0.797892
A0A0A6YXN9;A0A0A6YVT1;A0A0A6YY75;Q64735-2;Q64735;A0A0A6YXR6	A0A0A6YXN9	Complement component receptor 1-like protein	Cr1l	28.6205	29.2308	28.6321	28.7676	28.6123	28.2317	28.9994	28.9346	28.7535	29.275	28.9147	29.0137			-0.2906	-0.814419	0.493401	0.394138	0.171967	0.746878	0.589708	0.421944
A7UAK4;A0A0A6YY64;A2AUP3;A2AUP5;A2AUP1;Q7TS91;A2AUP4;A7UAK8;Q3U3S6;A7UAK5;A0A0A6YW89;P70266-2;P70266	A7UAK4		Pfkfb3				24.9945	25.9912		25.1942	24.4982	24.8769	24.9479	25.0919					0	0	0.958289	0.163467	0.447601	0.235629	0.677274
Q542I8;P11835;M0QWA7;M0QWJ6	Q542I8	Integrin beta;Integrin beta-2	Itgb2	30.087	29.6497	29.5908	28.8788	28.441	28.7355	29.8254	29.8009	30.1211	28.9982	29.2808	29.2668	+	+	-1.09073	-3.60289	2.23893	0.0101299	-0.733866	-3.08352	2.22087	0.0229173
A0A0B4J1E3;D3Z5P5;P40694;D6RFT3	A0A0B4J1E3	DNA-binding protein SMUBP-2	Ighmbp2	25.4733	26.5515	25.8707		26.5043	25.8916	25.82	25.6989		25.7225	25.6119	25.8209			0.232782	0.41115	0.185847	0.721829	-0.0410166	-0.215811	0.167662	0.865425
Q792F9;Q00651	Q792F9	Integrin alpha-4	Itga4	28.513	28.7543	28.4963	27.1723	27.8016	27.5565	29.6333	29.7725	29.6982	27.7292	27.5407	27.1546	+	+	-1.07773	-3.57796	2.232	0.0110886	-2.2265	-8.13107	3.66932	0
E9PYV4;Q3UW53;D3Z233;D3YYZ9	E9PYV4	Protein Niban	Fam129a	26.5786	27.0795	26.6862	25.7482	25.8003	25.5752	26.3228	26.6352	26.6132	26.7397	26.7745	26.6209	+		-1.07353	-4.02455	2.5237	0.0102727	0.187967	0.891313	0.78173	0.33375
A0A0B4J1E7;O35343;D3YTN1	A0A0B4J1E7	Importin subunit alpha-3	Kpna4	29.2765	29.1572	29.1624	28.2865	29.1329	28.9653	28.9878	29.0027	28.7277	29.3075	29.1282	29.1254			-0.4038	-1.11647	0.70406	0.236153	0.280967	1.3527	1.22543	0.14865
A0A0F6AIX5;Q8BVA5;A0A1W2P7C8;A0A0F6AIX6;A0A1W2P7T7;Q8BVA5-2;A0A1W2P820;A0A1W2P6L7;A0A1W2P6J8;Q8BVA5-3;A0A1W2P818;A0A1W2P6H0;Q8BVA5-4	A0A0F6AIX5	UPF0554 protein C2orf43 homolog		28.5601	28.6589	28.4298	28.3619	28.3665	28.4709	28.4207	28.7116	28.5222	28.4642	28.5723	28.4263			-0.149833	-0.854786	0.93022	0.372455	-0.0639	-0.326335	0.266552	0.773632
A0A0G2JDM7;Q8BTZ4;A0A0G2JDE8;A0A0G2JE03;Q3TWF7;Q8BTZ4-2;A0A0G2JFH0;A0A0G2JG78;A0A0G2JGE5;A0A0G2JF12	A0A0G2JDM7	Anaphase-promoting complex subunit 5	Anapc5	27.5237	27.7042	27.7332	27.6788	27.673	27.8983	27.7796	27.6071	27.9431	27.5136	27.5448	27.8489			0.0963332	0.484177	0.41402	0.659319	-0.140834	-0.57627	0.414991	0.560013
A0A0G2JDP0;O35387;A0A0G2JE46;A0A0G2JGR0;A0A0G2JEE6;A0A0G2JFF9	A0A0G2JDP0	HCLS1-associated protein X-1	Hax1	25.46	25.91	25.9234	25.6674	26.3027	26.4505	25.6929	25.5428	25.8135	25.9584	25.6629	25.9287			0.375734	0.977401	0.590085	0.308306	0.166934	0.750961	0.612644	0.419127
P07724	P07724	Serum albumin	Alb	27.8127	28.487	28.4421		27.6032	26.7959	28.3551	27.5448	27.1702	27.6357	28.7979		+		-1.04772	-2.04758	1.0741	0.0750575	0.526766	0.725965	0.335724	0.454584
E9QKG6;A0A0G2JDZ9;E9Q804;Q99NH0;Q99NH0-2;A0A1W2P6X1;Q99NH0-3;F7C545	E9QKG6	Ankyrin repeat domain-containing protein 17	Ankrd17	27.8959	27.7004	28.0786	28.1526	28.229	28.2147	27.8118	27.8937	28.3239	28.2239	27.8648	27.9092			0.307133	1.45088	1.28922	0.138103	-0.0105	-0.035601	0.0178979	0.984472
A0A0G2JE26;Q6DFX2	A0A0G2JE26	Anthrax toxin receptor 2	Antxr2	26.9143	27.0478					27.0601	27.0785	27.5773	26.6225						0	0	0.958785	-0.616134	0	0	0.969128
A0A0G2JE32;A0A0G2JGL0;P61079;A0A0G2JF40;Q05CK8;A0A0G2JGZ3;P61080;Q6ZWY6	A0A0G2JE32	Ubiquitin-conjugating enzyme E2 D3	Ube2d3	30.5074	30.5312	30.9989	29.8274	30.9512	30.4962	30.1707	30.5697	29.7667	30.7486	30.4026	30.806			-0.254233	-0.54853	0.281652	0.609608	0.483366	1.32853	0.851125	0.154857
A0A0G2JE89;Q6DFW5	A0A0G2JE89	Phospholipid-transporting ATPase	Atp11b		25.0319						24.4782		24.8519	24.6055					0	0	0.95789	0.250499	0	0	0.968617
A0A0G2JEC4;Q9JK48;Q9JK48-2;Q9JK48-3;A0A0G2JF57;A0A0G2JE45	A0A0G2JEC4	Endophilin-B1	Sh3glb1					25.6867	26.2078				25.5429						0	0	0.957649		0	0	0.968359
A0A0G2JEG0;A0A0G2JFX8;D3YV77;Q3UEB4;Q9R008;A0A0G2JDI0	A0A0G2JEG0	Mevalonate kinase	Mvk	25.6049	24.9786	24.3815	25.9546	25.2257	25.3431	25.2383	24.6349	25.0616	25.1279	25.3069	25.8139			0.519466	1.00034	0.548048	0.296175	0.437967	1.1756	0.736731	0.204152
A0A0G2JGI2;A0A0G2JEV2;O35216	A0A0G2JGI2	Histone H3-like centromeric protein A	Cenpa		25.4043			25.5111			25.9365				25.4395			0.1068	0	0	0.957148	-0.497	0	0	0.969555
A0A0G2JF68;Q99MP8-2;Q99MP8	A0A0G2JF68	BRCA1-associated protein	Brap		26.0196	25.4756	25.7376				25.746							-0.00999928	0	0	0.9574		0	0	0.969328
Q9Z2Z6	Q9Z2Z6	Mitochondrial carnitine/acylcarnitine carrier protein	Slc25a20	28.9235	28.7421	28.7579	27.7601	27.8511	27.7038	28.8698	29.0145	29.1502	28.0248	28.4116	28.1876	+	+	-1.03617	-6.01862	3.86429	0.0733333	-0.8035	-3.37184	2.35979	0.02284
Q7TMI3;Q7TMI3-2;Q3T995;Q7TMI3-3	Q7TMI3	E3 ubiquitin-protein ligase UHRF2	Uhrf2	27.4161	28.4251	27.8276	26.9207	26.8141	26.8528	29.0062	29.046	28.2126	26.9913	26.9673	27.0864	+	+	-1.02707	-2.603	1.59861	0.0285992	-1.73993	-4.65428	2.50254	0.00328205
Q3TUE1;A0A0G2JGW9;A0A0G2JFY5;Q3UUU2;Q91WJ8;A0A0G2JG00;Q91WJ8-2;A0A0G2JFK2;A0A0G2JG96;A0A0G2JGV9;A0A0G2JE55;A0A0G2JGT1	Q3TUE1	Far upstream element-binding protein 1	Fubp1	31.5553	31.4184	31.1751	31.5168	31.5455	31.3739	31.3416	31.2137	31.59	31.435	31.6458	31.4232			0.0957998	0.429223	0.318568	0.698424	0.119567	0.5153	0.380517	0.610473
A0A0G2JGD2;P07091	A0A0G2JGD2	Protein S100-A4	S100a4	28.3011		28.1248													0	0	0.958096	0			1
A0A0G2JGL8;Q99PU8-2;Q99PU8;Q99PU8-3;A0A0G2JGL1;A0A0G2JGY7;A0A0G2JE53	A0A0G2JGL8	Putative ATP-dependent RNA helicase DHX30	Dhx30	27.2533	27.1541	27.118	27.2332	27.5646	27.6077	27.1446	27.0392	27.4375	27.4166	27.4407	27.3693			0.293367	1.30368	1.10333	0.17156	0.201767	0.913048	0.767787	0.323106
A0A0G2JGQ4;P54729	A0A0G2JGQ4	NEDD8 ultimate buster 1	Nub1	27.4686	28.0902	27.5342	28.0104	28.3411	28.0814	27.7577	27.5656	27.6899	27.7646	27.6248	27.9875			0.446634	1.39	0.944051	0.150963	0.121234	0.551917	0.433812	0.578816
O35598;E9PYF2;D3Z1E6	O35598	Disintegrin and metalloproteinase domain-containing protein 10	Adam10	27.6081	27.7368	27.6179	27.533	27.6012	27.3275	27.8496	27.912	28.055	27.7393	27.4428	27.332		+	-0.167034	-0.869641	0.842092	0.362342	-0.434167	-1.84019	1.48027	0.0724194
K3W4P2;A0A0G2JH17;Q6P4S8;A0A0G2JDG8;A0A0G2JFR3	K3W4P2	Integrator complex subunit 1	Ints1	27.9658	27.9243	28.1391	27.7512	27.8405	28.1299	27.7907	27.983	28.1533	27.9096	27.9268	28.0695			-0.102533	-0.442191	0.318504	0.689616	-0.00703367	-0.0325101	0.0201348	0.985924
Z4YJZ7;A0A0H2UH19;Q5DW34-2;Q5DW34;E9Q5A3;Q5DW34-3;A0A0A6YWA0;A0A0A6YXD1;A0A0G2JFI9;A0A1B0GXE2;A2AIS5	Z4YJZ7	Histone-lysine N-methyltransferase EHMT1	Ehmt1	25.9981	25.8662	25.7832		25.6866	26.2324	26.1102	25.9982	26.1374	25.786	26.019	25.4056			0.0770006	0.241487	0.125964	0.84104	-0.345067	-1.21599	0.874062	0.190705
Q9QZ82;A0A087WRU6;A0A087WRA8	Q9QZ82	Cholesterol side-chain cleavage enzyme, mitochondrial	Cyp11a1	28.4091	28.4464	28.1675	27.4298	27.1382	27.458	28.4122	28.2409	28.0215	28.0142	28.0404	28.205	+		-0.998999	-4.26005	2.75591	0.0109333	-0.138334	-0.607073	0.46828	0.537188
A0A0J9YTY0;A0A0J9YUL3;Q8C1B7-3;Q8C1B7-2;Q8C1B7;A0A0J9YVA6;A0A0J9YUV6;A0A1W2P866	A0A0J9YTY0	Septin-11	2011-09-01	31.2385	31.2189	31.291	31.4102	31.2553	31.3868	31.1033	31.0245	31.141	31.2757	31.4029	31.3638			0.1013	0.662977	0.894631	0.51003	0.257867	1.70861	2.14506	0.0859368
A0A0J9YTY6;E9PV90;E9PY45;Q9D6M3;Q80X52;E9Q579;E9Q6M6;G3UX09;V9GWS2;A0A0J9YUJ4;A0A0J9YUX4;A0A0J9YVJ3;Q9DB41-2;Q9DB41	A0A0J9YTY6	Mitochondrial glutamate carrier 1	Slc25a22				25.4884		25.6037				25.3932		25.7204				0	0	0.955342		0	0	0.975942
A0A0J9YU62;O88712-2;O88712;A0A0J9YUM4;O88712-3;A0A0J9YTW3;A0A0J9YVI3;A0A0J9YUR5;A0A0J9YU66	A0A0J9YU62	C-terminal-binding protein 1	Ctbp1	29.0526	28.9514	29.0955	28.8675	28.6482	28.8389	29.2596	29.3562	29.0779	28.8615	29.0018	28.8485			-0.248301	-1.37176	1.4263	0.15344	-0.3273	-1.6767	1.57929	0.0884309
A0A0J9YUD8;A0A0J9YUZ4;P63158;D3YZ18;D3YVC6	A0A0J9YUD8	High mobility group protein B1	Hmgb1	32.9976	33.5365	33.1507	33.6003	33.3425	33.2182	33.0204	33.4035	33.7315	33.099	33.0847	33.2935			0.158733	0.536489	0.334252	0.618134	-0.226067	-0.714868	0.449989	0.44599
Q3UDS7;A0A1L1SSF2;Q8VDL4-3;Q8VDL4;Q8VDL4-2	Q3UDS7	ADP-dependent glucokinase	Adpgk	28.4442	28.4656	28.5176	28.2937	28.1533	28.3119	28.1992	28.2662	28.1647	28.5067	28.4417	28.513		+	-0.222834	-1.44095	1.82034	0.140022	0.277101	2.01509	2.74696	0.0610431
A0A0N4SUH4;Q8BKS9	A0A0N4SUH4	Pumilio domain-containing protein KIAA0020	Kiaa0020	29.54	30.4	30.1266	30.493	30.8154	30.6957	30.2956	30.4667	30.1347	30.4485	29.6171	30.0214			0.645833	1.74278	1.1225	0.0857877	-0.27	-0.75321	0.449568	0.417918
A0A0N4SUH8;Q9QZ23;D3Z285	A0A0N4SUH8	NFU1 iron-sulfur cluster scaffold homolog, mitochondrial	Nfu1	27.6775	26.367	26.5103	27.682	27.6593	27.2732	27.7786	27.1222	27.5344	27.9755	27.2615	27.8259			0.686566	1.28163	0.720786	0.17735	0.209232	0.536845	0.29228	0.592097
A0A0N4SUM3;Q91V01	A0A0N4SUM3	Lysophospholipid acyltransferase 5	Lpcat3	26.5373		26.2468		25.4047		26.365	25.7931	26.5051		26.2226	26.069			-0.98735	0	0	0.955587	-0.0752662	-0.194531	0.0914898	0.879517
A0A0N4SV10;A0A0N4SVC4;Q9D4V0	A0A0N4SV10	Ethanolamine kinase 1	Etnk1										24.7225					0			1		0	0	0.977735
A0A0N4SV29;Q80V62	A0A0N4SV29	Fanconi anemia group D2 protein homolog	Fancd2	26.0648	25.9847			25.5451		25.6726	25.7994	25.6462	25.9096	26.0185	25.6437			-0.47965	0	0	0.955092	0.151199	0.684342	0.553808	0.470741
Q8K4B2;D3Z007;D6RCU1	Q8K4B2	Interleukin-1 receptor-associated kinase 3	Irak3	28.873	28.6044	28.9572	27.9721	27.6767	27.9707	29.0472	29.198	29.3027	27.844	27.9892	27.9529	+	+	-0.938367	-3.83322	2.53426	0.0104727	-1.25393	-6.74022	3.88971	0.0128
A0A0N4SV80;Q61464-4;E9QML5;Q61464;A0A0N4SV38;A0A0N4SVI8;E9QKZ7;Q61464-7;Q61464-2;Q61464-5;Q3TZK9;A0A0N4SVM8;A0A0N4SUP3;Q61464-3	A0A0N4SV80	Zinc finger protein 638	Znf638;Zfml	29.2615	29.349	29.1324	29.1542	29.4863	29.235	29.2581	29.2572	29.1823	29.2819	29.2837	29.3553			0.0441996	0.202624	0.138294	0.864332	0.0744336	0.551933	1.00165	0.578983
A0A0N4SVB8;Q9CQW2	A0A0N4SVB8	ADP-ribosylation factor-like protein 8B	Arl8b	28.9668	29.1614	29.4004	29.1784	29.0875	29.2036	29.1033	29.2903	28.9554	29.5215	29.0873	29.23			-0.0197004	-0.0855604	0.0520272	0.946351	0.163266	0.627081	0.436297	0.521133
A0A0N4SVC2;E9QP00;Q6PFR5	A0A0N4SVC2	Transformer-2 protein homolog alpha	Tra2a	27.9234	27.7455	28.335	27.904	27.8745	28.1155	27.8564	27.9066	28.0647	27.9752	27.8402	28.0254			-0.0366338	-0.126168	0.0671368	0.920255	0.00436719	0.0237801	0.0173373	0.991787
Z4YKC4;A0A0R4J112;A2AMI2;A0A0N4SVL0;Q80XI3-2;Q80XI3-4;Q80XI3;Q80XI3-3;A2AMI7;A2AMI6	Z4YKC4	Eukaryotic translation initiation factor 4 gamma 3	Eif4g3	28.3033	28.3647	28.0993	28.1888	28.181	28.0492	28.1877	28.0162	28.0715	28.36	28.2521	28.3917			-0.1161	-0.604317	0.558999	0.558695	0.2428	1.46376	1.6758	0.126451
A0A0N4SVL9;Q9CQR6;A0A0N4SVE2;A0A0N4SW66	A0A0N4SVL9	Serine/threonine-protein phosphatase 6 catalytic subunit;Serine/threonine-protein phosphatase 6 catalytic subunit, N-terminally processed	Ppp6c	29.3861	29.4541	29.3921	29.4153	29.2095	29.4654	29.4529	29.4845	29.6275	29.3999	29.4549	29.3697			-0.0473665	-0.26132	0.22824	0.825494	-0.113467	-0.712636	0.893256	0.44727
A0A0N4SVQ1;Q62425	A0A0N4SVQ1	Cytochrome c oxidase subunit NDUFA4	Ndufa4	28.623	28.4293	28.5293	28.6333	28.7797	28.4853	29.0218	28.944	28.6655	28.6786	28.6813	28.8763			0.105567	0.523289	0.446067	0.628595	-0.1317	-0.581659	0.448127	0.556478
A0A0N4SVT3;A0A0N4SW28;Q9DAS9	A0A0N4SVT3	Guanine nucleotide-binding protein G(I)/G(S)/G(O) subunit gamma-12	Gng12	28.0417	28.2363	28.3579	28.8884	28.0595	28.6239	28.8166	28.6151	28.2064	28.0949	27.7115	28.6211			0.311966	0.863652	0.525278	0.36648	-0.403534	-0.963181	0.561462	0.292107
F8WGD9;Q9D1E8	F8WGD9	1-acyl-sn-glycerol-3-phosphate acyltransferase epsilon	Agpat5	25.3151	25.6808	24.9275	25.4624	25.2661	25.3497	25.2405	25.2649	25.0208	25.5776	25.4722	25.6553		+	0.0516008	0.158868	0.0810734	0.895782	0.392967	2.02538	1.85626	0.0593831
A0A0N5E9G7;G3X8Z6;Q5U4B1;P35601-2;P35601;G3UWX1;A0A0N4SVN6	A0A0N5E9G7	Replication factor C subunit 1	Rfc1	28.0696	28.0526	27.9307	27.9752	27.9867	27.9993	28.1588	28.0589	28.2675	28.0981	28.1097	27.9726			-0.0305665	-0.211837	0.277298	0.85872	-0.1016	-0.582129	0.611695	0.556679
A0A0R3P9C8;Q9DC69	A0A0R3P9C8	NADH dehydrogenase [ubiquinone] 1 alpha subcomplex subunit 9, mitochondrial	Ndufa9	29.6261	29.6981	29.8258	29.3338	29.3262	29.6231	29.6669	29.6201	29.9851	29.5684	29.514	29.6635			-0.288966	-1.35132	1.19319	0.158728	-0.1754	-0.787589	0.645715	0.394085
G3X963;Q8CDM1;Q8CDM1-2	G3X963	ATPase family AAA domain-containing protein 2	Atad2	30.0182	29.4211	29.2655	28.7005	28.69	28.5038	28.6869	28.7138	28.8472	29.572	29.7902	29.8723	+	+	-0.936833	-2.77057	1.76839	0.0194343	0.995533	4.91863	3.20289	0.00365714
A0A0R4IZX1;Q8C2K1;Q8C2K1-2;A0A3B2W417;A0A3B2WCX4;A0A3B2W860	A0A0R4IZX1	Differentially expressed in FDCP 6	Def6	27.7591	28.1498	27.8073	27.7188	28.007	27.4055	27.6637	27.8164	27.4428	27.8539	27.7675	27.9034			-0.194967	-0.623247	0.385682	0.54204	0.200633	0.931064	0.803159	0.311266
A0A0R4IZY0;Q8C1A5	A0A0R4IZY0	Thimet oligopeptidase	Thop1	30.2391	30.2017	30.4134	30.3792	30.3886	30.3575	30.1179	30.1633	30.373	30.4468	30.3824	30.2961			0.0903664	0.54477	0.61606	0.612618	0.157034	0.827011	0.808165	0.37011
A0A0R4IZY9;Q91XI1;Q91XI1-2	A0A0R4IZY9	tRNA-dihydrouridine(47) synthase [NAD(P)(+)]-like	Dus3l	26.1568	26.5612	26.1761	26.2308	26.1877	26.4906	26.6017	26.348	26.204	26.4107	26.4429	26.4146			0.00500107	0.0190765	0.0101614	0.995022	0.0381667	0.176131	0.119176	0.891002
A0A0R4J005;E9QP62;Q99JW4;Q9D7B2;Q91XD2	A0A0R4J005	LIM and senescent cell antigen-like-containing domain protein 1	Lims1	28.1565	28.1631	27.838	28.1901	27.9938	27.8938	27.8458	27.6037	28.0729	28.2218	28.1768	28.1277			-0.0266329	-0.111836	0.0672653	0.927269	0.334633	1.40503	1.139	0.138779
A0A0R4J008;P70288;Q8BQ10	A0A0R4J008	Histone deacetylase 2	Hdac2	28.8364	29.1627	29.0207	28.7247	28.8264	28.9185	28.9591	29.0251	28.8575	28.9056	28.8501	28.8583			-0.183399	-0.874184	0.769131	0.359833	-0.075901	-0.500263	0.665242	0.624473
A0A0R4J023;Q9JLZ3;F6RT60;A0A0R4J1L8;F6R307;Q9JLZ3-3;E9Q6L3;E9QMT1;Q9JLZ3-2	A0A0R4J023	Methylglutaconyl-CoA hydratase, mitochondrial	Auh	25.3312	25.3503			25.2726					25.3117	25.2175				-0.0681496	0	0	0.954889		0	0	0.974349
A2AL50;Q8C0I1;H3BKN2;A2AL49;H3BIY5	A2AL50	Alkyldihydroxyacetonephosphate synthase, peroxisomal	Agps	29.1472	29.0177	28.7657	28.9817	28.8164	29.0425	28.6947	28.6631	28.8263	29.0409	29.1226	29.0699		+	-0.0299994	-0.12998	0.0810029	0.916909	0.349767	2.25075	2.49228	0.0476988
A0A0R4J041;Q8C3P7;G3UXX7;G5E922;G3UYB5;G3UZP2;Q8C3P7-2	A0A0R4J041	N6-adenosine-methyltransferase subunit METTL3	Mettl3	25.3971	25.6082			25.3531		25.7074	25.4713	26.1565	25.4887	25.2518				-0.14955	0	0	0.954641	-0.408149	-1.09116	0.632342	0.255009
A0A0R4J047;Q9CYI4;Q9CYI4-2;D3Z765;D6REI1;D6RGP6	A0A0R4J047	Putative RNA-binding protein Luc7-like 1	Luc7l	27.7811	27.6356	27.4147	27.2776	27.5751	27.5164	27.5209	27.6847	27.5772	27.5446	27.6226	27.3801			-0.1541	-0.641874	0.477497	0.526104	-0.0785001	-0.421766	0.383423	0.688996
A0A0R4J052;G5E8T9;Q99KB8-2;Q99KB8;E9Q2H8;E9PYA3;D3YWI0;D3YUX8	A0A0R4J052	Hydroxyacylglutathione hydrolase, mitochondrial	Hagh	27.5402	27.5347	27.3908	27.5167	27.0318	27.2357	27.5671	27.511	27.6002	27.5224	27.6223	27.5309			-0.227166	-0.912927	0.695437	0.340614	-0.000900904	-0.00637876	0.0071746	1
Q8CJF7;F6SJR1;F6QTR3;F6S6E4	Q8CJF7	Protein ELYS	Ahctf1	27.642	27.66	27.4145	27.3861	27.357	27.5561	27.9315	27.811	27.9427	27.3371	27.3162	27.4467		+	-0.139099	-0.693824	0.622548	0.485486	-0.5284	-3.33507	3.08154	0.0221748
A0A0R4J060;J3QNK5;Q8BIH0-2;Q8BIH0;Q8BIH0-3	A0A0R4J060	Histone deacetylase complex subunit SAP130	Sap130		25.2985					25.4306				25.3454	25.3646				0	0	0.955856	-0.0755997	0	0	0.975567
E9Q577;A0A0R4J073;Q5U5Q9;A0A0R4J183;Q5U5Q9-3;E9PWM5;Q5U5Q9-2	E9Q577	BRCA1-A complex subunit RAP80	Uimc1	25.8443	25.5156	24.4161	24.801	24.7275		24.8832	25.0926		24.9028	24.9386	25.2232			-0.494416	-0.751195	0.355584	0.457487	0.0336336	0.133276	0.0760013	0.930065
A0A0R4J078;Q8VCH8;A0A087WSK5	A0A0R4J078	UBX domain-containing protein 4	Ubxn4	27.3489	27.6248	27.3404	27.1681	27.5264	27.3259	27.5607	27.7894	27.192	27.5657	27.3103	27.2451			-0.0979004	-0.408678	0.282625	0.714643	-0.140333	-0.46834	0.283285	0.650439
A0A0R4J079;Q8BMP6	A0A0R4J079	Golgi resident protein GCP60	Acbd3	26.9238	27.3215	26.8275	26.814	27.0428	26.8782	27.0452	27.1453	26.6218	27.1562	26.9203	27.2662			-0.1126	-0.423564	0.272125	0.702429	0.1768	0.609367	0.392458	0.535626
A0A0R4J1F6;A0A0R4J085;Q3UHZ7;Q91YN5-2;Q91YN5-3;Q91YN5	A0A0R4J1F6	UDP-N-acetylhexosamine pyrophosphorylase;UDP-N-acetylgalactosamine pyrophosphorylase;UDP-N-acetylglucosamine pyrophosphorylase	Uap1	26.8113		26.4456	26.4187		26.2888	26.0524				26.8651	26.6871			-0.274701	-0.934222	0.533832	0.379619	0.7237	0	0	0.956425
Q3UMW8	Q3UMW8	Ceroid-lipofuscinosis neuronal protein 5 homolog	Cln5	24.9577	25.3291	24.654	23.6595	24.3343	24.1564	25.2624	25.125	24.6749	24.799	24.4138	24.4196	+		-0.9302	-2.44239	1.52873	0.0355762	-0.476634	-1.49672	1.02435	0.119409
F6S1R2;Q8N9S3-2;Q8N9S3-3;Q8N9S3;A2AF81	F6S1R2	Activator of 90 kDa heat shock protein ATPase homolog 2	Ahsa2	26.7441	26.2983	26.3501	26.5273	26.3513	26.3983	26.3	26.1831	26.1724	26.4732	26.5835	26.6024		+	-0.0385335	-0.153965	0.091368	0.898984	0.334534	2.12556	2.36511	0.0544974
A0A0R4J094;Q3TC72	A0A0R4J094	Fumarylacetoacetate hydrolase domain-containing protein 2A	Fahd2	25.0002	25.7672	25.0964	24.914	25.2511	24.9407	25.8445	25.2352	24.9242	25.3478	25.5452	25.5324			-0.252666	-0.6934	0.405211	0.485461	0.1405	0.371986	0.194153	0.733234
A0A0R4J098;O88291;D3YXQ7;O88291-2;D6RG92;O88291-3	A0A0R4J098	DBIRD complex subunit ZNF326	Znf326;Zfp326	27.1068	27.0413	26.5574	26.5473	26.6333	25.9752	26.883	26.9878	26.7638	26.6342	27.1923	26.6886			-0.516566	-1.39773	0.893377	0.148816	-0.0398331	-0.137793	0.0739444	0.923519
Q07797;E9Q5X5;F6VRP8	Q07797	Galectin-3-binding protein	Lgals3bp	29.4321	29.1388	29.4816	28.6641	28.3045	28.3247	29.6017	29.6763	29.3311	28.5666	28.6745	28.6795	+	+	-0.919733	-3.5611	2.3601	0.0118049	-0.896166	-4.24428	2.89109	0.00944
A0A0R4J227;A0A0R4J0B1;E9QMP6;Q05512-3;Q05512-4;Q05512;E9Q9N6;E9PYX3;Q3T9A3;F6ZS70;Q05512-2;F7A3Q3;F6UY70;F6ZEX4;F7CVZ7;F7CRG8;E9Q2J6;Q8VHJ5;F6Z4Q6;E9Q2G8;E9Q8H5;A0A0A6YY78;Q8CIP4-2;Q8CIP4	A0A0R4J227	Serine/threonine-protein kinase MARK2	Mark2	27.6215	28.2298	27.5123	27.6351	27.9756	27.8719	28.1382	27.9056	28.1855	27.6566	27.8111	27.7243			0.0396665	0.11501	0.0559225	0.925312	-0.345766	-1.75183	1.6238	0.0819407
Q9WTP6-2;Q9WTP6;F7BP55	Q9WTP6-2	Adenylate kinase 2, mitochondrial;Adenylate kinase 2, mitochondrial, N-terminally processed	Ak2	31.4328	31.3646	31.1274	31.7421	31.5409	31.5605	31.4171	30.8178	31.1692	31.524	31.7393	31.7714		+	0.306233	1.44073	1.27618	0.140121	0.543533	1.87153	1.33544	0.071786
A0A0R4J0C0;Q9D720;F6VZ99	A0A0R4J0C0	Non-structural maintenance of chromosomes element 1 homolog	Nsmce1	25.185	25.7092	25.1633	25.2447	25.2308	25.2274	25.1736	25.3541	25.0871	25.1988	25.3236	25.026			-0.1182	-0.424357	0.264289	0.701894	-0.0221329	-0.102112	0.0660703	0.952527
A0A0R4J0C8;Q7TMF2	A0A0R4J0C8	3-5 exoribonuclease 1	Eri1	27.4387	27.7354	27.5201	27.9784	27.7266	27.8389	27.9466	27.5853	27.9291	27.5574	27.7277	27.637			0.283234	1.31969	1.16197	0.167549	-0.179634	-0.789605	0.635172	0.392388
A0A0R4J0D3;Q3TDQ1	A0A0R4J0D3	Dolichyl-diphosphooligosaccharide--protein glycosyltransferase subunit STT3B	Stt3b	27.9231	28.0986	28.0732	28.0318	27.9078	28.0234	28.1796	28.2137	28.4132	28.1652	27.992	28.1008			-0.0439669	-0.261993	0.257967	0.82551	-0.182833	-0.969077	0.965749	0.288726
A0A0R4J0E0;Q91W78;D3Z5I2	A0A0R4J0E0	U6 snRNA phosphodiesterase	Usb1	24.4465	25.1057	24.6643	24.0854	24.5391				24.4788	23.895	24.5657	24.3279			-0.426584	-1.06092	0.597272	0.286156	-0.215933	0	0	0.957894
A0A0R4J0E4;Q7TQK1;Q7TQK1-2	A0A0R4J0E4	Integrator complex subunit 7	Ints7	27.9099	27.9837	27.8753	27.8312	28.0252	28.0268	28.0585	28.111	27.9254	27.9555	27.9584	27.943			0.0380999	0.221026	0.203118	0.853146	-0.079333	-0.510383	0.646522	0.614434
A0A0R4J0F6;Q99KY4-2;Q99KY4;F6SLK1;A0A0G2JFZ0;A0A0G2JGP6;A0A0G2JEW6;D6RHK5;F7BG02	A0A0R4J0F6	Cyclin-G-associated kinase	Gak	27.6977	27.6648	27.4034	27.2109	27.509	27.292	27.6692	27.5036	27.8246	27.4727	27.4077	27.5777			-0.251334	-1.09854	0.911007	0.245122	-0.179767	-0.876556	0.789667	0.341488
O08715-6;O08715;O08715-4;O08715-2;O08715-5;O08715-3	O08715-6	A-kinase anchor protein 1, mitochondrial	Akap1	26.6175	26.3069	26.2712	26.627	26.9751	26.6647	26.3304	26.3706	26.2726	26.6794	26.7317	26.7604		+	0.357066	1.39619	1.07773	0.149292	0.3993	2.91398	3.37736	0.0234395
A0A0R4J0G4;Q6VN19	A0A0R4J0G4	Ran-binding protein 10	Ranbp10	25.3139	25.4513	25.0587	25.193	25.4963	25.0948	25.19	25.1872	25.2967	25.2204	25.4806	25.567			-0.0132662	-0.0497182	0.0266696	0.97083	0.198033	0.942015	0.833252	0.305081
E9QNL8;E9Q5M7;D3Z627;P24063;D3YW95	E9QNL8	Integrin alpha-L	Itgal	28.4041	28.4475	28.0062	27.246	27.2148	27.6589	28.5975	28.8043	28.6417	27.3536	27.5805	27.7488	+	+	-0.912701	-3.03723	1.9829	0.0177391	-1.1202	-4.85715	2.99325	0.00355556
A0A0R4J0I6;Q80XL6;D3YTQ5;A0A087WSI8;F6U473	A0A0R4J0I6	Acyl-CoA dehydrogenase family member 11	Acad11									25.4387						0			1		0	0	0.953617
P45376;D3YVJ7	P45376	Aldose reductase	Akr1b1	32.1707	32.1616	32.108	32.1237	31.9645	31.9809	32.3147	32.2836	32.3688	31.9818	32.0287	32.1097		+	-0.123734	-0.802385	1.07292	0.401518	-0.2823	-1.94838	2.48598	0.0652889
A0A0R4J0J6;Q8BKT7;Q5SVF9;Q5SVF8	A0A0R4J0J6	THO complex subunit 5 homolog	Thoc5	28.3889	28.2785	28.0334	28.1693	27.9736	28.031	28.249	28.279	28.2488	27.9807	28.2016	28.141			-0.175633	-0.798195	0.663021	0.404549	-0.151167	-0.907053	1.06584	0.326
A0A0R4J0K1;Q9ERR7;A0A0G2JEF3;A0A1C7ZMY4	A0A0R4J0K1	15 kDa selenoprotein	2015-09-01	25.0367	25.0076		25.0039	24.8278	24.7453									-0.16315	-0.819633	0.703136	0.407412	0			1
A2AQN4;Q9QXG4;A2AQN5;F7CU63;D6RHA7	A2AQN4	Acetyl-coenzyme A synthetase, cytoplasmic	Acss2	29.4011	29.2367	29.3226	28.5092	28.2964	28.4551	29.8652	29.7056	29.8012	28.6944	28.5231	28.7022	+	+	-0.8999	-5.01143	3.45794	0.0169231	-1.15077	-6.59065	3.98678	0.00984615
A0A0R4J0K4;Q9CRG1;D6RI14	A0A0R4J0K4	Transmembrane 7 superfamily member 3	Tm7sf3							25.6048		25.9676		25.4176				0			1	-0.368599	0	0	0.954045
A0A0R4J1S4;E9Q9E8;A0A0R4J0K5;Q18PI6-2;Q18PI6-3;Q18PI6	A0A0R4J1S4	SLAM family member 5	Cd84	24.1461	24.7597	24.6055	24.2876	23.7443	24.4427	24.564	23.7763	25.0713	24.2794	25.0078	25.0699			-0.345566	-0.907699	0.544038	0.343427	0.315166	0.568637	0.27903	0.564351
A0A0R4J0L6;Q8BJZ4;A0A0N4SV23	A0A0R4J0L6	28S ribosomal protein S35, mitochondrial	Mrps35				25.1227	25.4981		24.6766				24.7577					0	0	0.955685	0.0811005	0	0	0.952478
A0A0R4J0M1;Q8VCN9	A0A0R4J0M1	Tubulin-specific chaperone C	Tbcc	25.5924	25.8567			25.6905	25.4936	25.5758			25.4553					-0.1325	-0.500393	0.296063	0.674215	-0.120501	0	0	0.952261
Q64191;B7ZNK6	Q64191	N(4)-(beta-N-acetylglucosaminyl)-L-asparaginase;Glycosylasparaginase alpha chain;Glycosylasparaginase beta chain	Aga	26.62	26.748	27.0382	26.0608	25.7503	25.9129	26.5777	26.3348	26.5203	26.6373	26.6824	26.4733	+		-0.894066	-3.53677	2.37109	0.0111264	0.120067	0.609482	0.54749	0.535972
A0A0R4J0N5;P46718;A2T4N6	A0A0R4J0N5	Programmed cell death protein 2	Pdcd2	26.1753	26.0456	26.2936	26.1805	26.7441	26.323	26.3343	26.038	26.4796	26.3696	26.3656	26.0759			0.244366	0.861274	0.594704	0.36819	-0.0136	-0.0518499	0.0281476	0.97621
D3YTT4;A0A0R4J0P1;Q9D7B6;A0A1L1SUG2	D3YTT4	Isobutyryl-CoA dehydrogenase, mitochondrial	Acad8	26.4875	26.6197	27.1058	25.8689	26.2248	26.6105	26.8788	26.7008	26.7196	26.1945	26.7628	26.6355			-0.502933	-1.30651	0.817242	0.171605	-0.235467	-0.837349	0.579018	0.362461
A0A0R4J0P6;Q8VDG3;A0A2R8VKA3	A0A0R4J0P6	Poly(A)-specific ribonuclease PARN	Parn	28.1128	28.5136	28.2678	27.9887	27.9912	27.9248	28.4734	28.2991	28.4258	28.1689	28.1841	28.19			-0.329833	-1.50821	1.30212	0.125777	-0.218434	-1.43336	1.85261	0.131316
A0A0R4J0Q9;Q3UM29;Q3TR20	A0A0R4J0Q9	Conserved oligomeric Golgi complex subunit 7	Cog7	26.6655	26.9591	26.9051	27.003	26.4649	26.7548	26.7728	27.0824	26.8576	26.7389	27.002	26.957			-0.102334	-0.365775	0.222114	0.756381	-0.0049661	-0.0222679	0.0133478	0.99192
A0A0R4J0R1;O70404;A0A0U1RPE8	A0A0R4J0R1	Vesicle-associated membrane protein 8	Vamp8	28.8344	29.2469	29.5771	29.0391	29.4474	29.1958	29.3506	29.2386	29.4705	28.5859	28.9649	29.2018			0.00796636	0.0230538	0.0106954	0.991983	-0.435701	-1.49491	1.06963	0.119653
A0A0R4J0R3;Q3U1G5	A0A0R4J0R3	Interferon-stimulated 20 kDa exonuclease-like 2	Isg20l2	26.0947	26.9292	27.1883	27.0897	27.1934	27.231	27.1788	27.1906	27.551	27.1326	25.5475	26.3171			0.433968	1.00308	0.581677	0.294324	-0.9744	-1.69856	0.963359	0.0860066
P25911-2;P25911;P16277	P25911-2	Tyrosine-protein kinase Lyn	Lyn	29.0392	29.3586	29.2075	28.3273	28.3292	28.2825	28.8305	29.2025	28.6987	28.9062	28.7773	28.7434	+		-0.888767	-4.59308	3.16511	0.015619	-0.101599	-0.392599	0.254082	0.714634
A0A0R4J0T4;Q5D0E0;O88351;Q3U141;F6ULQ4	A0A0R4J0T4	Inhibitor of nuclear factor kappa-B kinase subunit beta	Ikbkb	26.2733	26.2506	26.1659	26.0718	26.2348	25.8935	26.472	26.1544	26.1352	26.203	25.8765	26.3797			-0.163233	-0.800811	0.718873	0.402647	-0.100801	-0.355633	0.213321	0.750657
A0A0R4J0T5;P28659-2;P28659-3;P28659;P28659-4	A0A0R4J0T5	CUGBP Elav-like family member 1	Celf1	28.6997	29.1133	29.1426	28.9374	28.9142	28.9768	29.0258	29.2087	29.137	28.9743	28.784	28.7815			-0.0423991	-0.173651	0.106067	0.886536	-0.277233	-1.51397	1.53824	0.116249
A0A0G2JGX4;Q8VCE0;Q6PIC6	A0A0G2JGX4	Sodium/potassium-transporting ATPase subunit alpha-3	Atp1a3	29.1877	29.4185	28.9946	28.3474	28.1032	28.501	29.2331	29.2367	29.4337	28.7055	28.5599	28.8132	+	+	-0.883067	-3.28756	2.19712	0.0146916	-0.608301	-3.0585	2.45062	0.0233778
A0A0R4J0U2;Q0VGB7;A0A0N4SV05;A0A0N4SVH3	A0A0R4J0U2	Serine/threonine-protein phosphatase 4 regulatory subunit 2	Ppp4r2	28.3167	28.3244	28.0843	28.1634	28.4885	28.4321	28.2798	28.1197	28.331	28.2533	28.3751	28.346			0.119534	0.525336	0.396102	0.627777	0.0813001	0.468654	0.480724	0.650274
A0A0R4J0U7;Q8R395	A0A0R4J0U7	COMM domain-containing protein 5	Commd5	26.3582	26.6294	26.5955	26.5564	26.561		26.6242	26.5316	26.7497	26.3167	26.6598				0.0310001	0.147513	0.0987181	0.906281	-0.146918	-0.583752	0.393419	0.563845
A0A0R4J0U8;A2RSY6-2;A2RSY6	A0A0R4J0U8	TRMT1-like protein	Trmt1l		24.4631			24.3136		24.5229					24.535			-0.1495	0	0	0.963387	0.0121002	0	0	0.95581
E9Q361;E9Q360;A0A0R4J0V1;Q8K2A7	E9Q361	Integrator complex subunit 10	Ints10	26.2645	25.6275	26.9428	25.9408	25.7404	25.9317	26.032	26.4143	26.4641	26.2787	25.4791	26.2232			-0.4073	-0.839213	0.455781	0.379588	-0.3098	-0.790937	0.458343	0.392266
Q6P1H6-2;Q6P1H6;Q6P1H6-3;Q6P1H6-4	Q6P1H6-2	Ankyrin repeat and LEM domain-containing protein 2	Ankle2	24.8873	25.0492		25.0789	25.2805		24.4536	24.2996		25.011	24.7234	24.8588		+	0.21145	0.922229	0.613397	0.386779	0.4878	2.20092	1.55566	0.0609882
A0A0R4J0W6;Q9CRC8;D6RFC5;A0A0G2JGC9;F6RDA7;D6RHB1	A0A0R4J0W6	Leucine-rich repeat-containing protein 40	Lrrc40	29.3462	29.4137	29.3067	29.1516	29.319	29.4657	29.3372	29.3384	29.2609	29.316	29.3889	29.4305			-0.0434335	-0.221639	0.171146	0.85299	0.0663001	0.466398	0.719273	0.651851
A0A0R4J0X2;Q8VC19;A0A1W2P873;A0A1L1STE9;D6RGR8	A0A0R4J0X2	5-aminolevulinate synthase, nonspecific, mitochondrial	Alas1	25.4071	25.0062	25.6615	25.9766	25.5638	25.9798					25.2366	25.0641			0.481799	1.43604	0.957767	0.140107		0	0	0.956222
A0A0R4J0X8;Q9ES28-8;Q9ES28-4;Q9ES28-2;Q9ES28-7;Q9ES28;D3Z0V2;Q9ES28-3;Q9ES28-6;Q9ES28-5;A0A1B0GRS3	A0A0R4J0X8	Rho guanine nucleotide exchange factor 7	Arhgef7	27.8706	28.1613	28.0345	27.8868	28.0923	27.9012	28.0264	27.9333	27.992	28.1785	27.9657	27.937			-0.0620333	-0.299556	0.226617	0.799768	0.0431665	0.238657	0.206357	0.843312
B1AX78;Q2TPA8;B1AX77	B1AX78	Hydroxysteroid dehydrogenase-like protein 2	Hsdl2	26.4493	25.875	25.9385	25.2173	25.4587	24.9557	25.8362	25.9601	25.6627	26.0571	26.0964	25.8399	+		-0.877033	-2.6363	1.70739	0.026616	0.178132	0.819088	0.690312	0.37361
Q8K298;A0A1L1SS34	Q8K298	Actin-binding protein anillin	Anln	27.7684	27.1106	27.0832	27.1738	27.9275	27.5085	26.4252	26.3873	26.8386	27.7085	28.2505	27.789		+	0.215866	0.523223	0.277538	0.628552	1.36563	4.2376	2.44875	0.0116863
B1AV77;B1ATI0;P47740;P47739	B1AV77	Aldehyde dehydrogenase;Fatty aldehyde dehydrogenase	Aldh3a2	27.1449	26.9488	27.1241	26.3007	26.2474	26.0485	26.9281	26.6753	26.934	26.8304	26.8434	26.6736	+		-0.873733	-4.39554	3.04486	0.01312	-0.0633341	-0.314735	0.247588	0.779044
A0A0R4J124;O54781;A0A0G2JG74;Q6P5E1	A0A0R4J124	SRSF protein kinase 2;SRSF protein kinase 2 N-terminal;SRSF protein kinase 2 C-terminal	Srpk2			25.0461													0	0	0.964107	0			1
A0A0R4J131;Q8CIF4	A0A0R4J131	Biotinidase	Btd	25.8686	25.8075	25.0585					25.752	25.9101		25.7438	25.5642				0	0	0.96361	-0.177052	-0.806111	0.557476	0.432134
O35381;D3YYE1;D3Z7M9;F6UFG6;Q64G17	O35381	Acidic leucine-rich nuclear phosphoprotein 32 family member A	Anp32a	32.0815	32.5075	32.5525	32.2013	32.2314	32.1607	32.3453	32.6066	32.6	32.0513	31.8717	32.0553		+	-0.1827	-0.726571	0.531404	0.458313	-0.524532	-2.5563	2.12132	0.0319654
Q91X52;A2AC16	Q91X52	L-xylulose reductase	Dcxr	27.4657	27.3993	27.1773	26.5451	26.6835	26.2162	27.161	27.0029	26.6806	26.9687	27.2049	27.03	+		-0.865833	-3.28296	2.21206	0.014422	0.119701	0.463819	0.308858	0.653805
A0A0R4J159;A0A286YDI1;Q9Z2E2-5;Q9Z2E2-3;Q9Z2E2-4;Q9Z2E2-2;Q9Z2E2;A0A286YCP6	A0A0R4J159	Methyl-CpG-binding domain protein 1	Mbd1		24.971	25.1099				25.1506	25.129	25.1224	25.0812	24.9285					0	0	0.963866	-0.129151	-0.817615	0.950093	0.392331
A0A0R4J170;Q3TKT4;Q3TKT4-2;G3UX35;A0A140LID0;H3BKN5;H3BJM2;A0A140LJK1;A0A140LIV3;A0A140LHZ8;H3BJI1;H3BLI4;A0A140LHE2;A0A140LIQ9;Q9D007;A0A140LI14;H3BKJ3;A0A140LIM0;H3BK47;A0A140LHP6;A0A140LHF4	A0A0R4J170	Transcription activator BRG1	Smarca4	30.0237	30.0632	30.072	29.9448	29.9655	29.9316	30.0484	30.1207	30.3524	29.9869	30.0101	29.9969			-0.105667	-0.896776	2.39124	0.348131	-0.175867	-0.916281	0.891734	0.321606
A0A0R4J174;Q9QZH6;J3KMM6	A0A0R4J174	Evolutionarily conserved signaling intermediate in Toll pathway, mitochondrial	Ecsit	25.2488	25.7423	25.3442	25.6282	25.8923	25.519	25.4073		25.2149	25.4852	25.2942	25.459			0.234733	0.81674	0.555021	0.393834	0.1017	0.495266	0.391948	0.639295
A0A0R4J187;P23475;A0A2R8VHZ9;E9PZD4;E9Q163	A0A0R4J187	X-ray repair cross-complementing protein 6	Xrcc6	28.1413	28.1041	28.208	28.136	28.0495	27.9423	28.3707	28.1916	28.0293	27.7907	27.9525	27.937			-0.108533	-0.662854	0.785669	0.509733	-0.303801	-1.43808	1.28062	0.130939
A0A0R4J195;Q9CSU0;Q9CSU0-2;Q9CSU0-3;F6YB25;F7DAY5	A0A0R4J195	Regulation of nuclear pre-mRNA domain-containing protein 1B	Rprd1b	29.1621	29.1153	29.1464	29.2157	28.9533	28.7298	29.3901	29.1671	29.3349	29.117	29.1398	29.0903			-0.175	-0.725872	0.548781	0.458718	-0.181667	-1.07774	1.24411	0.243158
A0A0R4J1A7;Q62431;D3YVQ2;B7ZP08;A6PWV5	A0A0R4J1A7	AT-rich interactive domain-containing protein 3A	Arid3a	25.4627	25.3757	25.096	24.4806	24.8088	25.069	24.9203	25.2985	24.8608	24.8816	25.0147	24.7609			-0.525333	-1.73366	1.21583	0.0875496	-0.1408	-0.551226	0.38066	0.578645
A0A0R4J1C5;Q91YY4;H3BLF0	A0A0R4J1C5	ATP synthase mitochondrial F1 complex assembly factor 2	Atpaf2	26.1501	26.1836		26.2495	26.3053	26.1601	26.4532	26.7295		26.4741	26.664	26.5492			0.0714502	0.458007	0.534867	0.685603	-0.0289164	-0.128381	0.0797462	0.932837
O35639;Q3TET3;A0A0G2JDV9;A0A0G2JGL7	O35639	Annexin A3	Anxa3	30.2651	26.5053	26.2838			24.1285	29.0097	26.1798	30.0794		25.516	24.7338		+	-3.55623	0	0	0.967576	-3.29807	-2.02352	0.920635	0.0715466
Q9DCR2;A0A286YD58;A0A286YDU3	Q9DCR2	AP-3 complex subunit sigma-1	Ap3s1	26.7519	26.7619	26.7581	26.8422	26.828	27.0848	27.2515	27.1343	27.6191	26.7366	26.682	26.6814		+	0.161033	0.878111	0.900857	0.357433	-0.634967	-2.56882	1.90292	0.0319648
A0A0R4J1H0;Q3KNM2	A0A0R4J1H0	E3 ubiquitin-protein ligase MARCH5	2005-03-01	25.4801	26.3899	26.0412	25.7112	26.1355	26.4793	25.9229	26.1242	26.3361	25.9975	25.2552	25.8237			0.138266	0.310155	0.148925	0.793701	-0.4356	-1.23078	0.792099	0.18542
A0A0R4J1H6;E9QP99;P55937-1;P55937	A0A0R4J1H6	Golgin subfamily A member 3	Golga3	24.8174	25.0057	24.6688	24.7522	24.9678		24.7064	24.2808	24.7322	24.7248	24.9603	24.7657			0.0293665	0.117792	0.0671987	0.925324	0.2438	0.925603	0.677874	0.316163
D3Z0J5;H3BJR8;A0A0R4J282;H3BJ24;A0A0R4J1H9;H3BL33;H3BJM1;E2S038;H3BLF2;D3Z6Q4;D3Z6Q3;P58462-3;P58462-4;P58462-2;P58462;P58462-5	D3Z0J5	Forkhead box protein P1	Foxp1		23.9884		23.782			23.8337	24.2812				24.0172			-0.2064	0	0	0.962703	-0.0402498	0	0	0.962738
A0A0R4J1L2;Q91VK2;F6ZFU0;P57776-2;D3YY68;D3Z7N2	A0A0R4J1L2	Elongation factor 1-delta	Eef1d		27.5183		28.2889	27.9004	27.7645				27.6232	27.1046	27.6455			0.466301	0	0	0.962465		0	0	0.962261
A0A0R4J1N8;Q8CEE7;D3YVJ8	A0A0R4J1N8	Retinol dehydrogenase 13	Rdh13	25.8326	25.76	25.767	26.1541	25.9547	25.7396	25.8209	26.0556	25.7406	25.9581	26.01	26.1054			0.162933	0.734272	0.598081	0.452283	0.152133	0.746181	0.663703	0.422346
Q8R5A3;S4R2K5;F2Z4B7;G5E867;F2Z3U3	Q8R5A3	Amyloid beta A4 precursor protein-binding family B member 1-interacting protein	Apbb1ip	28.2109	27.8533	27.7935	27.96	28.345	28.0563	27.7814	27.5569	27.6704	28.1663	28.0384	28.1441		+	0.167866	0.612095	0.40903	0.552149	0.4467	2.53987	2.38074	0.0343519
F6TWX0;F7DFJ2;A0A0R4J1Y8;E0CYF3;Q9DBV7;P23708-2;P23708	F6TWX0	Nuclear transcription factor Y subunit alpha	Nfya	26.3973	26.4426					26.4692	26.7484		26.3692	26.3027					0	0	0.963161	-0.27285	-1.12051	0.70417	0.276895
A0A0R4J1Z3;Q9CR67;Q9CZM3;E0CXY5	A0A0R4J1Z3	Transmembrane protein 33	Tmem33	26.4331	26.3821	27.9639	26.8006	26.8076	27.7081	26.6214	27.1161	27.0132	26.7966	26.4537	26.7274			0.179067	0.255767	0.107757	0.828667	-0.257668	-0.908878	0.632742	0.324825
A0A0R4J243;Q8BR65	A0A0R4J243	Sin3 histone deacetylase corepressor complex component SDS3	Suds3	25.0592	25.038	24.1366	24.6794	25.209		25.0578	25.2718		25.3284	24.9694	25.3312			0.199599	0.370062	0.167187	0.758805	0.0448669	0.16351	0.089584	0.903786
A0A0R4J254;Q9ESJ0;G3UX04	A0A0R4J254	Exportin-4	Xpo4	28.2163	27.9596	28.1083	27.9285	28.0488	28.2639	28.0938	28.0422	28.0893	28.1186	27.9939	28.0282			-0.0143331	-0.0642361	0.0395568	0.961622	-0.0281995	-0.200439	0.278674	0.873819
A0A0R4J260;B2RRE7	A0A0R4J260	OTU domain-containing protein 4	Otud4	27.8244	27.7774	27.5263	27.8431	27.8614	27.8743	27.8024	27.4818	27.9928	27.9074	27.958	28.0148			0.150234	0.778514	0.74129	0.418039	0.201066	0.796955	0.589681	0.388098
A0A0R4J275;Q7TMF3;F6RBR6	A0A0R4J275	NADH dehydrogenase [ubiquinone] 1 alpha subcomplex subunit 12	Ndufa12	28.2536	28.2745	28.0983	28.3164	28.2129	28.4052	28.3945	28.4017	28.372	28.2676	28.4361	28.5304			0.1027	0.575058	0.582768	0.58693	0.0219663	0.123835	0.102041	0.935001
P17047;P17047-3;P17047-2	P17047	Lysosome-associated membrane glycoprotein 2	Lamp2	29.8472	29.731	30.0785	29.1945	28.966	28.9203	29.9821	30.085	30.2804	29.593	29.4401	29.6122	+	+	-0.858634	-3.68895	2.53107	0.0108333	-0.567399	-2.79449	2.27527	0.0239774
A0A0R4J2B6;Q8BX09;A0A087WRV7;A0A087WST2;Q8BX09-2;A0A087WQU2	A0A0R4J2B6	Retinoblastoma-binding protein 5	Rbbp5	27.1661	26.9646	27.3275	27.0111	27.0819	27.2797	27.0293	27.0839	27.1969	26.8975	27.0859	27.273			-0.0284996	-0.122732	0.0757859	0.92103	-0.0179005	-0.0816986	0.0516812	0.965103
A2RTH5;A0A0U1RNF2	A2RTH5		Lcmt1	25.5706	25.7059			25.4898		25.7085								-0.148451	0	0	0.962918		0	0	0.965636
Q9D7N9	Q9D7N9	Adipocyte plasma membrane-associated protein	Apmap	29.4723	29.5285	29.3376	29.0328	29.2041	29.1713	29.726	29.8945	29.6847	29.334	29.1555	29.2854		+	-0.310066	-1.74956	1.79782	0.0859456	-0.5101	-2.78129	2.44141	0.024382
A0A0U1RNL7;A0A0U1RPT4;O55028;D3Z7R0;A0A0U1RQ97;A0A0U1RQ50	A0A0U1RNL7	[3-methyl-2-oxobutanoate dehydrogenase [lipoamide]] kinase, mitochondrial	Bckdk	25.9607	26.9031	25.652		25.8558	26.4447	26.5849	26.374	25.5865	26.1176	25.6041	26.293			-0.0216824	-0.0342501	0.0131789	0.981686	-0.176901	-0.378431	0.183512	0.727777
A0A0U1RNN5;P15702	A0A0U1RNN5	Leukosialin	Spn	27.4063	28.2222	27.8034	28.3327	27.9466	28.0745	27.8668	27.4697	27.7174	27.7767	27.5254	27.8663			0.3073	0.85007	0.51554	0.375302	0.0381667	0.150064	0.0878552	0.912975
A0A0U1RPD8;Q8K284-2;Q8K284;A0A0U1RNK8;A0A0U1RP70;Q8K284-3;A0A0U1RNV0	A0A0U1RPD8	General transcription factor 3C polypeptide 1	Gtf3c1	27.0436	26.8855	26.8073	26.7633	26.8365	26.9134	27.116	27.0529	27.3463	26.7482	26.6963	26.9622			-0.0743999	-0.409005	0.381889	0.714398	-0.3695	-1.67411	1.42454	0.0888077
A0A0U1RPW3;A0A0U1RPK1;Q8BMB0-2;Q8BMB0-3;Q8BMB0;A0A0U1RPN4;A0A0U1RNN7	A0A0U1RPW3	Protein EMSY	Emsy	25.7024	26.0047		26.2235	26.0354	26.2772	26.0359	25.8589		25.8821	25.9933	25.9258			0.32515	1.31567	0.942651	0.186633	-0.0136671	-0.0767514	0.0593943	0.968588
A0A0U1RPM2;P16879;A0A0U1RNL3;A0A0U1RPD6;A0A0U1RPB9;A0A0U1RQ80	A0A0U1RPM2	Tyrosine-protein kinase Fes/Fps	Fes	25.8836	25.7158	26.2664	25.8055	25.4054	25.6276	25.5853	25.713	25.7005	25.6854	25.5317	25.7142			-0.342433	-1.142	0.791039	0.225805	-0.0225004	-0.132574	0.117438	0.927754
A0A0U1RQ37;Q921J4;A0A0U1RQ22;A0A0U1RQ75	A0A0U1RQ37	Ubiquitin-conjugating enzyme E2 S	Ube2s	26.9922	26.7961	27.1207	27.2637	27.8144	27.4005		26.3719	26.8441	27.0036	26.7613	27.2838			0.523199	1.80066	1.28729	0.0820654	0.408232	1.12588	0.661805	0.243135
A0A0U1RQ85;P22682;A0A0X1KG61;A0A0U1RP47;A0A0U1RP17	A0A0U1RQ85	E3 ubiquitin-protein ligase CBL	Cbl	26.3561	25.9507	25.8977	25.858	26.0977	25.8862	25.9828	25.9132	25.8637	25.8533	25.9572	26.0834			-0.120867	-0.458966	0.300675	0.678012	0.044733	0.255673	0.234472	0.829061
A0A0U1RQA1;P42209;D3Z3V3;A0A0U1RPA8;D3YVG1;P28661-6;Q5ND18;Q5ND13;A0A338P729;A0A338P6R8;A0A338P769;B7ZNM7;Q9Z2Q6	A0A0U1RQA1	Septin-1	2001-09-01	31.8442	31.5722	31.763	31.4266	31.5023	31.555	31.7944	31.5625	31.9522	31.4973	31.6628	31.5838			-0.231834	-1.22786	1.22624	0.194322	-0.1884	-0.845413	0.699162	0.35755
A0A140LHA2;Q9WVA3;A0A140LJ21;A0A140LIM5;A0A140LI47	A0A140LHA2	Mitotic checkpoint protein BUB3	Bub3	30.207	30.5577	30.3189	30.6261	30.5414	30.6877	30.7459	30.6389	30.5488	30.5569	30.5073	30.4962			0.257201	1.21447	1.08169	0.199881	-0.1244	-0.777762	0.972243	0.402772
A0A140LHL5;Q8VDQ8-3;Q8VDQ8-2;Q8VDQ8;Q8VDQ8-4	A0A140LHL5	NAD-dependent protein deacetylase sirtuin-2	Sirt2	26.0532	25.9417	26.3011	26.0746	26.2914	26.1374	26.2927	25.9715	26.7023	26.0737	26.0995	26.2482			0.0691338	0.30834	0.216465	0.794625	-0.1817	-0.570742	0.344733	0.56321
E9Q638;A0A140LHU0;Q61072	E9Q638	Disintegrin and metalloproteinase domain-containing protein 9	Adam9	24.3489	24.771	24.2196		24.2687	24.2207	24.3253	24.2139		24.6136	24.5147	24.8642			-0.201801	-0.639261	0.378333	0.543525	0.394567	1.64027	1.17106	0.112713
A0A140LHY2;Q7TMR0	A0A140LHY2	Lysosomal Pro-X carboxypeptidase	Prcp		25.7457	26.3484	25.6072	25.3848	25.0835	25.4697	25.5694	24.8987	26.1093	25.6377	25.6604			-0.68855	-1.72983	0.982924	0.105795	0.489866	1.36339	0.879841	0.146457
A0A140LIU9;P50637	A0A140LIU9	Translocator protein	Tspo			25.086		24.714	25.0459					25.1133				-0.20605	0	0	0.964758		0	0	0.959157
A0A140LJ01;Q9CYN2;A0A140LHR3;A0A140LHG8;A0A140LJG6;A0A140LIK0;A0A140LHW5	A0A140LJ01	Signal peptidase complex subunit 2	Spcs2	28.4544	28.7428	28.5013	28.6253	28.4968	28.6522	28.4529	28.5232	28.7054	28.4359	28.5831	28.6728			0.0252666	0.125454	0.0885769	0.920338	0.00343323	0.0169857	0.0110878	0.995808
E9Q5W5;A0A140LJ04;Q5SSH7-2;Q5SSH7	E9Q5W5	Zinc finger ZZ-type and EF-hand domain-containing protein 1	Zzef1		24.8341				25.1778	25.02	25.0196		24.7729	24.8506				0.343699	0	0	0.964998	-0.208051	-1.49838	1.47957	0.170196
A0A140LJK0;A0A140LJB8;Q9D2Q3	A0A140LJK0	Uncharacterized protein C10orf88 homolog		27.3002	28.3483		29.1378	29.1531	27.9276	28.0118	28.283	27.8127	27.462	27.7622	27.7657			0.91525	1.21442	0.591842	0.221651	-0.372534	-1.38266	1.03252	0.142653
E9Q394-2;E9Q394;A0A140LJJ5;A0A140LID7;A0A140LHG3;A0A140LIX0;A0A140LHQ3	E9Q394-2		Akap13	24.681	25.2704	24.9497	24.7664	25.2335	24.2391	24.9066	24.8487	25.24	24.8748	25.118	24.9144			-0.2207	-0.508575	0.263745	0.6413	-0.0293668	-0.120686	0.0717764	0.93699
A0A140T8I9;E9Q3L2;A0A338P7D3;A0A338P6S0	A0A140T8I9		Pi4ka	27.8725	28.3096	27.7462	27.7321	27.501	27.8929	27.9604	28.0714	27.8579	27.9257	27.6913	28.0156			-0.267434	-0.876509	0.581267	0.358427	-0.0857004	-0.399255	0.304243	0.707667
A0A0R4J0T8;Q9D8S3	A0A0R4J0T8	ADP-ribosylation factor GTPase-activating protein 3	Arfgap3	25.8786	26.2914	26.34	26.0041	25.7251	25.7971	26.7857	26.1107	26.6147	25.6845	25.743	26.1248		+	-0.3279	-1.22087	0.9078	0.197072	-0.652934	-1.89164	1.25024	0.0724034
A0A140T8S5;Q8K327	A0A140T8S5	Chromosome alignment-maintaining phosphoprotein 1	Champ1	25.5209	25.8591		26.0155	26.3534	25.5962	25.534	25.9976	26.2195	25.182	25.038	25.6049			0.298366	0.728512	0.391238	0.474126	-0.642067	-1.76366	1.14353	0.0809416
A0A171EBL2;E9Q555	A0A171EBL2	E3 ubiquitin-protein ligase RNF213	Rnf213	28.1451	27.9946	27.8888	27.5547	27.9202	27.5287	28.0234	28.0742	27.7737	28.1564	28.001	28.0735			-0.341633	-1.38513	1.0954	0.151707	0.119867	0.590049	0.508905	0.550622
P31324;H3BK84	P31324	cAMP-dependent protein kinase type II-beta regulatory subunit	Prkar2b	29.9556	30.0571	30.0218	29.1466	29.163	29.1541	30.1371	30.1845	29.7641	29.4963	29.2325	29.4882	+	+	-0.856933	-6.58548	5.04152	0.22	-0.6229	-2.40812	1.76541	0.0409231
H3BJU7;H3BJX8;H3BJ45;H3BJ40;H3BKH9;Q60875-5;Q60875-4;Q60875;Q60875-3;Q60875-2;H3BL15;H3BLF9;H3BJ59;H3BLJ1;H3BIX8;H3BJM4;H3BJ48	H3BJU7	Rho guanine nucleotide exchange factor 2	Arhgef2	29.1325	29.8362	29.6862	30.0161	30.063	30.2921	30.0157	29.9736	29.9302	29.7701	29.3992	29.4532		+	0.5721	1.73177	1.1678	0.0879173	-0.432334	-1.98053	1.66395	0.0632311
A0A1B0GR18;Q8VI63;A0A1B0GT55;A0A1B0GRX6;Q8VI63-2	A0A1B0GR18	MOB kinase activator 2	Mob2	25.9221				25.9505		25.8134	25.9869			25.8997				0.0284004	0	0	0.965711	-0.000450134	0	0	0.960963
A0A1B0GR54;O09053	A0A1B0GR54	Werner syndrome ATP-dependent helicase homolog	Wrn				24.702			25.4956	25.0682	25.3585		25.1927					0	0	0.965961	-0.114733	0	0	0.960487
F6WMJ3;Q8K4I3;H3BJ53;A2AFJ8;H3BKQ0	F6WMJ3	Rho guanine nucleotide exchange factor 6	Arhgef6	26.934	27.212	26.947	26.7206	26.8359	26.8675	27.3022	27.1674	27.5595	26.8918	26.6667	26.5786		+	-0.223	-1.10956	1.03717	0.239112	-0.630667	-2.5423	1.88402	0.0345
Q9QWT9;Q9QWT9-2;Q9QWT9-3;G3UXN2	Q9QWT9	Kinesin-like protein KIFC1	Kifc1	28.7086	28.3373	27.8372	27.3038	27.5356	27.5341	27.5824	27.6596	27.6541	28.2708	28.7042	28.3644	+	+	-0.836533	-2.29847	1.47003	0.0418539	0.814434	3.48053	2.43147	0.0191648
A0A1B0GRG3;A0A1B0GSK8;O35566	A0A1B0GRG3	CD151 antigen	Cd151						23.4619										0	0	0.965217	0			1
A0A1B0GRH2;A0A1B0GRT6;P49446-3;P49446-2;P49446	A0A1B0GRH2	Receptor-type tyrosine-protein phosphatase epsilon	Ptpre	27.0123	27.1063	27.0461	26.8805	26.717	27.3853	27.0241	26.9374	27.625	27.1621	26.9597	27.5261			-0.060634	-0.20011	0.107875	0.864804	0.0204665	0.0549579	0.0251585	0.974658
A0A1B0GRI4;A0A1B0GSS4;Q08639	A0A1B0GRI4	Transcription factor Dp-1	Tfdp1					28.3965	27.9083		26.4606		26.6258		27.4734				0	0	0.965468	0.589	0	0	0.960276
A0A1B0GRJ0;E9Q8L9;Q9D620	A0A1B0GRJ0	Rab11 family-interacting protein 1	Rab11fip1											24.5808	24.5095			0			1		0	0	0.997669
A0A1B0GRP7;Q9Z2Y8;A0A1B0GRR5;Q6P8V7;A0A1B0GQY5;Q80ZV3;A0A1B0GSP5;A0A1B0GSA1	A0A1B0GRP7	Proline synthase co-transcribed bacterial homolog protein	Prosc	30.6388	30.4349	30.4684	30.4696	30.3837	30.3573	30.4953	30.4485	30.5607	30.369	30.4606	30.4546			-0.1105	-0.64373	0.703529	0.525	-0.0734336	-0.51004	0.76886	0.614533
A0A1B0GRU3;E9Q8K8;Q6ZPZ3-2;Q6ZPZ3	A0A1B0GRU3	Zinc finger CCCH domain-containing protein 4	Zc3h4	27.3259	27.5372	26.9066	26.3209	27.2219	25.9676	26.7539	26.7242	27.3115	27.3154	27.1643	26.9718			-0.7531	-1.45705	0.838258	0.137754	0.220633	0.699671	0.439527	0.456348
G3X920;Q9DBR3;Q9DBR3-2;Q9DBR3-3	G3X920	Armadillo repeat-containing protein 8	Armc8	26.95	26.7546	26.7935	26.3355	26.6129	26.8424	26.7816	26.9299	26.9637	26.605	26.0391	26.4861		+	-0.235767	-0.912956	0.676742	0.340821	-0.515	-1.83196	1.33063	0.0744788
A0A1B0GS63;Q8K221;D3Z2F3;A0A1B0GSM3;A0A1B0GQY8;D6RHM6	A0A1B0GS63	Arfaptin-2	Arfip2	25.0406	25.4125	24.725	25.3437	25.2718	25.1279	24.8629	24.8559	24.9378	25.3471	24.9252	25.1368			0.188433	0.610667	0.379475	0.552628	0.250834	1.1169	0.941756	0.228375
Q8K4L2;E9Q3Z5;A0A1B0GS91;Q8K4L3-3;Q8K4L3;F6R6A4	Q8K4L2	Supervillin	Svil	27.4095	27.9358	27.8854	27.6317	27.8865	27.9849	27.9978	27.766	27.818	27.9106	27.5258	27.6923			0.0907993	0.304739	0.173744	0.797074	-0.151033	-0.651847	0.501136	0.499356
A0A1B0GSG3;D3Z197;D3Z357;Q6P2L6-4;Q6P2L6-2;Q6P2L6	A0A1B0GSG3	Histone-lysine N-methyltransferase;Histone-lysine N-methyltransferase NSD3	Whsc1l1					24.3403						23.9954	24.3106				0	0	0.964331		0	0	0.99863
A0A1B0GSU0;D3Z0B9;Q571I9;A0A1B0GSN3	A0A1B0GSU0	Aldehyde dehydrogenase family 16 member A1	Aldh16a1	29.0332	29.0242	28.7662	29.1816	29.0285	29.1836	29.1808	29.0617	29.405	28.847	29.2123	29.0699			0.190034	0.943102	0.871356	0.32552	-0.172767	-0.701209	0.518126	0.456625
A0A1B0GSX7;Q6PFD9;B2RQL0;A0A140T8J8;A0A1B0GRB5;A0A1B0GRA7;A0A1B0GS62	A0A1B0GSX7	Nuclear pore complex protein Nup98-Nup96;Nuclear pore complex protein Nup98;Nuclear pore complex protein Nup96	Nup98	29.4559	29.6873	29.6464	29.6294	29.7391	29.6748	29.7229	29.796	29.7607	29.5272	29.6124	29.5672			0.0845668	0.474879	0.468904	0.666699	-0.190933	-1.44186	2.38125	0.130359
A0A1B0GT26;O55003	A0A1B0GT26	BCL2/adenovirus E1B 19 kDa protein-interacting protein 3	Bnip3				26.2257	25.7815	25.8695										0	0	0.964551	0			1
A0A1B0GT81;Q07813;A0A1B0GS13;A0A1B0GTA4;A0A1B0GSH8;A0A1B0GT35	A0A1B0GT81	Apoptosis regulator BAX	Bax	29.0842	29.1822	29.0453	28.8156	28.821	28.4579	29.0042	28.974	28.4852	29.2295	29.1866	29.1786			-0.405734	-1.78848	1.48209	0.0830464	0.377099	1.4022	1.04872	0.138771
A0A1B0GT92;Q9Z1E4;A0A1B0GR90	A0A1B0GT92	Glycogen [starch] synthase, muscle	Gys1	29.6853	29.9028	30.1469	29.5565	29.319	29.4832	29.8522	30.0965	29.8782	29.6935	29.4831	29.7915			-0.458767	-1.83006	1.41758	0.0808812	-0.286266	-1.30424	1.12668	0.159992
A0A1B0GX25;Q9Z2V5	A0A1B0GX25	Histone deacetylase 6	Hdac6	25.9259	25.7218	25.5058	25.4388	25.7816	26.1123	25.8069	25.4597	25.835	26.0128	25.7233	26.1113			0.0597343	0.181474	0.0930078	0.879728	0.248601	0.928641	0.672893	0.313675
Q9D898	Q9D898	Actin-related protein 2/3 complex subunit 5-like protein	Arpc5l	26.4521	26.1098	26.9099	26.8611	26.7329	26.9084	26.1538	26.233		26.7116	26.514	26.6323		+	0.343533	1.0175	0.654058	0.286004	0.4259	2.36903	1.8911	0.051903
A0A1C7CYU3;Q02819;A0A1B0GR92;A0A1B0GT83;A0A1B0GR41;A0A1B0GS16	A0A1C7CYU3	Nucleobindin-1	Nucb1		25.6313	25.3551	26.1949	25.8361			25.3748	25.611	25.5535	25.2243				0.5223	1.60019	0.831387	0.161771	-0.104	-0.343706	0.181258	0.775656
E9Q405;A0A1C7ZN10;K3W4L0;B2RRE2;E9QAX2;Q9JMH9-5;Q9JMH9-7;Q9JMH9-2;Q9JMH9-1;Q9JMH9;Q9JMH9-6;E9QA74;Q9JMH9-4	E9Q405	Unconventional myosin-XVIIIa	Myo18a	26.5093	26.8757	26.8643	26.77	26.8516	26.2721	26.5584	26.5463	26.5514	26.8933	26.7117	27.0428			-0.118533	-0.373441	0.211418	0.747552	0.330567	1.68834	1.58444	0.086721
A0A1D5RL92;G5E8I8;Q8CGZ0	A0A1D5RL92	Calcium homeostasis endoplasmic reticulum protein	Cherp	29.1476	29.0989	28.821	28.933	29.0848	28.6961	29.0289	28.93	29.3402	28.9715	29.2474	29.0442			-0.117866	-0.467502	0.317228	0.672601	-0.0119998	-0.0482631	0.0270888	0.97846
A0A1D5RLD8;S4R1W8;V9GXA7	A0A1D5RLD8			28.9229	28.3999	28.114	27.8688	28.4772	27.5753	28.8931	28.1651	28.0848	28.2483	28.2108	27.4912			-0.505167	-1.10819	0.640669	0.239599	-0.397567	-0.871713	0.4858	0.343605
A0A1D5RLG0;Q8BTX9;A0A1D5RM62	A0A1D5RLG0	Inactive hydroxysteroid dehydrogenase-like protein 1	Hsdl1	27.2239	27.6484		27.6055	27.1722	27.7244	27.7898	27.6452	27.1961	27.3995	27.0237				0.0645498	0.175291	0.0833656	0.887617	-0.3321	-0.897735	0.513919	0.348721
A0A1D5RLG3;Q80UJ7	A0A1D5RLG3	Rab3 GTPase-activating protein catalytic subunit	Rab3gap1	26.6007	26.684	26.1842	26.602	26.5787	26.3676	26.6532	26.4487	26.4264	26.4834	26.6553	26.817			0.0264657	0.0974309	0.0530952	0.939466	0.142467	0.64653	0.519898	0.503153
A0A1D5RLL3;Q8BG67;Q8BG67-2;A0A2I3BR57;Q8BWC5	A0A1D5RLL3	Protein EFR3 homolog A	Efr3a	27.2499	27.5854	27.1827	26.8454	26.7131	27.0784	27.2216	27.5491	27.5043	27.1575	27.305	27.1702			-0.460367	-1.74342	1.31418	0.086045	-0.2141	-1.00583	0.883777	0.269021
A0A1D5RLS1;Q60902-3;Q60902-4;Q60902-2;Q60902	A0A1D5RLS1	Epidermal growth factor receptor substrate 15-like 1	Eps15l1	27.6005	27.6251	27.5209	27.6052	27.7292	27.4666	27.5768	27.384	27.551	27.696	27.8282	27.8728			0.0181669	0.0997602	0.0779371	0.937882	0.295066	1.63532	1.66918	0.0933435
A0A1D5RLW0;A0A1D5RLU2;Q91WE2;A0A1D5RLX7;A0A1D5RLF2;A0A1D5RLI3;A0A1D5RLY1;A0A1D5RM67;A0A1D5RLD7;A0A1D5RLT4;A0A1D5RLJ3;A0A1D5RM30	A0A1D5RLW0	Protein FAM192A	Fam192a	26.3402	26.15	26.8112	26.9052	26.5659	27.0354	26.8181	26.5366	26.5612	26.5072	26.1375	26.4719			0.4017	1.17711	0.766394	0.213431	-0.266432	-1.07325	0.83353	0.244078
A0A1D5RLV0;Q8C1D8;A0A1D5RMB4;Q8C1D8-2	A0A1D5RLV0	Protein IWS1 homolog	Iws1	27.3503	27.4428	27.7188	27.0129	27.4172	27.285	27.7976	27.3718	27.8717	27.4424	27.3835	27.3444			-0.2656	-1.01169	0.750637	0.289023	-0.290267	-1.12358	0.851675	0.225073
A0A1D5RMA4;A0A1D5RMI7;A0A1D5RM43;Q8BGK6	A0A1D5RMA4	Y+L amino acid transporter 2	Slc7a6	24.7497	24.5841	24.6641		24.6948	24.9881	24.6562	24.613	24.8213	25.1833	24.9274	25.0234			0.175482	0.778083	0.590796	0.435085	0.347866	1.75713	1.62368	0.0817895
B7ZWL1;A0A1D5RMJ8;Q6ZQ08-2;Q6ZQ08;Q6ZQ08-4;A0A1D5RMD8;A0A1D5RML9;Q6ZQ08-3;A0A1D5RM04;A0A1D5RMB6;A0A1D5RM03	B7ZWL1	CCR4-NOT transcription complex subunit 1	Cnot1	29.8136	29.9198	29.8575	29.9259	29.9438	30.0996	30.0467	30.019	30.2842	29.8213	29.848	29.8789			0.126133	0.772965	0.933312	0.422753	-0.267233	-1.43833	1.44727	0.131099
Q4FCQ7;J3QNU1;A0A1L1SQ41;Q9Z2A5-2;Q9Z2A5;A0A140LJ98	Q4FCQ7	Arginyl-tRNA--protein transferase 1	Ate1	25.6562	25.4315	25.5751		25.4512	25.2755	25.1637	25.5889	24.9327	25.7458	25.2021	25.6074			-0.190917	-0.921637	0.762434	0.352561	0.290001	0.823682	0.502986	0.371622
E9PUM4;A0A1L1SQ51;Q71LX4;Q8CDM9;A0A1L1SRI1;A0A1L1SQP9	E9PUM4	Talin-2	Tln2	26.8975	26.9679	27.1368	27.3745	27.2521	27.564	27.1783	26.5985	27.0158	27.0989	27.247	27.164			0.396133	1.84068	1.57949	0.0801882	0.2391	0.860329	0.601798	0.350221
Q8BWG8-2;J3QNU6;Q8BWG8;E0CY53;F7DF62;E0CYB1;J3QNF6;P20443	Q8BWG8-2	Beta-arrestin-1	Arrb1	28.3254	28.8683	28.9412	28.7576	28.2964	28.2878	28.9413	29.0589	28.7507	28.4398	28.2007	28.6607		+	-0.264366	-0.758287	0.458931	0.431316	-0.483233	-1.85622	1.40454	0.072016
Q9JI48	Q9JI48	Placenta-specific gene 8 protein	Plac8	29.8015	29.8743	29.9928	28.801	28.9398	29.4237	30.2083	29.9845	30.9877	29.2609	28.5942	29.3098	+	+	-0.8347	-2.81237	1.87784	0.0191957	-1.33853	-2.7786	1.60642	0.0242458
A0A1L1SRR1;Q9ESD6-2;Q9ESD6	A0A1L1SRR1	CKLF-like MARVEL transmembrane domain-containing protein 7	Cmtm7			25.0658					24.812								0	0	0.960924		0	0	0.996483
F6TCF9;A0A1L1SRT0;Q60739-2;Q60739	F6TCF9	BAG family molecular chaperone regulator 1	Bag1	25.3832	25.9953	25.6733	25.5994	25.5762	25.6348	25.7112	25.4978	25.6961	25.6584	25.6895	25.8991			-0.0804666	-0.289868	0.171355	0.807141	0.113966	0.563692	0.485216	0.567251
A0A1L1SRW2;A0A1L1STF2;A0A1L1SU68;A0A1L1SRT5;Q91W67;A0A1L1SRT4;A0A1L1SRB5	A0A1L1SRW2	Ubiquitin-like protein 7	Ubl7		26.212	25.7107	25.7441	25.6971					25.8454					-0.240749	-0.684434	0.356706	0.538488		0	0	0.994796
A0A1L1SRX4;Q9CQ02;A0A1L1ST08;A0A1L1SVC7;A0A1L1SRM6;A0A1L1SRJ9	A0A1L1SRX4	COMM domain-containing protein 4	Commd4	26.4486	26.4953	26.6516	26.3457	26.3517	26.6583	26.2631	26.5547		26.4378	26.5838	26.6277			-0.0799338	-0.363191	0.265946	0.758898	0.140866	0.608404	0.440462	0.548904
P50428;F6QGM0	P50428	Arylsulfatase A	Arsa	26.6929	26.8142	26.4194	26.2515			26.7515	27.0282	26.8477	26.4445	26.3386	26.5878		+	-0.390667	0	0	0.927023	-0.418833	-2.00794	1.7401	0.0611321
A0A1L1ST22;Q8BRT1-5;Q8BSE7	A0A1L1ST22	CLIP-associating protein 2	Clasp2	26.2812	27.0302	26.2871	26.258	26.3535	26.5022	26.5264	26.1426	25.8727	26.372	26.3219	26.272			-0.1616	-0.450593	0.247207	0.683028	0.1414	0.484506	0.299312	0.637719
A0A1L1ST61;A0A1L1SV00;Q8R472;Q9JLR9;A0A1L1SR69	A0A1L1ST61	HIG1 domain family member 1A, mitochondrial	Higd1a		27.0319	27.0968	27.6556	26.5329	28.2447	27.7509	27.969	26.9813	27.2525	26.6651	26.8011			0.413383	0.552171	0.244706	0.617246	-0.660833	-1.47433	0.884115	0.123893
A0A1L1STC6;Q6ZWR6-4;Q6ZWR6;A0A1L1SRV6;Q6ZWR6-3;Q6ZWR6-2;Q6ZWR6-5	A0A1L1STC6	Nesprin-1	Syne1	27.2903	27.7289		27.403	27.4711	27.0687	28.22	27.672	27.1004	27.407	27.3983	27.267			-0.195334	-0.593533	0.340521	0.586151	-0.3067	-0.71931	0.397315	0.442032
A0A1L1STE6;Q9D6R2;Q9D6R2-2	A0A1L1STE6	Isocitrate dehydrogenase [NAD] subunit alpha, mitochondrial	Idh3a	31.9119	31.995	31.7857	31.8497	31.7676	31.768	31.7678	31.8631	31.5828	31.7909	31.8937	32.066			-0.102434	-0.614517	0.700389	0.550177	0.178967	0.832627	0.711173	0.365215
A0A1L1STN8;P37804	A0A1L1STN8	Transgelin	Tagln	27.185	26.5275	26.7793	26.8322	27.4301	26.56	27.2379	26.5065	26.8925	26.7341	27.132	26.6911			0.110166	0.261989	0.125892	0.82523	-0.0265668	-0.0751283	0.03545	0.968421
P21981;G3UXE8	P21981	Protein-glutamine gamma-glutamyltransferase 2	Tgm2	32.3441	31.7254	31.8686	31.6757	30.7234	31.0357	32.5886	32.7196	32.5622	31.1049	31.7013	32.0632	+	+	-0.834435	-1.90976	1.16455	0.0722983	-1.00033	-2.6078	1.6146	0.0303273
A0A1L1SV73;Q8BY87-2;Q8BY87	A0A1L1SV73	Ubiquitin carboxyl-terminal hydrolase 47	Usp47	28.4868	28.7984	28.6652	28.5049	28.5268	28.5902	28.7428	28.814	28.7277	28.6832	28.3698	28.4741			-0.1095	-0.564955	0.51146	0.59522	-0.252466	-1.2887	1.23627	0.163944
A0A1S6GWJ4;Q91VN6	A0A1S6GWJ4	Probable ATP-dependent RNA helicase DDX41	Ddx41	27.8959	27.7977	27.8249	27.7835	27.8073	28.0517	27.7137	27.9095	28.0412	27.6497	27.782	27.785			0.0413335	0.216894	0.172757	0.854691	-0.149234	-0.727679	0.640953	0.435338
A0A1W2P6P1;Q8BJU0-2;Q8BJU0;A0A1W2P7I5	A0A1W2P6P1	Small glutamine-rich tetratricopeptide repeat-containing protein alpha	Sgta	27.9028	27.8259	27.7307	28.3048	28.1262	27.816	27.8443	27.6687	27.8936	28.0398	27.8139	27.8861			0.262534	1.04501	0.802542	0.272333	0.111067	0.568501	0.510183	0.564336
A0A0R4J138;P50429;P50429-2	A0A0R4J138	Arylsulfatase B	Arsb	27.5092	25.5488	26.153	25.3022	24.9894	25.422	27.6358	27.3823	28.358	25.194	26.3187	25.5668		+	-1.1658	-1.6803	0.916859	0.0960787	-2.09887	-3.87669	2.04875	0.0118286
H3BK44;E9PY90;H3BK48;E9Q3S2;H3BKH2;H3BJS0;A0A1W2P711;Q91ZV0-3;Q91ZV0;H3BJ71;H3BKL6;H3BL19;H3BJI6;H3BJS5;H3BJ35	H3BK44	Melanoma inhibitory activity protein 2	Ctage5;Mia2		24.853		24.8297	25.2091		25.3559		25.4236	25.4796	25.4405				0.1664	0	0	0.959753	0.0703011	0.505436	0.669737	0.650364
A0A1W2P756;P62075	A0A1W2P756	Mitochondrial import inner membrane translocase subunit Tim13	Timm13			25.7652	26.2144	26.2068	26.0645			25.8829						0.396701	0	0	0.960005		0	0	1
Q91YI0;E0CY49;F7D439;E0CYV3	Q91YI0	Argininosuccinate lyase	Asl	28.7362	28.8681	28.6691	28.6425	28.5686	28.4812	28.9641	28.8656	28.8806	28.6939	28.5975	28.633		+	-0.1937	-1.10834	1.21727	0.239685	-0.261967	-1.84996	2.48788	0.0721572
A0A1W2P7L7;P59708	A0A1W2P7L7	Splicing factor 3B subunit 6	Sf3b6					25.3585					24.9475						0	0	0.959259		0	0	1
A0A1W2P7Q6;Q9CRT8;A0A1W2P7V1	A0A1W2P7Q6	Exportin-T	Xpot	28.543	28.7196	28.7125	28.6697	28.6622	28.7901	28.4998	28.8244	28.561	28.9875	28.7405	28.688			0.0489674	0.286266	0.276853	0.810675	0.176933	0.750347	0.580775	0.419318
A0A1W2P7U1;Q8CFI2;A0A1W2P7U9;A0A1W2P8B1;A0A087WP01;A0A140T8I4	A0A1W2P7U1	Ubiquitin-conjugating enzyme E2 R1	Cdc34	26.4654	26.2472	26.5783	26.5319	26.5831	26.4969	26.3875	26.1135	26.3594	26.3838	26.3027	26.4582			0.107	0.534064	0.460441	0.621013	0.0947666	0.478789	0.411175	0.641599
A0A1W2P7V0;K3W4Q9;Q8BH60-2;Q8BH60;A0A1W2P7A5	A0A1W2P7V0	Golgi-associated PDZ and coiled-coil motif-containing protein	Gopc	25.3726	25.2635		25.4491	25.4218		25.2414			25.4165	25.6012	25.1611			0.1174	0.751447	0.764308	0.491599	0.151534	0	0	1
A0A1W2P8F6;Q9JHG7	A0A1W2P8F6	Phosphatidylinositol 4,5-bisphosphate 3-kinase catalytic subunit gamma isoform	Pik3cg	27.1827	27.574	27.3548	27.3851	27.7626	27.8893	27.1051	27.1093	27.0902	27.4363	27.1683	27.8254			0.3085	1.06716	0.749306	0.262007	0.375133	1.2898	0.918028	0.164412
A0A1Y7VJ48;P48428	A0A1Y7VJ48	Tubulin-specific chaperone A	Tbca			26.1564	26.822	26.6444	26.8896		25.5622	25.7316	26.2622	25.7411	26.2095			0.628933	0	0	0.959503	0.424033	1.31306	0.814393	0.179475
A0A1Y7VJM4;A0A1Y7VNF4;Q8R2E9	A0A1Y7VJM4	ERO1-like protein beta	Ero1lb	25.0291	24.589		24.4715		24.5802	24.6938	24.3734		24.687	24.9867	24.4457			-0.2832	-0.866951	0.47121	0.415401	0.172867	0.516543	0.288442	0.621477
Q8VEB4;A0A1D5RLZ5	Q8VEB4	Group XV phospholipase A2	Pla2g15	26.6934	27.2526	27.5598	26.5585	26.1984	26.2488	27.0501	27.5668	26.8258	26.9444	26.8707	27.1818	+		-0.833366	-2.20774	1.40003	0.0482412	-0.148599	-0.438832	0.246261	0.676634
A0A1Y7VK55;P70255-5;P70255-4;P70255-3;P70255-2;P70255;A2ADI3;B1AUB6;B1AUB8;A2BG76;B1AUB9;I7HIP8;B1AUC0;A2BG75;A2BG77;P70255-7;P70255-6;Q02780-6;P97863-3;Q02780-2;Q02780-5;P97863-2;Q02780-3;Q02780-7;Q02780-4;Q02780;P97863	A0A1Y7VK55	Nuclear factor 1 C-type;Nuclear factor 1;Nuclear factor 1 A-type;Nuclear factor 1 B-type	Nfic;Nfib;Nfia								25.2798		24.7273					0			1	-0.5525	0	0	1
E9Q7E9;A0A1Y7VLZ7;Q3V3Q7	E9Q7E9	Phosphofurin acidic cluster sorting protein 2	Pacs2	23.9088	23.8239			23.6952		23.6678				23.759	23.6137			-0.17115	0	0	0.960474	0.0185499	0	0	1
A0A1Y7VMH3;Q80X41-2;Q80X41-5;Q80X41-3;Q80X41;A0A1Y7VLL5	A0A1Y7VMH3	Serine/threonine-protein kinase VRK1	Vrk1	29.413	29.7208	29.7334	30.0729	29.9168	29.7899	29.8004	29.7218	29.9261	29.7935	29.5558	29.7103			0.304133	1.30563	1.07538	0.171532	-0.129566	-0.676252	0.638075	0.47829
P23780;A0A1L1SSJ7	P23780	Beta-galactosidase	Glb1	29.6932	29.8848	29.9963	29.1947	28.9105	29.011	29.8465	30.1623	29.7354	29.3833	29.3671	29.4574	+	+	-0.819366	-3.69952	2.59886	0.0109859	-0.512133	-2.2184	1.76096	0.0465
A0A1Y7VN70;Q80Y14	A0A1Y7VN70	Glutaredoxin-related protein 5, mitochondrial	Glrx5	26.1219	26.0177	26.8147	27.004	26.6925	26.554	26.2455	25.9579	25.5928	26.2407	25.9876	26.4614			0.432067	1.1272	0.6948	0.230759	0.297833	0.893728	0.567468	0.333244
E9Q391;Q5SUC6;F6YBT6;E9Q5K7;P52624	E9Q391	Uridine phosphorylase 1	Upp1	26.874	26.5552	25.9551	25.7271	25.66	25.5461	25.9654	26.1095	25.872	26.7345	25.904	26.4814	+		-0.817033	-2.18162	1.38843	0.0494474	0.390999	1.10052	0.698152	0.233574
E9PY51;A0A286YCX6;E9PWG2	E9PY51		Trappc8	25.947	25.8868	25.5365	25.4129	25.8927	25.9097	25.744	25.6359	25.635	25.737	26.1739	25.6965			-0.0516669	-0.168232	0.0886863	0.889898	0.1975	0.768315	0.557552	0.408981
A0A286YD12;Q91YP2;A0A286YD77	A0A286YD12	Neurolysin, mitochondrial	Nln	26.8484	26.7309	26.8215	27.0444		26.8025	27.0207	26.9176	27.0442	26.9704	26.9303	27.0378			0.123183	0.612373	0.508131	0.566065	-0.0146675	-0.0978137	0.105877	0.954699
A0A286YD37;E9QMA2;Q3TNH5;A0A286YCN2;Q3TNH5-2;Q3TNH5-3	A0A286YD37	Protein FAM172A	Fam172a								24.8001	25.0675						0			1		0	0	1
A0A286YDA2;A0A286YDT3;E9Q5C9;A0A286YDV7;E9Q5C9-2;A0A286YCD1;A0A286YDZ1	A0A286YDA2		Nolc1	31.5707	31.2762	31.2528	31.6372	31.9692	31.5601	31.2407	30.9642	31.7174	31.302	31.7379	31.7256			0.3556	1.35772	1.03134	0.157193	0.281067	0.775291	0.462625	0.405109
A0A286YDB3;Q80XQ2	A0A286YDB3	TBC1 domain family member 5	Tbc1d5	26.8127	27.1098	27.0338	26.4099	26.6982	26.9605	27.2604	27.0021	27.2542	26.8249	27.0415	26.8666			-0.2959	-1.04828	0.745151	0.270453	-0.261234	-1.25655	1.13861	0.175088
A0A286YDC0;Q03147	A0A286YDC0	Cyclin-dependent kinase 7	Cdk7	26.9427	26.8969	26.9187	27.1269	26.9316	27.1842	27.2295	26.9416	27.2645	27.0483	26.9438	26.9318			0.161467	0.909183	0.975028	0.342811	-0.170567	-0.816953	0.716771	0.375171
A0A286YDC5;A6H611	A0A286YDC5	Mitochondrial intermediate peptidase	Mipep		24.5331	25.1085	25.1424	25.1112	25.2968	25.2275	25.5057		25.2624	25.3251				0.362667	1.10951	0.681489	0.263241	-0.0728502	-0.300304	0.180309	0.807325
O09159	O09159	Lysosomal alpha-mannosidase	Man2b1	30.7245	30.6756	30.5537	30.1327	29.6268	29.7564	31.145	30.8444	30.9997	30.002	30.1681	30.4545	+	+	-0.812634	-3.1256	2.14968	0.0164959	-0.788167	-3.05364	2.12089	0.0230365
A0A286YDI8;G3X972;A0A286YD08;A0A2I3BQS4	A0A286YDI8		Sec24c	28.979	28.9754	28.9726	29.0147	29.044	29.0149	29.0692	29.0791	28.9773	28.9446	29.0709	28.9608			0.0488663	0.444609	2.10444	0.687031	-0.0497672	-0.329081	0.413026	0.772061
A0A286YDN1;Q8VC03;A0A286YCM4	A0A286YDN1	Echinoderm microtubule-associated protein-like 3	Eml3	27.0423	26.5963	26.7936	26.6327	26.7225	26.891	27.1405	26.9224	27.1876	26.7515	26.9765	26.8429			-0.0619996	-0.248391	0.15501	0.834226	-0.226533	-1.10719	1.01649	0.231718
A0A286YDT0;Q7TMY4-2;Q7TMY4;A0A286YCW5;A0A286YEA7;A0A286YCS0	A0A286YDT0	THO complex subunit 7 homolog	Thoc7				25.6511	25.5	25.274	25.3847	25.0871	25.4225	25.0661		25.2208				0	0	0.960223	-0.15465	-0.622161	0.426637	0.538891
A0A286YE31;P52482;H3BL69;H3BL23	A0A286YE31	Ubiquitin-conjugating enzyme E2 E1	Ube2e1;Ube2e2	28.0411	28.0066	28.6169	27.6861	27.9809	28.0569	28.0099	28.4002	28.0268	28.2546	28.0985	27.8275			-0.313566	-0.956113	0.618039	0.317702	-0.0854333	-0.306977	0.182529	0.785332
D3YWJ5;Q921Z5-2	D3YWJ5	Tumor necrosis factor alpha-induced protein 8	Tnfaip8	29.9194	30.0255	29.9609	28.7499	29.3832	29.3449	30.0239	30.4087	29.6213	29.7008	29.331	29.5799	+		-0.809266	-2.63325	1.75717	0.0269076	-0.480733	-1.36554	0.888931	0.146393
P97329	P97329	Kinesin-like protein KIF20A	Kif20a	27.9351	27.6706	27.3918	26.5769	27.2092	26.7934	26.6239	26.7341	26.5472	27.8263	28.149	28.0797	+	+	-0.806	-2.35021	1.53099	0.0386825	1.38327	6.52243	3.60615	0.00914286
E9Q784;A0A2I3BPQ5	E9Q784		Zc3h13	25.6396	26.116	25.207	25.35	26.0548	25.4727	25.2408	25.3706	25.389	25.71	25.5095	25.727			-0.0283667	-0.0643479	0.0279503	0.961775	0.315366	1.71414	1.70212	0.0862867
Q8C6L5;D3Z5R0;F6ZBV6	Q8C6L5	Cyclic GMP-AMP synthase	Mb21d1	29.0658	28.7617	28.9676	27.8831	28.1654	28.3323	28.615	28.3884	28.8191	28.5646	28.5344	28.6115	+		-0.804766	-3.10975	2.14633	0.017568	-0.0373325	-0.1649	0.106564	0.900604
A0A2I3BQ07;Q505D1;A0A2I3BQJ1;A0A2I3BRN1;A0A2I3BQI7	A0A2I3BQ07	Serine/threonine-protein phosphatase 6 regulatory ankyrin repeat subunit A	Ankrd28	27.0384	27.2489	27.1852	27.4571	26.877	27.1873	27.0728	27.0419	27.3102	27.1932	26.8317	26.9986			0.0163002	0.0584636	0.0307014	0.965198	-0.133801	-0.570538	0.42459	0.563287
A0A2I3BQH6;A0A2I3BRX7;Q8BVH9-2;Q8BVH9-3;Q8BVH9;A0A2I3BQ54	A0A2I3BQH6	Methyltransferase-like protein 6	Mettl6	24.3369	24.3348	24.3875	24.4292		24.254	24.5237	24.5428		24.3985		24.3627			-0.0114679	-0.0678669	0.0562445	0.959801	-0.152651	-1.26904	1.76422	0.233344
P28658	P28658	Ataxin-10	Atxn10	29.9113	30.1387	30.3668	30.5252	30.5211	30.6088	30.4496	30.5625	30.5941	30.3225	29.7674	30.0601		+	0.412766	1.75974	1.42732	0.0856994	-0.4854	-1.82334	1.36422	0.0756711
E9Q2H1;A0A2I3BQS6;Q80TP3;A0A2I3BPG8	E9Q2H1	E3 ubiquitin-protein ligase UBR5	Ubr5	27.5363	27.6481	27.4942	27.5563	27.7042	27.5605	27.45	27.113	27.3965	27.5034	27.357	27.364			0.0474663	0.284443	0.286488	0.81236	0.0883001	0.410852	0.314149	0.69752
A0A2I3BQU5;E9PZM7;A0A2I3BRQ7	A0A2I3BQU5		Scaf11	26.741	27.0452	26.696	26.3987	27.0898	26.7601	26.6351	26.775	26.1345	26.6595	26.7356	26.8522			-0.0778662	-0.237598	0.125165	0.840529	0.234233	0.77474	0.50664	0.405345
A0A2I3BR79	A0A2I3BR79			29.8962	29.5138	30.3695		29.6243		28.9161	29.5326			27.0673	30.0387			-0.3022	0	0	0.962216	-0.67135	-0.415095	0.154027	0.718701
A0A2I3BRW0;Q9D958;A0A2I3BQG3	A0A2I3BRW0	Signal peptidase complex subunit 1	Spcs1	27.9745	28.3219	28.1147	28.2435	28.0384	28.0609	28.2253	28.2383	28.0733	28.1262	28.0944	28.1813			-0.0227667	-0.103487	0.0661274	0.93492	-0.0450001	-0.283491	0.313096	0.804258
A0A2I3BS18;Q91VT1;Q91VT1-2	A0A2I3BS18	E3 SUMO-protein ligase NSE2	Nsmce2						25.8336		25.5228								0	0	0.961869		0	0	0.983339
A0A2I3BS49;Q9CXU4;Q9WTQ8	A0A2I3BS49	Mitochondrial import inner membrane translocase subunit Tim23	Timm23	25.5702	26.3524	26.1927	25.8647	26.648	26.3742	25.9161	26.1414	25.7059	26.1828	25.9547	25.903			0.257201	0.596653	0.318202	0.566085	0.0923672	0.36608	0.23885	0.740366
A0A2K6EDK3;Q6PIP5;A0A2I3BQP7	A0A2K6EDK3	NudC domain-containing protein 1	Nudcd1	28.3015	28.353	28.5257	28.204	28.4538	28.5845	28.2615	28.5292	28.3584	28.5155	28.3507	28.3707			0.0206998	0.0897659	0.0546581	0.94491	0.029267	0.150929	0.113013	0.91247
E9QM77;O70305-2;O70305;F6U2C2;O70305-3;F7B6X4;A0A286YDU2;F6V8M6	E9QM77	Ataxin-2	Atxn2	25.8508	25.7127	25.5945	25.6517	26.1254	26.0514	24.8353	24.8051		25.8485	25.8552	26.1667		+	0.2235	0.844302	0.608466	0.377455	1.1366	4.81651	2.44487	0.0121765
A0A2R8VHH1;Q99P88	A0A2R8VHH1	Nuclear pore complex protein Nup155	Nup155	30.5638	30.8123	30.7983	30.4535	30.6286	30.5875	30.7027	30.8017	30.7495	30.7259	30.6012	30.5918			-0.168267	-0.856796	0.807427	0.371268	-0.111666	-0.735513	1.01121	0.429355
A0A2R8VHS7;A0A2U3TZ54;P61219	A0A2R8VHS7	DNA-directed RNA polymerases I, II, and III subunit RPABC2	Polr2f		23.9173			25.6648			23.7082							1.7475	0	0	0.961615		0	0	0.979585
A0A2R8VI72;Q8R0H9;A2A9W5	A0A2R8VI72	ADP-ribosylation factor-binding protein GGA1	Gga1				24.907			24.794									0	0	0.961116		0	0	0.977939
A0A2R8W6P0;Q61735-2;D3Z187;A0A2R8VI94	A0A2R8W6P0	Leukocyte surface antigen CD47	Cd47	30.7968	30.825	31.3103	30.7078	30.4404	30.9045	30.9481	31.0314	31.1757	30.9638	30.6624	30.958			-0.293135	-0.933069	0.614557	0.330936	-0.190333	-0.866411	0.728245	0.348879
A0A2R8W6R3;P62878	A0A2R8W6R3	E3 ubiquitin-protein ligase RBX1;E3 ubiquitin-protein ligase RBX1, N-terminally processed	Rbx1		25.0164	25.022	25.5	25.2711	25.1939	25.0875	24.8964	25.0375	25.2204	25.1107	25.1288			0.302467	1.38319	1.07554	0.170964	0.146166	0.877701	1.03164	0.341206
Q9CVD2;E9Q717;Q5M8S1;F6T5L3;F6TRN1	Q9CVD2	Ataxin-3	Atxn3	27.1943	27.1241	27.109	26.979	26.7996	26.7783	27.4721	27.2599	27.3356	26.848	26.8516	26.6628		+	-0.290166	-1.71838	1.86824	0.0908805	-0.568399	-3.02362	2.52918	0.0233143
A0A338P6F2;G5E8A0;Q8CI95;A0A0R4J0F9;S4R296;S4R1M9	A0A338P6F2	Oxysterol-binding protein;Oxysterol-binding protein-related protein 11	Osbpl11;Osbpl10	25.0337	25.3621			24.9321	25.4257	25.1704	24.9479			25.3348	25.1779			-0.019001	-0.0479301	0.0201233	0.974055	0.1972	0.835138	0.546003	0.416196
Q3TE85;A0A338P6F6;P17095	Q3TE85	High mobility group protein HMG-I/HMG-Y	Hmga1		27.3334			27.7489			26.6022		26.7103					0.415499	0	0	0.961364	0.108101	0	0	0.978133
A0A338P6G6;A0A384DV79;P17095-1;A0A338P6E8	A0A338P6G6	High mobility group protein HMG-I/HMG-Y	Hmga1	25.4633	27.3257	24.2313							27.4204		26.1064				0	0	0.962075		0	0	0.979167
A0A338P6K3;Q61624	A0A338P6K3	Zinc finger protein 148	Znf148	24.9113	24.6314	25.1734	25.4709	25.3898	24.8304	25.1824	25.2187	25.3045	24.6786	25.1649	24.976			0.324999	0.915463	0.566218	0.339055	-0.295367	-1.2002	0.945854	0.196109
D4AFX6;A0A338P6P6;Q6ZQK5-2;Q6ZQK5;A0A2R8W6H4	D4AFX6	Arf-GAP with coiled-coil, ANK repeat and PH domain-containing protein 2	Acap2	26.5001	25.909		26.2101	26.0632	25.9839	26.2556	25.8744	26.1667	25.928	25.9138	26.2941			-0.118816	-0.353287	0.187284	0.770182	-0.0536003	-0.198843	0.114794	0.873235
A0A338P6S3;Q6ZPR5-3;Q6ZPR5-2;Q6ZPR5-4;Q6ZPR5;A0A338P695;A0A338P7L1;Q6ZPR5-5;A0A338P735;A0A338P715;A0A338P6P4;A0A338P7A7;A0A338P6I0;A0A338P6B0;A0A338P6U9;A0A338P6E2;A0A338P6W7	A0A338P6S3	Sphingomyelin phosphodiesterase 4	Smpd4	27.9703	28.3682	28.0548	27.7374	27.7574	28.1513	28.3416	28.2708	28.5632	28.2045	27.9048	28.2055			-0.249067	-0.885944	0.617794	0.353392	-0.286933	-1.22987	1.01006	0.1855
A0A338P6W1;P97868-2;P97868;D3YZU8;A0A0R4J165;P97868-3	A0A338P6W1	E3 ubiquitin-protein ligase RBBP6	Rbbp6	25.7268	26.0166	25.4217	25.4538	25.7272	25.308	25.6179	25.5873	25.7362	25.6645	25.8957	25.8145			-0.225367	-0.724244	0.460912	0.459187	0.144433	0.795641	0.820531	0.388691
O88531;B1B0P8;B1B0P9	O88531	Palmitoyl-protein thioesterase 1	Ppt1	29.2742	29.3472	29.2708	28.7935	28.4039	28.331	29.5005	29.435	29.1615	28.9098	29.1184	29.0562	+		-0.787933	-3.2067	2.24685	0.0147478	-0.337533	-1.52843	1.30851	0.113294
A0A338P7B7;P51807	A0A338P7B7	Dynein light chain Tctex-type 1	Dynlt1	26.8078	27.0404	27.1504	26.8059	27.2569	27.2361	27.2992	27.0826	27.5977	27.2005	27.0756	27.2483			0.1001	0.359635	0.218566	0.760514	-0.1517	-0.588102	0.407576	0.55213
A0A338P7E9;Q9CQS5	A0A338P7E9	Serine/threonine-protein kinase RIO2	Riok2				24.8465						24.9112						0	0	0.95609		0	0	0.982716
Q08093;D3Z7R6;A0A0G2JDV8;Q9DAW9	Q08093	Calponin-2;Calponin	Cnn2	27.8831	27.9998	28.2786	27.3241	27.5386	26.9562	27.9653	28.07	28.394	27.8652	27.4065	27.5353	+	+	-0.780867	-2.54684	1.71123	0.0308315	-0.540766	-1.87828	1.34573	0.0720331
A0A3B2WBH9;A0A3B2WCN9;A0A3B2W7V8;Q9Z0U1;Q921G9;Q9QXY1	A0A3B2WBH9	Tight junction protein ZO-2	Tjp2	30.1102	30.1475	30.0312	29.9788	29.9445	29.7946	29.9856	29.8814	30.1253	30.0637	30.098	30.0933			-0.190334	-1.14564	1.34573	0.225055	0.087567	0.510693	0.541084	0.614475
A0A3B2W812;Q9JLQ0	A0A3B2W812	CD2-associated protein	Cd2ap	26.5443	26.8333	26.5839	27.0732	27.0112	26.4182	26.3995	26.064	26.8153	26.7239	26.7585	26.6309			0.180367	0.550697	0.325784	0.607566	0.278166	0.867619	0.559286	0.347475
P20060	P20060	Beta-hexosaminidase subunit beta	Hexb	28.9081	29.4462	29.0841	28.6319	28.2818	28.1828	29.1452	29.4031	29.0398	28.6675	28.7779	28.8978	+	+	-0.780633	-2.52692	1.69499	0.0318235	-0.414967	-1.83001	1.51313	0.0750308
A0A3B2WAS6;Q9D0F1	A0A3B2WAS6	Kinetochore protein NDC80 homolog	Ndc80	25.4518	25.7901	24.8684	24.8965	25.0537	24.4969	25.0269	24.7151	24.555	24.9759	25.3279	25.2459			-0.5544	-1.33232	0.811539	0.16473	0.417567	1.52034	1.12436	0.115008
Q9DC11;B1AY85;B1AY86	Q9DC11	Plexin domain-containing protein 2	Plxdc2	25.8551	25.9595	26.2013	25.2783	25.2176	25.1801	26.3927	26.4791	26.4932	25.9587	25.4401	25.7325	+	+	-0.779967	-3.77806	2.73372	0.00944262	-0.744567	-2.93871	2.08039	0.0237419
A0A3B2WCD8;Q3U0V1;A0A3B2W465	A0A3B2WCD8	Far upstream element-binding protein 2	Khsrp	30.959	31.187	30.9382	31.2504	31.3756	30.9364	30.9854	31.0206	31.3878	31.0408	31.0519	30.9627			0.1594	0.629984	0.448088	0.535193	-0.112799	-0.486845	0.356558	0.636454
A0A3B2WCL5;Q9CT10	A0A3B2WCL5	Ran-binding protein 3	Ranbp3	29.3441	29.5283	29.3351	29.2924	29.404	29.4405	29.3493	29.4256	29.4087	29.1939	29.4043	29.2632			-0.0235335	-0.132867	0.110435	0.916464	-0.1074	-0.646648	0.746026	0.503308
A0JNY3;Q8BUV3	A0JNY3	Gephyrin;Molybdopterin adenylyltransferase;Molybdopterin molybdenumtransferase	Gphn	29.0654	29.1255	28.822	29.1263	29.1879	29.3248	28.9622	28.8403	29.0538	29.0976	29.2014	29.0426			0.208701	0.994885	0.885856	0.298749	0.161767	0.911849	0.979442	0.323298
A1L3S7;Q8VHR5;Q8VHR5-2;A0A0U1RNM2	A1L3S7	Transcriptional repressor p66-beta	Gatad2b	26.8854	27.2261	26.9478	27.706	27.5889	27.0694	27.3601	27.1375	28.026	27.0974	27.2142	26.9828			0.434999	1.35137	0.915421	0.158882	-0.409733	-1.09219	0.676361	0.237929
E9PXY1;A2A432-2;A2A432;J3QJX0	E9PXY1	Cullin-4B	Cul4b	29.0486	29.1483	28.9532	29.2157	29.2911	29.4165	29.0705	28.9852	29.0428	29.0864	29.1683	29.1258			0.257734	1.42196	1.47117	0.144106	0.0939992	0.698867	1.27782	0.456964
A2A485;Q3UH28;Q3U1M7;A2A483;E9Q8D1;A2A482;A2A484;A2A486;A2A481;A2A480	A2A485		Zmynd8		24.6544						24.4239			24.2092					0	0	0.947427	-0.214701	0	0	0.9906
A2A4A1;Q91ZF0;F7CGC9	A2A4A1	DnaJ homolog subfamily C member 24	Dnajc24	27.118	26.8341		27.5578	27.3648	27.2544		27.1319		26.8108		27.1308			0.416283	1.62694	1.12123	0.122065	-0.1611	0	0	0.991392
O70126	O70126	Aurora kinase B	Aurkb	28.7905	28.0386	28.0763	28.111	28.1151	28.0323	27.5777	27.9135	28.048	28.3082	28.6614	28.44		+	-0.215666	-0.623184	0.366255	0.541846	0.623467	2.27781	1.63863	0.047836
A2A4P3;A2A4P4;Q3THG9	A2A4P3	Alanyl-tRNA editing protein Aarsd1	Gm27029;Aarsd1	26.4763	27.3323	27.6009	27.5684	27.736	27.8338	27.6389	27.6264	27.0376	27.5907	27.1857	27.084			0.576233	1.28673	0.762135	0.174823	-0.1475	-0.419502	0.229733	0.690201
A2A4Z1;Q9D1C1	A2A4Z1	Ubiquitin-conjugating enzyme E2 C	Ube2c		25.6359		27.0781	26.732	26.442	26.2001	25.3715	25.7697	25.4889	24.6352	25.369			1.1148	0	0	0.947911	-0.616067	-1.34397	0.793865	0.150252
A2AWF8;A2AWF9;E9Q4S7;Q64455	A2AWF8	Protein-tyrosine-phosphatase;Receptor-type tyrosine-protein phosphatase eta	Ptprj	26.3362	26.0939	26.49		25.4657	25.6036	26.5586	26.859	26.6303	25.9618	26.3264	26.4935	+		-0.772051	-2.99868	1.78942	0.0268426	-0.422066	-1.50075	1.09498	0.118927
A2A5R2;F6YCJ0	A2A5R2	Brefeldin A-inhibited guanine nucleotide-exchange protein 2	Arfgef2		24.7892			24.2855						24.2457				-0.5037	0	0	0.948159		0	0	0.988369
A2A5V2;P55194;A0A2R8W6I7;A2A5V3;S4R2D3;S4R2T6;A2A5V1	A2A5V2	SH3 domain-binding protein 1	Sh3bp1	28.0558	28.2042	27.9961	27.8168	28.0158	27.6308	27.9601	27.9826	27.7757	28.0884	27.9982	28.2376			-0.264233	-1.16291	0.973139	0.219725	0.201934	1.03159	0.988805	0.258944
E9Q6A7;A2A655;A2A654	E9Q6A7		Bptf	24.3774	24.7819	24.4268		24.5226	24.825	24.6715	24.6295	24.9547		24.663	24.4176			0.145101	0.48467	0.284483	0.667884	-0.211599	-0.812423	0.554572	0.395662
A2A6A1;F6QGP8;A0A0G2JGH6	A2A6A1	G patch domain-containing protein 8	Gpatch8	25.8313	26.3065	25.4472	26.1785	25.7076	25.7151	26.0884	25.6498	26.1088	26.0068	26.0871	25.9256			0.00539907	0.0137282	0.00603754	0.999454	0.0574996	0.223902	0.135237	0.85632
A2A7A7;Q8CFX1;A2A7A8	A2A7A7	GDH/6PGL endoplasmic bifunctional protein;Glucose 1-dehydrogenase;6-phosphogluconolactonase	H6pd	26.6192	26.8919	26.8327	26.8791	26.7457	26.6079	26.9146	26.8123	26.3251	26.7574	26.7769	26.8113			-0.0370324	-0.173077	0.118325	0.88656	0.0978667	0.346376	0.207399	0.759258
A2A7S7;Q91WQ3;F6VXZ2	A2A7S7	Tyrosine--tRNA ligase;Tyrosine--tRNA ligase, cytoplasmic;Tyrosine--tRNA ligase, cytoplasmic, N-terminally processed	Yars	31.1892	31.2639	31.1425	31.4517	31.4052	31.4499	31.1062	31.0198	31.1216	31.2289	31.3682	31.2484			0.237066	1.71183	2.45276	0.0908786	0.199301	1.2954	1.68153	0.162452
Q3UI43	Q3UI43	BRISC and BRCA1-A complex member 1	Babam1	26.9766	26.9232	26.75	26.752	26.7859	26.451	27.1564	27.0205	27.0315	26.7699	26.8282	26.6991		+	-0.2203	-0.972565	0.80521	0.310189	-0.303734	-1.92992	2.21359	0.0660477
A2A8E2;Q8BHG2;Q8BHG2-3;A2A8E4;D6REH4;B7ZC72;B7ZC71;Q8BHG2-2	A2A8E2	UPF0587 protein C1orf123 homolog	0610037L13Rik	26.4251		26.5643	26.5093		26.4959	26.5985	26.4406	26.4208			25.5738			0.00789928	0.0464877	0.0360377	0.974478	-0.912834	0	0	0.992317
E9QKA4;A2A8V8;A2A8V9;E9PUK6;Q52KI8-2;Q52KI8;A2A983;F6T4M4;F7BWM1;F6UK16	E9QKA4	Serine/arginine repetitive matrix protein 1	Srrm1	29.1859	28.7814	28.8349	28.8114	28.8048	28.8801	28.957	28.8031	28.8641	28.6861	29.133	28.9971			-0.101967	-0.445028	0.324321	0.687212	0.0639998	0.267076	0.173602	0.819384
A2A9I0;O35166	A2A9I0	Golgi SNAP receptor complex member 2	Gosr2	25.5343	26.0156	25.5106	25.4031	25.4526	25.3617	25.3503	25.906	25.7793	25.1553	25.4839	25.4956			-0.281033	-1.0541	0.777478	0.268566	-0.300267	-0.995012	0.675855	0.275313
A2A9P2;P58058	A2A9P2	NAD kinase	Nadk		27.6801				27.9884		27.5685							0.3083	0	0	0.947668		0	0	0.992827
A2A9Q2;Q8BHG1;A6PWC3;Q3V3G9	A2A9Q2	Nardilysin	Nrd1	29.179	28.6673	28.8493	29.0246	28.9211	29.3231	28.9158	28.533	29.1927	28.9223	29.1709	29.0841			0.191066	0.653841	0.424248	0.516475	0.1786	0.586233	0.364422	0.553096
A2A9W7;Q8BMI3;S4R2D2	A2A9W7	ADP-ribosylation factor-binding protein GGA3	Gga3		24.3977			24.7019					24.5641	24.3831	24.3675			0.304201	0	0	0.947043		0	0	0.992125
A2AAN0;O35250-2;O35250;A2AAN3;A2AAN4	A2AAN0	Exocyst complex component 7	Exoc7	25.6781	26.1338	25.7896	25.8084	25.8765	25.7443	26.0089	25.6021	26.1288	25.8863	25.8677	25.7954			-0.0574341	-0.236979	0.150423	0.840893	-0.0634664	-0.242442	0.14579	0.840829
A2AAN2;Q8BMA6	A2AAN2	Signal recognition particle subunit SRP68	Srp68	30.0077	30.023	30.3199	30.0467	30.0603	30.0893	29.9252	30.0473	30.0355	30.0788	29.9461	30.1635			-0.0514336	-0.254135	0.192588	0.829181	0.0601336	0.345081	0.333962	0.759863
A2ABV5;A2BDP0;A2BDN7;A2ABV5-4;A2ABV5-3;A2ABV5-2	A2ABV5	Mediator of RNA polymerase II transcription subunit 14	Med14		25.1574	25.4558	23.9931	24.9568	25.0158	25.5434	25.5685		24.8922	25.3259	24.9463			-0.651366	-1.20138	0.624979	0.225405	-0.50115	-1.81314	1.18314	0.0870032
A2ABY3;Q922E4	A2ABY3	Ethanolamine-phosphate cytidylyltransferase	Pcyt2	27.6371	27.6498	27.5117	27.7402	27.382	27.6552	27.5452	27.6276	27.5989	27.6581	27.5505	27.7561			-0.00706673	-0.0326111	0.0201706	0.98274	0.0643336	0.392049	0.429092	0.714625
F8WHN4;A2ACC6;E9Q0J2;Q8BQZ4;A2ACC7;Q8BQZ4-2	F8WHN4	Ral GTPase-activating protein subunit beta	Ralgapb	27.2903	27.7779	27.5002	27.1462	26.8436	27.3288	27.5539	27.5015	27.4097	27.4557	27.3442	27.3274			-0.416601	-1.38914	0.976602	0.151073	-0.1126	-0.711388	0.901261	0.447529
A2ACG7;Q9DBG6	A2ACG7	Dolichyl-diphosphooligosaccharide--protein glycosyltransferase subunit 2	Rpn2	31.4131	31.7656	31.9354	31.5005	31.3797	31.9109	31.6117	32.0531	31.9898	31.8762	31.5774	31.8118			-0.107667	-0.333854	0.184586	0.77946	-0.129733	-0.489522	0.32264	0.634064
A2ACM0;Q8K4Q0;E9PXZ5;F6U5L3;Q8K4Q0-5;Q8K4Q0-2	A2ACM0	Regulatory-associated protein of mTOR	Rptor		24.5308	24.4868			24.532		24.5771	23.7152		24.6065				0.0232	0	0	0.947275	0.46035	0	0	0.986102
Q8K1G9;A2ACQ1;A2ACP9	Q8K1G9		Dhx35		23.6972	24.1881		23.8667	23.9695	24.1319	23.705	24.0674		23.9129	23.9416			-0.0245514	-0.069992	0.0310793	0.960113	-0.0408494	-0.150261	0.0822705	0.915816
A2AD84;Q99JT2	A2AD84	Serine/threonine-protein kinase 26	Stk26	29.5333	29.0941	28.9262	28.7177	28.8414	28.9176	29.1102	28.8763	29.4133	28.6696	28.9305	28.9723			-0.358967	-1.23724	0.879224	0.190517	-0.275801	-0.977933	0.689729	0.282896
F6WHL0;A2ADH1;Q9CQY5;F6TBV1;Q9CQY5-2;Q9CQY5-3	F6WHL0	Magnesium transporter protein 1	Magt1	27.1378	27.2168	26.929	27.0522	27.1882	27.2113	27.1873	27.5354	27.4386	27.4045	27.2126	27.2948			0.0560328	0.281338	0.220238	0.813117	-0.0831337	-0.381892	0.284898	0.723988
A2ADR8;Q8R3G1	A2ADR8	Nuclear inhibitor of protein phosphatase 1	Ppp1r8	27.9677	28.0109	27.8813	28.1713	28.2305	28.1456	28.118	28.1147	28.3881	28.0914	27.9664	27.9622			0.229167	1.57347	2.13186	0.111712	-0.200267	-1.00127	0.936297	0.271175
A2ADY9	A2ADY9	Protein DDI1 homolog 2	Ddi2	27.0556	26.8054	26.8002	26.7397	26.9931	26.9106	27.0014	26.7979	27.0101	27.0181	26.9132	27.1004			-0.00593313	-0.0279119	0.0175063	0.986667	0.0741011	0.39419	0.349619	0.712876
Q3TRM8;E9Q8S8;E9Q3Z4;D6RFA3;D3Z2E4;P52792-2;P52792	Q3TRM8	Hexokinase-3;Hexokinase	Hk3	33.3585	32.6526	32.7338	32.1151	31.9446	32.3752	33.1177	32.8192	33.3394	32.0457	32.5342	32.1356	+	+	-0.77	-2.16448	1.40321	0.0513735	-0.8536	-2.72964	1.79701	0.0256458
A2AF67;A2AF47;A2AF65	A2AF67	Dedicator of cytokinesis protein 11	Dock11	26.5667	26.883	26.9608	26.9278	26.5805	27.0841	27.0318	26.8486	27.0227	26.9009	27.0728	26.9163			0.0606333	0.208007	0.115	0.861202	-0.00436656	-0.0241184	0.0179022	0.991867
P06801;Q3TQP6	P06801	NADP-dependent malic enzyme;Malic enzyme	Me1	27.6055	27.5144	27.5883	27.0007	26.7341	26.6682	27.4729	27.5459	27.0795	26.7857	26.8404	26.8046	+	+	-0.7684	-3.74068	2.72517	0.00872727	-0.555867	-2.26213	1.72428	0.0481963
A2AFQ0;Q7TMY8;Q7TMY8-3;Q7TMY8-4;Q7TMY8-2;F6XP90;F6UYC1	A2AFQ0	E3 ubiquitin-protein ligase HUWE1	Huwe1	29.8536	29.9542	29.8717	30.0479	30.1619	30.164	29.9071	29.8854	30.115	30.0299	30.0436	29.9933			0.231433	1.5502	2.02956	0.11817	0.0530993	0.30393	0.28694	0.78842
A2AFQ9;E9PUU4;Q8BX17;F7CKD6	A2AFQ9	Gem-associated protein 5	Gemin5	28.5722	28.7351	28.8258	28.8983	28.9055	28.9145	28.6663	28.6484	28.8327	28.7717	28.7967	28.6773			0.195066	1.1189	1.23247	0.235726	0.0327663	0.193851	0.180606	0.877005
A2AH85;O08810;G3UZ34;G3UXK8	A2AH85	116 kDa U5 small nuclear ribonucleoprotein component	Eftud2	31.9691	32.1017	32.1664	32.002	32.0022	32.0728	32.0143	32.0894	32.0642	31.9721	31.9079	31.9544			-0.0534007	-0.328278	0.354414	0.782568	-0.111169	-0.860345	1.72088	0.350435
A0A1B0GX27;O35855;O88374;A0A1B0GST1;A0A1B0GQY4	A0A1B0GX27	Branched-chain-amino-acid aminotransferase, mitochondrial;Branched-chain-amino-acid aminotransferase	Bcat2	28.0641	28.4689	27.8544	28.3175	28.2609	28.185	28.0857	28.068	27.8096	28.4606	28.4019	28.6371		+	0.125333	0.440713	0.272476	0.6918	0.5121	2.39489	1.96527	0.0415596
A2AHX9;Q9QWX2;Q64373-2;Q64373-3;Q64373-4;Q64373;A2AHX8;A2AHX7	A2AHX9	Bcl-2-like protein 1	Bcl2l1			26.1697	26.0756	24.9176			26.507	24.8915	26.0517		26.3357			-0.6731	0	0	0.948765	0.49445	0.537366	0.216209	0.626354
A2AHY8	A2AHY8		Pet2	27.6252	27.8604	27.4136	27.4205	27.7525	27.4815	27.5125	27.4599	27.7966	27.507	27.4706	27.4584			-0.0815665	-0.308375	0.189755	0.794818	-0.111	-0.539913	0.452892	0.589524
A2AI52;Q80U87	A2AI52	Ubiquitin carboxyl-terminal hydrolase;Ubiquitin carboxyl-terminal hydrolase 8	Usp8	24.7084	24.6453		24.9467	25.0035							25.1404			0.298249	2.09371	1.70636	0.0972946		0	0	0.93066
E9PZY8;A2AIV2;A2AIV2-2	E9PZY8	Protein virilizer homolog	1110037F02Rik;Kiaa1429	27.1325	27.2957	27.3839	26.9835	27.0576	27.2442	27.3505	27.3173	26.9423	27.1705	27.1235	27.1705			-0.1756	-0.848513	0.75459	0.375955	-0.0485338	-0.209361	0.13585	0.867132
A2AJ72;Q3TIX6;A0A0A6YVV5;F7AM43;A2AJ71;A0A0A6YY39;A0A0A6YX76	A2AJ72		Fubp3	29.834	29.9541	30.001	29.96	29.9234	29.9379	30.0486	29.9939	30.0687	29.9279	30.0254	29.8335			0.0107339	0.0711543	0.0740963	0.95703	-0.108133	-0.676943	0.840059	0.477714
F7APP3;A2AJH3;O70311	F7APP3	Glycylpeptide N-tetradecanoyltransferase;Glycylpeptide N-tetradecanoyltransferase 2	Nmt2	27.1572	27.4887	27.0477	27.3159	27.3304	27.3745	27.3724	27.3064	27.0503	27.4427	27.4542	27.3169			0.109067	0.466616	0.336722	0.673237	0.161566	0.778161	0.682544	0.402498
A2AL12;Q8BG05;A2AL13;V9GX38	A2AL12	Heterogeneous nuclear ribonucleoprotein A3	Hnrnpa3	34.1266	34.4426	33.8383	34.1557	34.145	34.2654	34.0641	34.0977	33.6642	34.0186	34.0552	34.2405			0.0528679	0.189695	0.106755	0.872437	0.162768	0.637663	0.451451	0.510585
O88325	O88325		Naglu	29.0461	29.1069	28.905	28.3416	28.2424	28.1743	29.2519	29.3605	29.1487	28.6815	28.47	28.8364	+	+	-0.766567	-4.32987	3.24185	0.0117143	-0.591068	-2.65604	2.07053	0.027219
A2AL85;Q8BSY0;Q8CBM2;Q3TU40;A2AL81;A2AL77;A2AL83;A2AL79;Q6P8S1;A2AL78;A2AL75	A2AL85	Aspartyl/asparaginyl beta-hydroxylase	Asph	30.7035	31.2534	30.766	30.7103	30.5029	30.4492	30.868	31.0449	30.786	30.9589	30.6502	30.8902			-0.353501	-1.21401	0.859653	0.20001	-0.0665334	-0.30133	0.213887	0.790439
Q8K3K8	Q8K3K8	Optineurin	Optn	25.4722		25.3917	24.8094	24.8703	24.3672	24.8377		25.4452	24.2623	25.185	25.321	+		-0.74965	-2.44309	1.44201	0.0485672	-0.218684	-0.373582	0.165654	0.740371
A2ALH2;Q8JZY1;Q8CBC7;F6Q475	A2ALH2	Putative tRNA (cytidine(32)/guanosine(34)-2-O)-methyltransferase	Ftsj1	28.9122	29.2679	28.215		28.3564		28.3845	28.4565	28.0599	28.1518	28.0626	28.4473			-0.441968	0	0	0.948987	-0.0797335	-0.29695	0.179959	0.792034
A2ALR8;A2ALR9;Q3V0C5;Q3V0C5-5;Q3V0C5-2;Q3V0C5-4;Q3V0C5-3	A2ALR8	Ubiquitin carboxyl-terminal hydrolase 48	Usp48	25.894	25.6224	26.3074	26.0782	25.9617	26.4512	25.6728	25.6512	25.3548	25.7433	25.7354	25.8109			0.222434	0.639356	0.376439	0.528185	0.2036	0.991476	0.901564	0.275832
A2AMQ5;Q99L43;Q6PBC0;F6S4G2	A2AMQ5	Phosphatidate cytidylyltransferase;Phosphatidate cytidylyltransferase 2	Cds2	25.6356	25.9505	25.9396	25.5455	25.3819	25.4197	25.5162	25.4912		25.7906	25.3889	25.9748			-0.392866	-1.8321	1.5774	0.0806851	0.214401	0.662744	0.389137	0.505438
A2AMY5;Q91VX2;A2AMY7;F6PYV5;F6WTC8	A2AMY5	Ubiquitin-associated protein 2	Ubap2	28.9263	28.4083	28.4647	28.8566	29.195	28.8195	28.3002	28.0857	28.7854	28.9504	29.0106	28.7495			0.357266	1.17925	0.814835	0.21307	0.513067	1.59582	1.089	0.102725
A2AN08-3;A2AN08;A2AN08-5;A2AN08-2;F6SSP6;Z4YMA7;A2AN08-4;Z4YLP1	A2AN08-3	E3 ubiquitin-protein ligase UBR4	Ubr4	29.587	29.7045	29.5977	29.5995	29.6262	29.7389	29.5384	29.6989	29.7236	29.6046	29.5768	29.6801			0.0251331	0.160238	0.166682	0.895524	-0.0331338	-0.199903	0.193283	0.873583
J3QMC5;A2ANY6	J3QMC5		Mdn1	29.7169	29.6931	29.604	29.7395	29.7947	29.8344	29.6204	29.7336	29.6018	29.7174	29.678	29.7461			0.1182	0.820718	1.26014	0.392237	0.0618992	0.424924	0.607667	0.686678
O35114	O35114	Lysosome membrane protein 2	Scarb2	27.5368	27.7398	28.1724	27.0111	26.8647	27.3718	27.5286	28.078	27.4726	27.5907	27.3344	27.5469	+		-0.7338	-2.15514	1.42044	0.0515166	-0.2024	-0.655585	0.412151	0.495844
S4R270;D3Z6Q9;S4R2J8;S4R1B8;S4R171	S4R270	Bridging integrator 2	Bin2	28.9732	29.0891	28.6573	28.8633	28.8868	28.8154	28.9775	28.6648	28.5875	29.0841	29.2039	29.2087		+	-0.0513668	-0.222629	0.146049	0.852838	0.4223	1.8686	1.54477	0.0717459
A2API3;Q80V86	A2API3	Integrator complex subunit 8	Ints8			25.6614		25.7121	25.7821	25.6361	25.5136	25.4979	25.3661	25.588	25.7127			0.0857	0	0	0.949226	0.00639979	0.0304214	0.0192958	0.987447
Q8VD62	Q8VD62	UPF0696 protein C11orf68 homolog	Bles03	25.3851	25.421	26.0784	25.9423	25.1892	25.7648	25.8893	26.0395	26.3286	25.5809	25.6985	25.5093		+	0.00393359	0.00936392	0.00402136	1	-0.489566	-2.03805	1.60055	0.0601881
A2AQ19	A2AQ19	RNA polymerase-associated protein RTF1 homolog	Rtf1	27.0037	27.6125	26.8297	27.2338	27.3078	27.079	27.2421	27.0994	26.9513	27.2276	26.9575	27.2258			0.0582339	0.167967	0.0835538	0.889706	0.039367	0.176627	0.116491	0.891372
A2AQ43;Q80TY0-2;A2AQ44;A2AQ42;A2AQ45;A2AQ41;Q80TY0-3;Q80TY0;Q80TY0-4;F6VVN1;Q80TY0-5;A0A0A6YWT1;A2AQ47;A2AQ39	A2AQ43	Formin-binding protein 1	Fnbp1	29.6696	29.6902	29.4973	29.6759	29.5425	29.3515	29.6774	29.5099	29.6639	29.7207	29.6018	29.7754			-0.0957336	-0.451024	0.354749	0.682828	0.0822334	0.471942	0.481286	0.647242
A2AQA7;Q8CFQ3	A2AQA7	Intron-binding protein aquarius	Aqr	29.5168	29.536	29.5202	29.3263	29.2924	29.3551	29.4184	29.5721	29.7923	29.381	29.4298	29.4742			-0.199733	-1.67757	3.32899	0.0965778	-0.165933	-0.783474	0.673885	0.397321
A2AQJ8;Q8BVW0;Q8BVW0-2	A2AQJ8	Neutral alpha-glucosidase C	Ganc							25.0596	25.0537							0			1		0	0	0.929806
P97452	P97452	Ribosome biogenesis protein BOP1	Bop1	29.7522	29.6648	29.8476	29.8263	29.9886	29.7973	29.6202	29.5871	29.5894	29.9959	29.8231	29.8441		+	0.115866	0.645282	0.659534	0.523719	0.288801	1.85755	2.1878	0.0721606
A2AR02;A2AR01	A2AR02	Peptidyl-prolyl cis-trans isomerase G;Peptidyl-prolyl cis-trans isomerase	Ppig	27.8126	28.0425	27.7686	27.5764	27.8644	27.6263	27.9575	27.9552	28.083	27.8865	27.8445	27.8719			-0.185532	-0.832308	0.686791	0.383735	-0.130934	-0.909389	1.38876	0.324886
A0A1B0GRV0;Q9Z0S1;D3Z0E6;D3Z5X0	A0A1B0GRV0	3(2),5-bisphosphate nucleotidase 1	Bpnt1	28.1775	27.9893	28.0595	27.9026	28.0523	28.0615	27.9117	27.9242	27.8647	28.2377	28.2154	28.1485		+	-0.0699666	-0.399164	0.392224	0.723905	0.300334	2.26928	3.12575	0.0481988
A2AT37;F6Q3G7	A2AT37		Upf2	26.5068	26.7919	26.5303	26.4753	26.4711	26.2638	26.7214	26.4917	26.9388	26.3999	26.4895	26.4489			-0.206267	-0.959443	0.831826	0.316861	-0.2712	-1.1707	0.964711	0.205254
A2ATI9;Q99JX3;Q99JX3-2;A2ATI8;A2ATI6	A2ATI9	Golgi reassembly-stacking protein 2	Gorasp2	27.2502	27.2421	27.2748	27.4378	27.5077	27.4788	27.3223	27.456	27.2925	27.4576	27.3295	27.5858			0.219067	1.78776	3.20262	0.0834058	0.1007	0.531535	0.490468	0.597218
A2ATN9;Q9ES70	A2ATN9	Serine/threonine-protein kinase Nek6	Nek6		25.2802	25.8639	25.9711		26.0612		25.6927	25.5172	26.1495	25.5974	25.8466			0.4441	1.12343	0.566209	0.301345	0.25955	0.820817	0.500164	0.39105
P48754;A0A087WPK5	P48754	Breast cancer type 1 susceptibility protein homolog	Brca1	25.6447						25.2508	25.353		25.7578	25.6429	25.9914		+		0	0	0.926134	0.495467	2.0841	1.43374	0.0683227
D3Z7P0;Q8K3W0;Q8K3W0-1;Q8K3W0-6;Q8K3W0-5;E9Q0U3;Q8K3W0-4;A0A0J9YV56;E9Q8Q1	D3Z7P0	BRCA1-A complex subunit BRE	Bre	28.3181	27.894	28.453	27.9264	28.0374	28.3421	28.5489	28.5781	28.6022	28.2947	28.1674	28.0932		+	-0.119733	-0.387111	0.223377	0.735195	-0.3913	-2.43312	2.52255	0.0377576
Q3TAI4;A2AUD5;Q9CYZ2;V9GWU5;Q3TUJ9;Q8BKP1;F6VQ81	Q3TAI4	Tumor protein D54	Tpd52l2	28.865	28.7914	28.9263	29.2451	28.9123	28.9632	29.1189	28.93	29.034	28.8534	28.8392	28.8461			0.1793	0.851371	0.743992	0.374594	-0.181401	-1.17201	1.52857	0.204699
A2AUE1;G5E8T0;P60904	A2AUE1	DnaJ homolog subfamily C member 5	Dnajc5	25.9322		25.8297			25.7668	25.8412	25.7006	26.144	25.9063	26.0387	25.8387			-0.11415	0	0	0.948377	0.0326335	0.134072	0.0803243	0.927144
A2AUR3;Q60866;A2AUR5;Q60866-2	A2AUR3	Phosphotriesterase-related protein	Pter	25.0385	24.7622	25.3063	25.3463	24.913	25.0897	25.072	24.8659	25.0954	24.8542	25.1553	25.7355			0.0806675	0.267789	0.149347	0.823003	0.237233	0.643417	0.369394	0.505457
A2AUT4;Q3UA16-2;Q3UA16;Q3UA16-3;A2AUT1;A2AUT3	A2AUT4	Kinetochore protein Spc25	Spc25	25.7133	25.6547		25.5809	25.7528	25.5087	25.6778	25.5865	25.5098	26.0592	25.9668	25.7456			-0.0698668	-0.356493	0.284548	0.767446	0.3325	1.62236	1.4696	0.0958974
E9Q026;Q7TPS5;A0A0N4SW93;Q7TPS5-2;Q7TPS5-3;A0A0N4SVN0;A0A0N4SW69	E9Q026	C2 domain-containing protein 5	C2cd5	25.7081	25.6455	25.454	25.8629	25.6059	25.8554	26.1583	26.5473	26.3109	25.4236	25.3612	25.5644		+	0.1722	0.805053	0.688026	0.399261	-0.8891	-3.89738	2.64494	0.012
A2AVQ9;Q8R3H9;A2AVR1	A2AVQ9	Tetratricopeptide repeat protein 4	Ttc4			26.0387	26.0337	26.558	26.3161		25.5746	26.2376	25.8913	25.7501	25.7723			0.2639	0	0	0.944853	-0.101534	-0.287237	0.145348	0.806904
O35887;G3UWR0;G3UWV3;G3UY49;G3V004;G3UXA8;G3UXA3	O35887	Calumenin	Calu	29.4294	29.8034	29.8789	30.1878	30.3652	29.7608	28.8263	29.4516	28.9424	29.9909	29.405	29.7883		+	0.4007	1.22575	0.81771	0.195162	0.654634	1.83032	1.19426	0.0751753
A2AWA9;A2AWA9-2;A2AWA7;A2AWA9-3;A0A0A6YWT4;A0A0A6YY35;A6H6A9-3	A2AWA9	Rab GTPase-activating protein 1	Rabgap1	25.874	26.1769	25.6215	25.4773	25.4492	25.4606	25.9583	25.6026	25.7017	25.6187		25.2911			-0.428434	-1.64303	1.2511	0.100835	-0.2993	-1.05619	0.696487	0.266648
G5E895;D3Z494;S4R2G9	G5E895		Akr1b10	29.5642	29.5543	29.4569	28.7919	28.7404	28.8534	29.6336	29.7433	29.5337	29.0322	29.215	29.2994	+	+	-0.7299	-4.9546	3.98688	0.0146667	-0.454667	-2.28006	1.99003	0.0481397
H7BX50;E9QLG3;A2AWL7;A2AWL7-2;A2AWL7-3	H7BX50	MAX gene-associated protein	Mga		26.2355		26.4863	26.2483		26.3561	26.3412			25.8084				0.1318	0	0	0.94462	-0.540251	0	0	0.929756
A2AWN8;P59326	A2AWN8	YTH domain-containing family protein 1	Ythdf1	27.129	27.3963	26.9738	27.2658	27.3058	27.3114	27.2996	27.1066	27.2643	27.1256	27.4414	26.9342			0.127967	0.570718	0.442316	0.589534	-0.0564327	-0.217605	0.13013	0.861896
A2AWT6;A2AWT7;P25976-2;A2AWT5;P25976;E9Q4A8;G3UZW9	A2AWT6	Nucleolar transcription factor 1	Ubtf	30.1045	30.1917	30.0089	30.3361	30.4215	29.8277	30.3966	30.2027	30.5009	30.1928	30.2223	30.2103			0.0933997	0.319078	0.184907	0.788111	-0.158267	-0.842796	0.836372	0.360122
A2BDX3	A2BDX3	Adenylyltransferase and sulfurtransferase MOCS3;Molybdopterin-synthase adenylyltransferase;Molybdopterin-synthase sulfurtransferase	Mocs3	28.4088	28.391	27.4682							28.4352		28.7172				0	0	0.945095		0	0	0.930249
A2BE28-2;A2BE28	A2BE28-2	Ribosomal biogenesis protein LAS1L	Las1l	26.4141	27.0186	26.7028	26.8747	27.0327	26.9764	26.7238	26.9299	26.6796	26.5378	26.7501	26.8978			0.249433	0.888986	0.620985	0.351976	-0.0492001	-0.214039	0.140234	0.864482
A2BFF8;Q3TPJ8;A2BFF5;A2BFF9;O88487	A2BFF8	Cytoplasmic dynein 1 intermediate chain 2	Dync1i2	28.8257	28.7299	28.584	28.656	29.0534	28.6612	28.5857	28.6558	28.3288	28.7727	28.9707	28.9932			0.0769997	0.308995	0.198596	0.794171	0.388767	1.75434	1.48156	0.0818601
E9QAQ7;A2BH40;A2BH40-4;A2BH40-2;A2BH40-3	E9QAQ7	AT-rich interactive domain-containing protein 1A	Arid1a	28.0099	27.8175	27.6453	27.9928	28.0398	27.7997	28.0237	27.8891	28.1686	27.8115	27.9905	27.9428			0.119867	0.524818	0.394286	0.628245	-0.1122	-0.570017	0.50716	0.564053
A2CG76;Q9Z148-2;Q9Z148-3;Q9Z148;H3BIW5;G3UYH7;A2CG77	A2CG76	Histone-lysine N-methyltransferase EHMT2	Ehmt2	25.5552	25.4882	25.4606	25.609	25.6967	25.7745	25.6044	25.6991	25.8064	25.7251	25.5019	25.7289			0.192066	1.23559	1.5897	0.191087	-0.0513337	-0.263172	0.209124	0.822671
A0A2I3BQP6;Q923T9-2;Q923T9;Q923T9-3;A0A286YCW8;A0A286YDK9;A0A286YCB8;A0A286YDL6;Q5SVI9;Q5SVJ1;Q5SVI3;Q5SVI0;Q5SVI2;Q68EG2;Q5SVI1;Q5SVJ0;P28652;Q8CCM0;E9Q1V9;E9Q1W0;E9Q1T1;A0A0G2JGS4;Q6PHZ2-2;Q6PHZ2-4;Q6PHZ2;Q6PHZ2-5;F8WIS9;P11798;D3Z7K9;E9QAJ4;D6RDQ8;F6WHR9;A0A286YCH4	A0A2I3BQP6	Calcium/calmodulin-dependent protein kinase type II subunit gamma	Camk2g	27.6523	27.7685	27.3633	26.9602	27.3572	27.4002	26.986	27.1035	27.1782	27.5665	27.5339	27.9922		+	-0.3555	-1.24854	0.897471	0.186473	0.6083	2.35888	1.7386	0.0463833
A3KFU5;Q6PHQ9;Q91YZ8;A3KFU8;V9GXG3;A0A0A6YWT2;G5E8X2	A3KFU5	Polyadenylate-binding protein	Pabpc4	31.0475	30.7875	30.7676	31.0247	31.1404	30.9639	30.7161	30.7094	30.9187	30.8962	30.9695	31.0371			0.175467	0.860256	0.777935	0.368918	0.1862	1.03546	1.0968	0.257432
A3KG93;Q6ZQ88;G8JL40;F6Z4I3;F6ZC60	A3KG93	Lysine-specific histone demethylase 1A	Kdm1a	28.66	28.8517	28.7908	28.6306	28.6601	28.8025	28.8265	28.9964	29.0025	28.6192	28.4947	28.7522			-0.0697664	-0.39293	0.377576	0.72985	-0.319768	-1.64747	1.56351	0.0919565
Q99LB4;D3YTL5;P24452;D3YU77;D3YZN3;D3Z4K5;D3Z014	Q99LB4	Macrophage-capping protein	Capg	32.4924	32.5881	32.3585	32.8178	32.7115	32.8015	32.2252	31.9978	31.8341	32.8527	33.0785	33.0945		+	0.297264	1.70511	1.79195	0.0924814	0.989532	4.16339	2.70222	0.0153333
A6H630-2;A6H630;A6H630-3;A6H630-4	A6H630-2	Protein-glutamate O-methyltransferase	Armt1	25.5691	25.3939	25.5271		25.5731			25.4692	25.9373	25.3644	25.5739	25.4155			0.0763995	0	0	0.943736	-0.251983	-0.861437	0.550055	0.366187
A6P3E4;Q7TSJ7;G3X8U9;Q91Y86;D3Z1Z4;A0A0G2JEJ8	A6P3E4	Mitogen-activated protein kinase;Mitogen-activated protein kinase 8	Mapk8	26.5199	26.7005	26.6838	26.6424	26.3514	26.6592	26.5108	26.1514	26.7248	26.5412	26.6794	26.5095			-0.0837326	-0.388837	0.294081	0.733889	0.114367	0.415528	0.259964	0.692308
P28650;J3QN31;P28650-2	P28650	Adenylosuccinate synthetase isozyme 1	Adssl1	29.962	29.523	29.6246	29.2205	28.625	29.0823	29.8937	29.5989	29.9136	28.9502	29.3907	29.3437	+	+	-0.727266	-2.24761	1.50461	0.0456446	-0.573867	-2.10367	1.53243	0.0558243
A6PW47;Q99K74-2;Q99K74;Q99K74-3	A6PW47	Mediator of RNA polymerase II transcription subunit 24	Med24	26.5455	26.2546	26.604	26.0328	26.287	26.533	26.5364	26.4276	26.4922	26.3704	26.574	26.4019			-0.183766	-0.655492	0.436707	0.51564	-0.0366344	-0.214586	0.199431	0.864962
A6ZI44;D3YV98;A0A0U1RPT5;P05063;Q91Y97	A6ZI44	Fructose-bisphosphate aldolase	Aldoa	36.1903	36.1911	36.2954	36.4226	36.148	36.3457	36.3019	36.307	36.131	36.1069	36.0677	36.2274			0.0798327	0.422569	0.376692	0.70326	-0.112633	-0.642909	0.680873	0.505597
Q9CPQ9;A6ZI46	Q9CPQ9	Fructose-bisphosphate aldolase	Aldoart1	28.132	27.6641	28.179	27.8548	26.9528	27.9937	27.3115		27.7739	27.844	27.0317	28.3019			-0.391267	-0.840805	0.462795	0.379996	0.183167	0.300518	0.12899	0.795083
Q8BTJ4-2;Q8BTJ4;A2A5N7;D3Z6V6	Q8BTJ4-2	Bis(5-adenosyl)-triphosphatase enpp4	Enpp4	26.4892	26.9385	27.0415	26.3312	25.9277	26.0392	26.3773	26.5295	26.3825	26.6417	26.7706	26.7609	+	+	-0.7237	-2.35042	1.59637	0.0384286	0.294634	1.7872	1.97984	0.0787206
Q8VD58	Q8VD58	Protein EVI2B	Evi2b	27.8739	28.1481	28.1435	27.527	27.2955	27.1743	28.0325	27.7505	28.5123	27.453	27.3018	27.4615	+	+	-0.7229	-3.04312	2.20246	0.0181333	-0.693	-2.11061	1.41349	0.0554555
A8Y5J3;Q9CWS4	A8Y5J3	Integrator complex subunit 11	Cpsf3l	26.5022	26.4365	26.4889	26.4724	26.3331	26.7451	26.6227	26.5679	26.8154	26.4661	26.4562	26.5759			0.0410004	0.184151	0.122084	0.877368	-0.169266	-0.918499	0.939192	0.320365
A8Y5K6;Q9EST3-2;Q9EST3;Q5NBZ7;Q5NBZ4	A8Y5K6	Eukaryotic translation initiation factor 4E transporter	Eif4enif1	25.4154	25.5796	25.4549	25.4694	25.7101	25.4808	25.4066	25.2989	25.2871	25.3363	25.2782	25.5953			0.0701338	0.363933	0.308501	0.758338	0.0723998	0.35382	0.278184	0.751775
A8Y5N8;Q91WB4	A8Y5N8	Pleckstrin homology domain-containing family F member 2	Plekhf2	25.0082	25.103		24.9474	24.8933	24.9366	24.8308	24.9562	24.6712		24.9947	24.8722			-0.129834	-0.919017	1.28869	0.353452	0.11405	0.528395	0.400717	0.610576
B0QZT2;Q5SS80-2;Q5SS80	B0QZT2	Dehydrogenase/reductase SDR family member 13	Dhrs13	25.0276	25.0573				25.2374				25.9451	25.0263				0.19495	0	0	0.944425		0	0	0.931786
B0QZV7;Q99MK9-2;Q99MK9	B0QZV7	Ras association domain-containing protein 1	Rassf1			25.2707							24.6903						0	0	0.94395		0	0	0.931561
B0R091;P61022;B0R092	B0R091	Calcineurin B homologous protein 1	Chp1			26.2033	25.5079	25.1755	25.1926	25.3276	25.4024	25.3912	25.1625		25.5161			-0.9113	0	0	0.944197	-0.0344327	-0.146419	0.0886372	0.9176
B1AQD9;Q9Z2R6	B1AQD9	Protein unc-119 homolog A	Unc119										24.0214					0			1		0	0	0.931967
B1AQF4;Q9D7X3;Q3V2Y9;H3BKL8;H3BKD1	B1AQF4	Dual specificity protein phosphatase 3	Dusp3	26.5546	26.4917	26.9768	26.626	26.5369	26.6976	26.6839	26.5909	26.3155	26.9224	26.7294	26.6619			-0.0542005	-0.209076	0.124534	0.860008	0.241133	1.02446	0.825437	0.260981
B1AQH6;Q925J9-3;Q925J9-2;Q925J9-4;Q925J9	B1AQH6	Mediator of RNA polymerase II transcription subunit 1	Med1		24.7488			24.8483	24.9493	24.7975	24.9854		24.9461	24.8991	24.7218			0.150001	0	0	0.946409	-0.0357834	-0.168319	0.112684	0.900392
B1AQJ2;B0QZF8	B1AQJ2	Ubiquitin carboxyl-terminal hydrolase 36	Usp36	24.7611	24.4191	24.5321	24.7078	25.6956	24.6906		24.499	24.9335	24.7406	24.7809	24.9294			0.460566	1.03019	0.593142	0.279647	0.100716	0.362179	0.213794	0.751887
B1AQX6;B1AQX7;B1AQX9;Q9QWI6-3;Q9QWI6-2;Q9QWI6;B1AQX8	B1AQX6	SRC kinase signaling inhibitor 1	Srcin1	27.157	27.4702	27.9613	27.3172	26.6472	27.4175	27.2739	27.3849	27.4574	28.2333	27.5551	27.732			-0.4022	-0.921366	0.525724	0.336819	0.468067	1.50989	1.0471	0.117411
B7ZC46;B1AQY9;B1AQZ0;Q8CHH9;Q8CHH9-2	B7ZC46	Septin-8	2008-09-01	26.7238	26.7771	25.838		25.8702			25.8943	26.5577		26.4407	26.4528			-0.576101	0	0	0.946653	0.220751	0.511288	0.240892	0.645291
Q9ER72;Q9ER72-2;A0A140LIB6;A0A140LII7	Q9ER72	Cysteine--tRNA ligase, cytoplasmic	Cars	29.8885	29.9193	30.0041	30.1194	30.1648	30.1371	29.6796	29.5742	29.6958	29.9589	30.1691	29.8737		+	0.203133	1.4827	2.2705	0.131156	0.3507	1.792	1.66765	0.0779519
P70677;A0A1B0GRX1	P70677	Caspase-3;Caspase-3 subunit p17;Caspase-3 subunit p12	Casp3	31.4003	31.2184	31.1761	31.3178	31.1255	31.2844	31.017	30.7701	31.0576	31.3667	31.3735	31.4201		+	-0.0223656	-0.117204	0.0874534	0.923347	0.438533	2.29132	2.06262	0.0481169
A0A087WQT6;O89110	A0A087WQT6	Caspase-8;Caspase-8 subunit p18;Caspase-8 subunit p10	Casp8	29.0702	29.0685	29.0339	29.0256	28.9423	28.9536	28.8029	28.6873	28.8502	29.3685	29.3187	29.2157		+	-0.0836995	-0.65063	1.36498	0.518341	0.520833	3.13623	2.85384	0.0215868
E9Q0R4;B1ARD8	E9Q0R4		Slfn8		25.039			24.4411		24.3024			24.5749	24.641				-0.5979	0	0	0.946848	0.30555	0	0	0.931666
E9QA63;B1ARU4;E9PVY8;Q9QXZ0;A0A0A0MQA6;F7ACR9;E9QNP1;Q9QXZ0-3;Q9QXZ0-2;Q9QXZ0-4;F6Q750;B1ARU1;A0A0A0MQH5;F6XCT0;F6SHS0;F6RL59;F6RCJ3;F6YKN8	E9QA63	Microtubule-actin cross-linking factor 1	Macf1	24.8521	25.5829	24.8096	25.3252	25.175	25.009	24.9306	24.5976	24.7458	25.2012	24.9108	25.2563			0.0881996	0.240274	0.12045	0.839198	0.364767	1.49437	1.19	0.11933
B7ZP57;O54972;E9QM80;O54972-2;D3Z3P7;A2AKD9;Q3UGB2;A0A0R4J1D5;O70374-2;O70374	B7ZP57	Protein CBFA2T3	Cbfa2t3	27.0939	27.715	28.2139	28.0189	28.2691	28.1105	28.0087	28.033	28.41	27.4867	27.0181	27.4654		+	0.458567	1.06126	0.620749	0.263852	-0.827166	-2.75229	1.83695	0.0246882
B1ASW5;Q5NCF2;B1ASW6	B1ASW5	Trafficking protein particle complex subunit 1	Trappc1	24.801	25.2243		25.2865	24.9816	25.0998	25.3225	25.214		25.0209	25.1359	25.1217			0.109983	0.372855	0.213167	0.758541	-0.175417	-1.08417	1.18227	0.256359
B1AT82;Q9D0M1;B1AT83;B1AT84	B1AT82	Phosphoribosyl pyrophosphate synthase-associated protein 1	Prpsap1	29.2049	28.9775	29.0618	29.1038	29.0949	29.1872	29.2334	29.0242	28.9066	29.0236	29.142	28.9043			0.0472329	0.27367	0.259053	0.819617	-0.0314337	-0.144424	0.0955339	0.917401
M0QW74;B1ATD5;B1ATD4;R4GML8;Q8K296-2;Q8K296	M0QW74	Myotubularin-related protein 3	Mtmr3	24.9029	24.6759		24.8447	24.8055	24.1104	24.7797	24.4174	25.0732	24.3102	24.4879	24.387			-0.202534	-0.48301	0.243392	0.669365	-0.361734	-1.21995	0.85549	0.190011
Q3UMR5;Q3UMR5-2	Q3UMR5	Calcium uniporter protein, mitochondrial	Mcu	29.6525	29.148	29.0865	28.6918	28.4759	28.5973	29.1534	29.3724	29.5031	28.8376	28.9957	28.8747	+	+	-0.707334	-2.44014	1.69079	0.0354587	-0.440299	-2.07071	1.75931	0.0579848
B1ATR2;Q6ZPJ0;A0A140LHL8	B1ATR2	Testis-expressed sequence 2 protein	Tex2	28.0933	26.6447	28.0701	27.9534	27.9181	28.0791	27.8176	27.3732	28.1336	27.4422	28.2433	28.5988			0.380833	0.654879	0.324894	0.515698	0.319967	0.63112	0.322653	0.516578
Q8BVK9	Q8BVK9	Sp110 nuclear body protein	Sp110	25.9279	26.3844	26.2973	25.6065	25.6235	25.2748	26.5509	26.2431	26.6717	25.8355	25.4281	25.517	+	+	-0.7016	-2.50414	1.75372	0.0328369	-0.895032	-3.22309	2.13681	0.0213571
B1ATZ0;B1ATZ1;Q3UMA3;Q99LI8;B1ATY9;F6VV02	B1ATZ0	Hepatocyte growth factor-regulated tyrosine kinase substrate	Hgs	26.0495	26.3097	25.9617	26.2648	26.3597	25.6378	25.9522	25.6879	26.2684	26.1754	26.1781	26.1229			-0.0195338	-0.0559034	0.0262547	0.966626	0.1893	0.704351	0.488431	0.454701
B1AUN2;B1AUN3;Q3UKV0	B1AUN2		Eif2b3	28.6722	28.604	28.514	28.6969	28.8573	28.7558	28.4915	28.5593	28.6496	28.7152	28.714	28.5948			0.173267	1.04679	1.24171	0.271501	0.107868	0.670985	0.822449	0.482474
E9PYS6;B1AUX5;Q80Z68;B1AUY3;E9Q4R3;Q3TE27;B1AUY2;F6SL55	E9PYS6		Arhgap4	25.135	24.5591	24.9341	24.7124	24.5471	24.5438	24.6706	24.5728	24.8475	24.0851	24.7003	24.5063			-0.274966	-0.990144	0.706213	0.301506	-0.2664	-0.892214	0.600575	0.33374
Q8VEH6;Q8VEH6-2	Q8VEH6	COBW domain-containing protein 1	Cbwd1	28.2004	28.3135	29.1098	27.2371	28.4361	28.1473	27.5104	27.7376	26.6044	28.1865	28.0889	28.4072		+	-0.601066	-1.07165	0.581438	0.259293	0.943399	2.05662	1.23516	0.0586165
B1AVZ0	B1AVZ0	Uracil phosphoribosyltransferase homolog	Uprt		25.414	24.8043	25.0092	25.2378	24.99	25.1009	25.217	24.808	25.3007	25.1974	25.0971			-0.0301501	-0.0862971	0.0402855	0.946156	0.156432	0.665272	0.506599	0.486259
B1AW40;Q811M1;Q811M1-2;Q811M1-4;Q811M1-3	B1AW40	Rho GTPase-activating protein 15	Arhgap15	25.5469			25.4955				25.613	25.8014						-0.0513992	0	0	0.946015		0	0	0.925007
Q8C050-2;Q8C050;A0A1Y7VL39	Q8C050-2	Ribosomal protein S6 kinase alpha-5	Rps6ka5	25.7615	25.7586	25.5724	25.2975	24.9103	24.7922	25.8041	25.8552	25.4985	25.5333	25.4415	25.8112	+		-0.6975	-2.63276	1.87353	0.026795	-0.123934	-0.481608	0.32338	0.639701
Q8R550-2;Q8R550-3;Q8R550;E9Q0C1;Q8R550-8;B1AZ85;Q8R550-5;Q8R550-4;B0R0Y8;Q8R550-6	Q8R550-2	SH3 domain-containing kinase-binding protein 1	Sh3kbp1	26.1033	26.1266	25.6537	25.4119	25.2195	25.1693	26.3569	26.151	26.598	25.4949	25.428	25.4025	+	+	-0.6943	-2.5645	1.81626	0.0299688	-0.926833	-3.99365	2.66317	0.0127385
B1AXS6;B1AXS8;B1AXS7;Q9JLM4;Q32P02;B0R077;Q8CG95	B1AXS6	Zinc finger MYM-type protein 3	Zmym3	24.0314						24.6909		24.1204							0	0	0.94553		0	0	0.925225
B1AY10-2;B1AY10-3;B1AY10	B1AY10-2	Transcriptional repressor NF-X1	Nfx1				23.2194	23.3177	23.5967		22.8177		22.8249	22.4639	23.0295				0	0	0.945772	-0.0449333	0	0	0.925671
P29416	P29416	Beta-hexosaminidase subunit alpha	Hexa	28.7887	29.0073	29.0069	28.2485	28.2897	28.1899	28.8884	29.0888	29.0695	28.4506	28.8367	28.7925	+		-0.6916	-3.87783	3.04145	0.0106667	-0.3223	-1.35597	1.10066	0.148514
B1AYU4;B1AYU7;Q8C5N3-2;Q8C5N3;A2AK44;A2AK42;B1AYU9;B1AYU8;J3QNR0;J3QM48	B1AYU4	Pre-mRNA-splicing factor CWC22 homolog	Cwc22;Gm13695;Gm13697	27.8413	28.0273	27.2754	27.7033	28.0836	27.8666	27.8294	27.8789	27.381	27.6033	27.7967	27.847			0.169834	0.483163	0.270409	0.660216	0.0525665	0.191207	0.1086	0.878777
B1AZI6;E9Q5E2;F6RBN0;Q8C690;F6QCT0;F6W2C7;B1AZI7;B8A4C2;F6VK25;F6SBF2	B1AZI6	THO complex subunit 2	Thoc2	29.1703	29.059	29.0611	28.8244	28.8588	28.9682	29.061	29.0432	29.1163	28.9809	29.1983	29.0679			-0.212999	-1.3581	1.69921	0.157132	0.00886599	0.0531225	0.0452928	0.975722
B1B1D8;Q9D773;B1B1D7	B1B1D8	39S ribosomal protein L2, mitochondrial	Mrpl2	27.0876	27.2503	26.9217	27.3468	27.3449	27.1743	27.1731	27.016	27.1221	27.2921	27.3774	27.504			0.202133	0.959049	0.847507	0.316797	0.287433	1.62385	1.69353	0.0958124
B2KGA7;Q505B7-2;Q505B7;A8Y5E9	B2KGA7	Protein archease	Zbtb8os	26.5558	26.5311		26.5669	26.3801	26.6772	26.7221	26.6424	26.5956	26.3814	26.4492	26.5839			-0.00204913	-0.00965125	0.00586344	1	-0.181867	-1.06958	1.22001	0.244661
P51943;D6RIK7;A0A0G2JEY1	P51943	Cyclin-A2	Ccna2	27.9146	27.1094	27.3816	26.8915	26.9029	26.5602	26.2939	25.9404	26.1871	27.672	28.0569	27.6235	+	+	-0.683666	-1.88954	1.22663	0.0737186	1.64367	6.03198	3.16926	0.00673684
B2RQC6;E9QAI5;G3UWN2;B2RQC6-2;E9QAT6;Q8C196	B2RQC6	CAD protein;Glutamine-dependent carbamoyl-phosphate synthase;Aspartate carbamoyltransferase;Dihydroorotase	Cad	33.0908	32.7977	32.9099	33.0624	32.9925	33.1257	32.8519	32.845	33.0824	32.9442	33.0403	33.065			0.127401	0.657899	0.610281	0.512848	0.090065	0.48351	0.449228	0.638465
B2RQG2;A0A087WP76	B2RQG2		Phf3	24.5924	24.4848		24.5781	24.6178		24.6331	24.4064	24.6035	24.3436		24.6511			0.05935	0.377197	0.387827	0.764763	-0.0503174	-0.203825	0.122344	0.873095
Q8VDP4	Q8VDP4	Cell cycle and apoptosis regulator protein 2	Ccar2	29.3321	29.2054	29.5365	29.3873	29.3239	29.2345	29.7131	29.5836	29.9193	29.2407	29.3086	29.1981		+	-0.0427666	-0.207454	0.150191	0.861583	-0.489534	-2.41259	2.04941	0.0393971
E9QNG1;B2RR82;Q9Z0R6;Q9Z0R6-2;A0A1W2P775	E9QNG1	Intersectin-2	Itsn2	27.2388	26.8746	26.6134	27.1663	26.9721	26.5813	26.7248	26.7624	26.9779	27.016	27.1383	27.0349			-0.00236638	-0.00676184	0.00309454	1	0.241367	1.28706	1.29256	0.164549
B2RR83;A0A0J9YV44	B2RR83	Probable ATP-dependent RNA helicase YTHDC2	Ythdc2	25.0868	25.1747			25.2974			25.2499			25.2576	24.9835			0.16665	0	0	0.946225	-0.129351	0	0	0.926502
P17563;Q63836;A0A0R4J135;G3UYY2;D6RHN2;G3UWK0;G3UZT2	P17563	Selenium-binding protein 1;Selenium-binding protein 2	Selenbp1;Selenbp2	32.0062	32.206	32.1207	31.8333	31.3345	31.1187	32.3584	32.4199	31.9412	31.7523	31.2893	31.7419	+	+	-0.682134	-2.13578	1.44496	0.0511795	-0.645332	-2.05352	1.40368	0.05874
Q571E4;Q8CC47	Q571E4	N-acetylgalactosamine-6-sulfatase	Galns	26.6532	26.6313	26.4612	26.2094	25.7582	25.735	26.8624	26.6732	26.4731	26.0797	26.3619	26.2644	+	+	-0.681033	-2.56117	1.82993	0.0299768	-0.434233	-1.81254	1.44574	0.07575
B2RUP0;Q8C5L7;A0A1D5RLR3	B2RUP0	RNA-binding protein 34	Rbm34	26.926	27.6868	27.896	27.6755	27.9798	27.7898	27.4798	27.3795	27.6842	27.7262	26.8335	27.4197			0.3121	0.765342	0.434231	0.427835	-0.188033	-0.49902	0.272277	0.625147
B2RUP2-2;B2RUP2;A0A0R4J257	B2RUP2-2	Protein unc-13 homolog D	Unc13d	24.9308		24.9832	24.698	24.3914	24.6012	24.8258	24.6789	24.7278	24.6532	24.979	25.2523			-0.393467	-1.80124	1.34692	0.096212	0.217333	0.780453	0.537244	0.400074
B2RUR8	B2RUR8	OTU domain-containing protein 7B	Otud7b	23.8738	24.1484	23.9059		24.3581	23.8439		23.6119	23.4515	23.6839	23.7006	24.116			0.124968	0.388205	0.212764	0.741783	0.3018	1.03356	0.669535	0.275525
B2RV77	B2RV77		Gm5483	33.5512	30.7047	30.7254	31.3344	29.6582	32.1445	31.0279	29.3119	32.3978	30.2084	32.5398	32.0701			-0.614734	-0.474432	0.197723	0.666766	0.693566	0.558524	0.239311	0.574018
B2RWS6	B2RWS6	Histone acetyltransferase p300	Ep300			24.5028	24.0595	24.4672		23.7361		25.208	24.7096		24.4061			-0.23945	0	0	0.953694	0.0858002	0.100772	0.0364374	0.95745
B2RXC1;B2RXC1-2	B2RXC1	Trafficking protein particle complex subunit 11	Trappc11	26.9014	26.9846	27.0869	26.9706	26.9286	27.2069	27.1729	26.9385	27.1499	26.8987	26.7762	26.8655			0.0443999	0.219927	0.164005	0.853483	-0.2403	-1.31253	1.35204	0.157764
B7ZWM8;B2RXP1;Q8BVU0;E9QAU9;E9Q892;F6Y466;E9Q0H5;F6YZL6;F6TPH7	B7ZWM8	Leucine-rich repeat and calponin homology domain-containing protein 3	Lrch3	26.1009	25.8547	26.4264	26.1436	26.1418	25.7532	26.3995	25.9407	26.1341	26.0994	26.2557	25.9787			-0.114466	-0.36877	0.2109	0.753987	-0.0468337	-0.183454	0.109024	0.884239
B2RXW8;B2RXQ2;S4R1D4;A0A087WPM2;B8QI36;A0A087WPJ3;P60469-2;P60469	B2RXW8		Ppfia1	26.1267	26.336	26.0942		26.1987	26.0223	25.9198	25.4889	25.9932	26.2772	26.0505	26.1325			-0.075133	-0.344879	0.2448	0.776509	0.352767	1.30321	0.96806	0.160179
Q68EM3;P24860;G3UY65	Q68EM3	G2/mitotic-specific cyclin-B1	Ccnb1	27.1722	26.8173	27.1008	26.9904	27.3935	27.3352	26.5468	26.4085	26.8526	27.2096	27.3252	27.3254		+	0.2096	0.787876	0.560057	0.41139	0.684099	2.88948	2.12622	0.024375
B2RY04	B2RY04	Dedicator of cytokinesis protein 5	Dock5	27.0127	27.4654	27.5683	26.9013	27.0355	26.7857	27.0202	27.159	26.7575	27.3095	26.8608	26.9792			-0.4413	-1.54684	1.12003	0.118678	0.070933	0.254639	0.147841	0.829969
B2RY56;S4R2B0;S4R2A4;S4R2J1;S4R1X9;S4R2F7	B2RY56	RNA-binding protein 25	Rbm25	30.1079	30.0174	30.0422	29.7452	29.9786	29.7073	29.851	29.9552	29.7122	30.014	30.0774	30.051			-0.245468	-1.29864	1.29259	0.172432	0.208	1.20408	1.33757	0.19483
Q6P7T9;B5B2N7;B5B2N2;Q9DBQ6;O88942-3;O88942-2;O88942	Q6P7T9	Nuclear factor of activated T-cells, cytoplasmic 1	Nfatc1		25.9443										25.8151				0	0	0.953466		0	0	0.924247
B7FAU9;Q8BTM8;B7FAV1;F6XC15;J3JS91;F6Z2C0;Q8BTM8-2;F7AVL7	B7FAU9	Filamin-A	Flna	33.2828	33.3623	33.2031	33.3395	33.5132	33.2835	33.2539	33.1868	33.3383	33.4644	33.2886	33.413			0.0960007	0.524513	0.505932	0.628202	0.129002	0.767179	0.881697	0.409004
B7ZBY7;E9PY39;Q9CZY3;Q9CZY3-2;B7ZBY6	B7ZBY7	Ubiquitin-conjugating enzyme E2 variant 1	Ube2v1;Gm20431	27.1703	27.5964	27.149	27.305	27.3343	27.2844	27.3246	27.2485	27.1764	27.4257	27.4664	27.2002			0.00266711	0.010823	0.00597322	1	0.114266	0.591466	0.541527	0.548857
B7ZCU2;B7ZCU5;B7ZCU4;B7ZCU3;B7ZCU0;J3QNK8;Q8CBW3-5;Q8CBW3-2;Q8CBW3-4;Q8CBW3-3;Q8CBW3;A0A087WNT3;A0A087WRS3;A0A087WPP8;Q6AXH6;Q6AXD2;P62484;A0A087WR90;A0A087WP64;A0A087WPE6;A0A087WNU9	B7ZCU2	Abl interactor 1	Abi1	27.2481	26.9311	27.2213	27.1709	26.99	27.0487	27.123	27.3071	27.5082	27.0638	27.0112	27.2215			-0.0636336	-0.296479	0.215815	0.80314	-0.213933	-0.938602	0.770109	0.306846
B7ZMP1;B7ZMP1-2	B7ZMP1	Probable Xaa-Pro aminopeptidase 3	Xpnpep3		24.8673		25.2059	24.8954	24.9727	25.1562	24.9224	25.2313	25.037	25.043	25.248			0.157366	0	0	0.953915	0.00603294	0.0279273	0.017266	0.989523
B7ZNL2;Q78ZA7;A0A140LJB5;A0A140LJ37;A0A140LI78	B7ZNL2	Nucleosome assembly protein 1-like 4	Nap1l4	31.3712	31.4634	31.0734	31.2899	31.3308	31.3336	31.1936	31.0899	31.2312	31.3839	31.3422	31.3672			0.0154324	0.0706199	0.0444602	0.957539	0.192867	1.33978	1.92804	0.152322
B7ZP47;Q65Z40;F6YCH1	B7ZP47	Wings apart-like protein homolog	Wapal	28.2254	28.62	27.9958	28.085	28.1745	28.4285	28.3817	28.4491	28.249	28.2546	28.3286	28.3674			-0.051068	-0.165104	0.0865861	0.892088	-0.0430673	-0.257191	0.253457	0.827883
P80314;A0A1W2P7B7;A0A1W2P828;A0A1W2P6Q3;A0A1W2P871;A0A1W2P8B6	P80314	T-complex protein 1 subunit beta	Cct2	33.983	33.8781	33.9671	34.0513	34.0706	34.1538	33.7399	33.8192	33.7054	33.9956	34.0095	33.98		+	0.149166	1.02643	1.52018	0.282689	0.240201	1.78257	2.63863	0.0794579
B8JJC1;Q8BJ37	B8JJC1	Tyrosyl-DNA phosphodiesterase 1	Tdp1	26.1415	26.308	26.1807	26.5538	26.4107	26.578	26.6828	26.3764	26.3803	26.2396	26.0672	26.3828			0.304099	1.76327	1.86222	0.0857319	-0.249968	-1.05708	0.85092	0.249178
B8ZXI1;Z4YJE9;B8ZXI1-2;D6RGP3	B8ZXI1	Queuine tRNA-ribosyltransferase subunit QTRTD1	Qtrtd1	25.6373	25.7872	25.0618	25.6632	26.0507	26.0737	25.7861	25.3354	25.1795	25.663	25.3234	25.7438			0.433766	1.2113	0.774348	0.199862	0.143066	0.443123	0.25505	0.672427
B9EHX4;Q62388;F6UXV2	B9EHX4	Serine-protein kinase ATM	Atm	24.5835						24.437		24.4928	24.9731						0	0	0.953053	0.508201	0	0	0.929032
B9EJ54;A0A0J9YUD5;E9Q880	B9EJ54		Nup205	29.8535	30.3485	30.3261	30.0107	30.1709	30.2387	30.257	30.5057	30.1852	30.1639	29.8347	29.9295			-0.0359325	-0.130674	0.0719507	0.917104	-0.339933	-1.42921	1.15963	0.131761
B9EJ80	B9EJ80		Pdzd8		25.271			25.2814			25.0109	25.3596	25.3082	25.2456				0.0104008	0	0	0.952808	0.09165	0.330703	0.182819	0.783791
Q9Z2B9	Q9Z2B9	Ribosomal protein S6 kinase alpha-4	Rps6ka4	26.5256	26.7213	27.1147	26.2784	25.8943	26.155	26.7898	26.9337	26.9025	26.5043	26.1298	26.3451	+	+	-0.677966	-2.2088	1.51412	0.0484848	-0.548934	-2.52985	2.02869	0.0347167
B9EJR8;B2RY24	B9EJR8	Dynein assembly factor 5, axonemal	Dnaaf5	25.9828	26.7393	26.162	26.5744	26.7353	26.745	26.3679	26.2488	26.3766	26.7748	26.3237	26.0727			0.3902	1.1653	0.7646	0.21865	0.0592995	0.191597	0.101724	0.878932
B9EJX5;Q8C176	B9EJX5	Transcription initiation factor TFIID subunit 2	Taf2						22.8727		22.9129	23.1446		25.3486					0	0	0.953251	2.31985	0	0	0.928474
B9EKJ3;Q80TL7-2;Q80TL7;A0A1W2P878	B9EKJ3	Protein MON2 homolog	Mon2	26.5831	26.4178	26.5401	26.2192	26.148	26.456	26.7669	26.497	26.5841	26.5634	26.4156	26.5389			-0.239267	-1.16463	1.06645	0.218835	-0.110033	-0.573863	0.52788	0.561713
B9EKS2;Q6ZPY7;A0A286YDJ6;Q6ZPY7-2;Q3UI14	B9EKS2	Lysine-specific demethylase 3B	Kdm3b	26.9412	26.8212	26.9151	26.9334	27.0865	26.8938	26.9579	26.8489	27.1777	26.7532	26.791	26.9294			0.0787334	0.4655	0.49708	0.673666	-0.1703	-0.808881	0.702789	0.378887
A0A0R4J1W7;Q8BGZ4;G3X8W7;Q8BGZ4-2	A0A0R4J1W7	Cell division cycle protein 23 homolog	Cdc23	28.544	28.6858	29.1758	28.8174	28.5523	28.8622	28.9237	28.9157	28.9527	28.7246	28.7368	28.7193		+	-0.0579007	-0.184141	0.0966338	0.877089	-0.203801	-1.81356	4.09894	0.0758631
D3YTN3;D3Z458;Q9CRA4	D3YTN3	Methylsterol monooxygenase 1	Msmo1		24.0567			23.7185										-0.3382	0	0	0.954269	0			1
D3YTP8;Q9CY46;Q9QXA5;A0A1B0GRR9;A0A1B0GQZ9	D3YTP8	U6 snRNA-associated Sm-like protein LSm4	Lsm4	25.9482	25.5232	25.4303	26.0115	26.3934	26.1273	25.7026	26.0641		26.3093	25.033	26.3614			0.5435	1.83963	1.30301	0.0800487	0.0178833	0.0264259	0.0100117	0.989726
D3YTR5;D3YTR4;Q9Z2D8-2;Q9Z2D8;F6WZH1	D3YTR5	Methyl-CpG-binding domain protein 3	Mbd3	26.5354	26.8078	27.2785	27.2427	27.5665	26.925	26.7507	26.8066	26.9304	26.9394	26.7689	26.7675			0.370833	0.962421	0.579168	0.314989	-0.00396729	-0.0222947	0.0168935	0.992203
D3YTU2;Q3U0K8-2;Q3U0K8-3;Q3U0K8	D3YTU2	Prolyl 3-hydroxylase OGFOD1	Ogfod1	24.898	25.149	25.144		24.6308	25.1633	24.7964	25.1721	24.89	24.8603	24.9707	25.4289			-0.166617	-0.511979	0.289518	0.64919	0.1338	0.435137	0.256377	0.678631
D3YU12;Q8K2T1;G5E8S7;Q8K2T1-2;Q8K2T1-3	D3YU12	NmrA-like family domain-containing protein 1	Nmral1	28.1768	28.0203	28.1366	27.9595	27.9679	27.9685	28.225	27.9747	28.3377	28.0039	28.1054	28.0585			-0.145934	-0.992651	1.44274	0.299402	-0.1232	-0.583317	0.481415	0.556088
D3YU17;Q8VCM8;F6S731	D3YU17	Nicalin	Ncln	28.0743	28.2435	28.4269	28.148	28.2635	28.4203	28.172	28.02	28.0752	28.3701	28.3776	28.2057			0.029033	0.126886	0.0794999	0.919652	0.228733	1.33332	1.48144	0.153757
D3YU58;Q9WVM3	D3YU58	Anaphase-promoting complex subunit 7	Anapc7	26.9643	27.3364	27.3829	27.2343	27.2159	27.1887	27.1474	26.9984	27.3199	27.245	27.2127	27.0893			-0.0148996	-0.0639122	0.037973	0.961519	0.0271002	0.132646	0.0926796	0.928042
D3YUM1;Q91YT0;D3Z1U9;D3Z0K1;D3YXX5;D6RG60	D3YUM1	NADH dehydrogenase [ubiquinone] flavoprotein 1, mitochondrial	Ndufv1	29.8885	30.0096	29.9824	30.14	30.1091	30.2399	29.8112	29.8571	29.8518	29.8543	30.0994	30.0335			0.202833	1.31808	1.70544	0.167947	0.1557	0.891486	0.977387	0.333804
D3YUP1;Q9WVG6-2;Q9WVG6;D6RFA7	D3YUP1	Histone-arginine methyltransferase CARM1	Carm1	28.5505	28.6248	28.873	28.7782	28.7782	28.9578	28.8159	28.6611	28.6904	28.9004	28.7308	28.7785			0.1553	0.724292	0.608691	0.459307	0.0807667	0.477033	0.510527	0.642982
D3YUW8;D3YUX1;Q0VGT3;Q8BZH4	D3YUW8	Pogo transposable element with ZNF domain	Pogz	25.7104	26.038		25.8705	26.0345	25.7423	25.9369	26.1058	25.6212	25.8218	25.9401	25.9879			0.00823371	0.0312144	0.0163446	0.984566	0.0286331	0.114372	0.0663923	0.942975
D3Z3E8;E9PW39;D3YVL0;P23249	D3Z3E8	Putative helicase MOV-10	Mov10	27.4959	27.3561	27.5122	27.6267	27.3052	27.6124	27.4186	27.6513	27.606	27.6493	27.5743	27.7409			0.0600338	0.277963	0.199266	0.815624	0.0961997	0.517235	0.486928	0.608611
D3YVU1;Q99LG0;D6RHQ6;D3Z6E6	D3YVU1	Ubiquitinyl hydrolase 1;Ubiquitin carboxyl-terminal hydrolase 16	Usp16	26.1934	26.0347	25.9368	25.9435	26.2772	26.1366	25.6109	25.4669	26.2502	26.0864	26.1813	26.2113			0.064134	0.288563	0.202324	0.808239	0.383666	1.11647	0.720238	0.227914
D3YVV1;Q8VEK0;Q8BHG3	D3YVV1	Cell cycle control protein 50A	Tmem30a	26.7651	26.5972	26.4238	26.2405	26.1662	26.4067	26.7674	26.4575	26.6995	26.5234	26.5707	26.5659			-0.324233	-1.4638	1.25266	0.136462	-0.0881335	-0.451406	0.390244	0.664347
D3YVZ9;P58059	D3YVZ9	28S ribosomal protein S21, mitochondrial	Mrps21		24.7007		25.3804	24.9447	24.894	24.3982				24.5513	24.8008			0.372332	0	0	0.954465	0.277851	0	0	0.926952
A0A0R4J092;Q8K2I4;D6RGR1	A0A0R4J092	Beta-mannosidase	Manba	28.3187	28.2895	28.4373	27.654	27.6419	27.7184	28.4785	28.6356	28.5819	28.0357	27.8323	28.0324	+	+	-0.677067	-4.48241	3.72868	0.0142609	-0.598533	-3.29698	2.73663	0.022566
D3YWB8;Q9Z1M4;D6RH86;E9PUN3;Q80X26	D3YWB8	Ribosomal protein S6 kinase beta-2	Rps6kb2	26.0268	25.96	25.7113	25.7712	25.8636	25.7239	26.3211	26.1302	25.9978	26.0184	25.6663				-0.113133	-0.55352	0.469257	0.605091	-0.30735	-1.10324	0.735805	0.249342
Q91XU3	Q91XU3	Phosphatidylinositol 5-phosphate 4-kinase type-2 gamma	Pip4k2c	27.5152	27.6424	27.619	26.6414	27.113	27.0142	27.2085	27.3493	27.1358	27.2547	27.3143	27.2	+		-0.669333	-2.69003	1.96487	0.0231963	0.0251338	0.147128	0.130405	0.915383
D3YWK1;Q80W47	D3YWK1	WD repeat domain phosphoinositide-interacting protein 2	Wipi2	26.2709	26.5495	26.58	26.1516	26.5638	26.282	26.4615	26.0107	26.3182	26.7066	26.2887	26.6364			-0.134333	-0.523878	0.357662	0.628314	0.280434	0.982569	0.688358	0.28102
D3YWT1;D3Z3N4	D3YWT1		Hnrnph3	27.2208	27.4118	27.4064	27.4147	27.3859	27.3631	27.0432	27.1768	27.2857	27.3758	27.6036	27.5128			0.0415662	0.252626	0.256019	0.830209	0.328833	1.67394	1.56805	0.0886656
D3YWX2;E9Q803;Q9R0I7;F6YTL8	D3YWX2	YLP motif-containing protein 1	Ylpm1	27.1073	27.0191	26.8502	26.7093	27.0524	26.5372	26.707	26.8377	26.8483	26.8148	27.1916	26.6019			-0.2259	-0.839226	0.597389	0.379799	0.0717665	0.257878	0.150034	0.827161
S4R1M2;D3YXK2;S4R2Q5;S4R1W0	S4R1M2	Scaffold attachment factor B1	Safb	29.5258	29.4513	29.3571	29.3444	29.2081	29.133	29.29	29.2323	29.5053	29.232	29.3985	29.4049			-0.216234	-1.20931	1.28649	0.199951	0.00259972	0.012965	0.00850575	0.999452
D3YXP6;Q9D1G2;Q9D1G2-2;Q9D1G2-3	D3YXP6	Phosphomevalonate kinase	Pmvk	25.9233	26.2006	25.9354	26.3238	25.9855	26.3107	25.7778	25.7069	25.9	26.1474	25.8928	25.8715			0.1869	0.769343	0.583189	0.426595	0.175667	0.856698	0.770059	0.352635
P97494	P97494	Glutamate--cysteine ligase catalytic subunit	Gclc	27.5273	27.8821	28.0305	27.1247	27.3921	26.918	28.0108	27.7137	27.9631	27.4205	27.4496	27.2065	+	+	-0.668367	-2.20747	1.52226	0.048	-0.537	-2.44275	1.9594	0.0369962
D3YXZ3;Q91YS4;O88448;D3Z5Y7	D3YXZ3	Kinesin light chain 2	Klc2		24.6023		25.0868	24.7129	24.8085				24.7372					0.267099	0	0	0.954072		0	0	0.927933
D3YY02;D3Z4H6;P52912;A0A0N4SVR8	D3YY02	Nucleolysin TIA-1	Tia1	26.1351	25.5545	25.8867	25.3624	25.8565	26.1649	25.9603	25.7812	25.9648	25.1649	25.919	25.7379			-0.0641664	-0.165401	0.0785351	0.892091	-0.294834	-0.879619	0.555569	0.339721
F6T9K1;D3YY09;Q9D6N5;D3YYC2;G3UXH5	F6T9K1	Dr1-associated corepressor	Drap1	27.039	27.5199	27.4352	27.4979	27.8644	26.9929	26.8569	27.6425	27.0393	27.607	27.2896	27.521			0.120368	0.306354	0.153555	0.796189	0.292967	0.823864	0.50083	0.371704
D3YY50;Q9D8X1;F8WHX2	D3YY50	Copper homeostasis protein cutC homolog	Cutc	25.3713	25.9152	26.0554	25.0067	25.5828	25.5995	26.4433	25.9593	25.848	25.4973	25.2559	25.8485			-0.3843	-0.996918	0.602941	0.297867	-0.549634	-1.56601	1.02828	0.106606
D3YY91	D3YY91		Lrr1		24.8669				24.9865					24.748	24.9213			0.1196	0	0	0.950069		0	0	0.927223
D3YYA0;E9PU93;Q91X20;D6RI55;D6RET1	D3YYA0	Set1/Ash2 histone methyltransferase complex subunit ASH2	Ash2l	26.7099	26.6676	26.7613	26.165	26.4895	26.5684	26.6636	26.9542	26.5325	26.6733	26.6687	26.7607			-0.3053	-1.34865	1.13614	0.15875	-0.0158672	-0.0695481	0.0421867	0.968678
Q9DC48	Q9DC48	Pre-mRNA-processing factor 17	Cdc40	25.0696	25.6219	25.2104	25.2573	25.3656	25.743	25.9141	25.7566	25.8072	25.1637	25.1415	25.4929		+	0.154667	0.480865	0.280896	0.662479	-0.559933	-2.51391	1.98625	0.0345306
Q14B71;D3YZE8;Q14B71-2;D3Z5P7;F6VP65	Q14B71	Cell division cycle-associated protein 2	Cdca2	26.64	26.1367	25.7061	26.3115	26.4585	26.2996	25.6271	25.6639	25.91	26.2992	26.8373	26.3194		+	0.195601	0.522074	0.287599	0.628483	0.751633	2.52887	1.72304	0.0345726
D3YYK0;Q8K4F5	D3YYK0	Alpha/beta hydrolase domain-containing protein 11	Abhd11	26.6842	26.7256	27.2073		26.3586		26.8726	26.8315	26.7991		26.7344	26.7074			-0.513766	0	0	0.949845	-0.113501	-0.878205	1.51865	0.355836
D3YYK8;E9Q6X0;Q8R001-2;Q8R001;Q3TG90	D3YYK8	Microtubule-associated protein RP/EB family member 2	Mapre2	25.1182	25.326		25.3493	25.2765	25.2853	25.2989	25.3301	25.4227	25.6837	25.1312	25.1003			0.0815999	0.446114	0.400553	0.694424	-0.0454998	-0.155216	0.0833738	0.908743
Q3UQ44	Q3UQ44	Ras GTPase-activating-like protein IQGAP2	Iqgap2	29.9276	30.3658	30.3167	29.5664	29.5741	29.4669	30.5322	30.6468	30.4625	29.7288	29.8702	29.7823	+	+	-0.667567	-2.74895	2.02254	0.0212673	-0.7534	-4.4921	3.43021	0.00548837
P24788;A2A9P6;P24788-2;Q64434	P24788	Cyclin-dependent kinase 11B	Cdk11b	28.4503	28.6216	28.5378	28.18	28.4101	28.2912	28.5812	28.4747	28.6688	28.3254	28.2442	28.2864		+	-0.242799	-1.32806	1.3691	0.165829	-0.289567	-1.80056	2.05067	0.0769513
D3YYW8;Q91V81-2;Q91V81	D3YYW8	RNA-binding protein 42	Rbm42	26.5108	26.4934	26.7332	26.6095	26.6803	26.3974	26.9158	26.6211	26.6926	26.3535	26.5403	26.2337			-0.0167332	-0.0778944	0.0500349	0.951776	-0.367333	-1.62654	1.3637	0.095393
D3YZ08;O35144-2;O35144;E9QM06;F6VIR4	D3YZ08	Telomeric repeat-binding factor 2	Terf2	26.1847	25.8898	25.6814	25.6589	25.6949	25.5687	25.9519	26.0273	26.3101	25.7366	25.8155	25.6224			-0.2778	-1.10787	0.856515	0.239875	-0.3716	-1.66941	1.41188	0.0899233
D3YZ09;Q9CY66-3;Q9CY66-2;Q9CY66;F6SL78	D3YZ09	H/ACA ribonucleoprotein complex subunit 1	Gar1	25.6229	26.9483	26.0485	27.0904	27.0693	27.0457	26.2283	26.6925	26.1682	26.6176	26.4582	26.5655			0.8619	1.75575	1.03552	0.0852766	0.1841	0.676396	0.461938	0.478414
E9PWM4;D3YZ54;Q9QXE0;D6RDE9;E9Q0K0;E9Q7H7;E9Q9L4	E9PWM4	2-hydroxyacyl-CoA lyase 1	Hacl1	25.9768	26.0235	25.3829	25.6502	25.5954	25.3151	25.667	25.6852	25.5806	25.7055	25.821	25.8884			-0.274167	-0.828712	0.521937	0.386846	0.160699	0.989569	1.21032	0.276975
D3YZ62;D3Z4J3;Q99104;F6TDE5;F6Z2S4;B8JK05;D6RFU0;D3Z135;A0A1L1SUF0;E9Q1F5	D3YZ62	Unconventional myosin-Va	Myo5a	27.4568	27.4932	27.4947	26.9261	27.1263	27.4369	27.3217	27.2275	27.4107	27.1585	27.1447	27.1237			-0.318467	-1.2784	1.00189	0.179014	-0.177667	-1.1548	1.52353	0.210299
D3YZJ1;Q64337-2;Q64337	D3YZJ1	Sequestosome-1	Sqstm1	26.559	27.1367	27.0879	27.085	27.4068	27.2464	27.0056	26.8429	26.9395	27.1613	26.5238	26.5858			0.3182	1.03652	0.701065	0.27737	-0.172366	-0.558936	0.342336	0.573681
D3YZR1;Q9JHE7;D3Z6S3;D3YYU6;Q9JHE7-2	D3YZR1	Protein TSSC4	Tssc4	24.5823		24.5824	24.4895	24.2456				24.4755	24.4314	24.7263	25.0281			-0.2148	-0.967784	0.65711	0.364284	0.253099	0	0	0.946189
E9Q7G1;D3YZZ5	E9Q7G1		Tmed7	28.4855	28.8614	29.3675	28.8209	28.6527	28.9343	28.6461	29.0931	28.8335	29.0362	28.4686	28.9151			-0.102167	-0.277396	0.141027	0.815963	-0.0509332	-0.161266	0.0835269	0.902655
D3Z016;P0C7N9	D3Z016	Proteasome assembly chaperone 4	Psmg4	26.9171	27.0873	27.5633	27.2815	27.3022	27.3718	27.2311	27.2273	27.1204	27.3252	27.2973	27.4158			0.129267	0.43775	0.264222	0.693816	0.153166	1.01468	1.40123	0.265855
D3Z041;P41216;D3Z457;F6WNZ2;D3YVF6	D3Z041	Long-chain-fatty-acid--CoA ligase 1	Acsl1	27.7556	27.8332	27.7716	27.6268	27.5045	27.6015	27.6583	27.6213	27.669	27.7307	27.7686	27.8575			-0.209201	-1.45131	2.0436	0.138271	0.136066	0.970095	1.55603	0.288564
A0A0R4J2B0;V9GX43;S4R2U7;S4R1S7;E9QA47;Q9Z0H4-11;Q9Z0H4-7;Q9Z0H4-5;Q9Z0H4-4;Q9Z0H4;Q9Z0H4-8;Q9Z0H4-2;Q9Z0H4-6;Q9Z0H4-9;S4R2L5;S4R2J2;A3KGT0;S4R2S7;S4R2U1	A0A0R4J2B0	CUGBP Elav-like family member 2	Celf2	30.3331	30.6995	30.4792	30.2646	30.2271	30.2026	30.6815	30.6291	30.7542	30.2422	30.2677	30.3185		+	-0.272499	-1.31005	1.18609	0.171007	-0.412133	-2.88924	3.19294	0.0242236
D3Z0F5;O88545;F6QK86	D3Z0F5	COP9 signalosome complex subunit 6	Cops6	28.9248	29.0797	29.0791	29.0183	29.1421	29.2336	28.7845	29.0906	29.1052	28.9595	28.912	28.9142			0.103466	0.571898	0.568376	0.589256	-0.0648664	-0.315358	0.242167	0.779068
D3Z0K6	D3Z0K6		Rsbn1l			24.3005	24.3579	24.6237	24.3836	24.4578	24.4195	24.2912	24.4022	24.5174				0.154566	0	0	0.95076	0.0703004	0.395101	0.363014	0.719718
E9PV38;Q6PDB7;Q91WG0;Q8BK48;A0A1D5RLQ1;Q8QZR3-2;Q8QZR3;Q6AW46	E9PV38	Carboxylic ester hydrolase	Ces2g	31.0508	30.8259	30.7814	30.5325	30.561	30.0594	30.9878	30.8552	30.8355	30.5182	30.6263	30.5268		+	-0.501733	-1.77427	1.287	0.0840625	-0.335733	-2.11048	2.32482	0.0553107
D3Z376;S4R217;D3Z119;D3Z118;P97411-2;P97411;D3Z020;F7BG11	D3Z376	Islet cell autoantigen 1	Ica1		24.7312				25.082	25.0483	24.9727							0.350801	0	0	0.950298		0	0	0.946961
D3Z191;Q80X71;D3Z6E0;D3Z0M2	D3Z191	Transmembrane protein 106B	Tmem106b			24.6832					24.4209	24.3476	24.4353		24.5055				0	0	0.950538	0.0861502	0.57149	0.635135	0.59961
D3Z1C5;P70662-2;P70662-3;P70662	D3Z1C5	LIM domain-binding protein 1	Ldb1	25.1208	25.4191	25.4083	25.6523	25.5172	25.6853	25.4972	25.3721	25.7904	25.5112	25.3481	25.3905			0.3022	1.43637	1.28368	0.140271	-0.136634	-0.585804	0.439964	0.552851
D3Z1Z8;D3Z5N2;P54227;Q05DI3;D3Z4C2;G3X9Z6;P63042	D3Z1Z8	Stathmin	Stmn1	26.7057	26.5859	27.0902	27.057	27.1766	26.7083	27.0985	27.017	26.9711	26.8862	26.9539	26.661			0.1867	0.608027	0.378603	0.5549	-0.195167	-0.995484	0.950889	0.275372
D3Z2E3;E9Q632;O54916;F6R6F1;O54916-3;O54916-4;F6YT69;D6RIN6;O54916-2;A0A1L1SRE4;F7AB82;B1AV20;A2AFI8;B9EI38;Q80XA6	D3Z2E3	RalBP1-associated Eps domain-containing protein 1	Reps1	26.4094	26.3764	26.2667	26.5249	26.6129	26.5657	26.234	25.8308	26.7114	26.5395	26.7975	26.4196			0.217	1.44601	1.90974	0.138595	0.326801	0.864878	0.516048	0.349393
D3Z2J6;Q9D710;D3YYX0	D3Z2J6	Thioredoxin-related transmembrane protein 2	Tmx2	26.7873	27.2132	26.8341	26.8413	27.0739	27.328	27.2255	27.1001	27.5703	27.2137	26.8599	27.2179			0.136199	0.462051	0.281577	0.675819	-0.201467	-0.709524	0.475046	0.449093
D3Z3M7;D3Z2Z1;F8WIA1;Q922J3-2;Q922J3;F6RCU2;Q8C0S5;F6RAY2	D3Z3M7	CAP-Gly domain-containing linker protein 1	Clip1	25.5593	25.3204	25.1252	25.57	25.6876		25.0383		25.0971	25.4857	25.9972	25.371			0.293833	1.09691	0.748682	0.269443	0.550268	1.57461	0.941012	0.123201
Q8BTU1;Q8BTU1-2;A0A1D5RM82;A0A1D5RLW3	Q8BTU1	Cilia- and flagella-associated protein 20	Cfap20	26.8535	27.312	27.7144	26.7213	26.7661	27.6816	27.5608	27.5704	27.6832	27.1871	27.2194	27.2882		+	-0.236966	-0.474222	0.232722	0.666634	-0.373234	-2.49945	2.7864	0.0355323
Q9WTX2	Q9WTX2	Interferon-inducible double-stranded RNA-dependent protein kinase activator A	Prkra	27.3974	27.7441	27.5856	26.8736	27.0834	26.7816	27.6448	27.7851	27.8492	27.2131	27.3857	27.3753	+	+	-0.662833	-2.82987	2.10639	0.0201829	-0.435	-2.3868	2.21223	0.0421352
D3Z456;Q99N95;A0A1L1SU47;F6W7C7	D3Z456	39S ribosomal protein L3, mitochondrial	Mrpl3	26.9043	27.2163	26.7781	27.2135	27.2865	27.1823	27.1331	26.7674	27.1932	27.0396	27.3762	27.4931			0.261201	1.11699	0.911019	0.23652	0.271733	0.936313	0.645257	0.307515
D3Z4B2;Q9CWZ7	D3Z4B2	Gamma-soluble NSF attachment protein	Napg	26.0942	25.8895	25.8809	25.9586	25.8671	26.1036	26.2274	25.7478	25.9277	25.8517	25.9139	25.8398			0.0215664	0.108932	0.0775012	0.930364	-0.0991669	-0.410196	0.281711	0.697911
D3Z4U0;Q9R020;E9PUD0;Q9R020-2;A0A0H2UH20;A0A0G2JGE3;V9GX51	D3Z4U0	Zinc finger Ran-binding domain-containing protein 2	Zranb2	28.2363	27.967	28.0777	28.0526	27.846	27.7546	28.0937	28.11	28.1489	27.645	28.0417	27.8721			-0.209265	-0.960825	0.823043	0.315939	-0.264599	-1.22455	1.07143	0.187279
D3Z4V1;Q922V4;F8WI31	D3Z4V1	Pleiotropic regulator 1	Plrg1	29.5744	29.4156	29.325	29.6517	29.6248	29.5629	29.6317	29.3593	29.7527	29.4915	29.4991	29.4299			0.1748	0.984879	1.06014	0.303854	-0.107734	-0.493334	0.382723	0.629792
D3Z512;P56542	D3Z512	Deoxyribonuclease-2-alpha	Dnase2a;Dnase2	26.6077	26.9575		26.6175		26.5073	26.8388	26.8038	26.8873	26.6684	26.4323	26.8086			-0.220201	-0.777066	0.45254	0.473274	-0.206867	-0.973791	0.855061	0.285891
D3Z5I1;Q3UPF5;Q3UPF5-2;G3X9X5	D3Z5I1	Zinc finger CCCH-type antiviral protein 1	Zc3hav1	29.1758	29.3568	29.1819	29.3791	29.3836	29.3671	29.0767	28.9915	29.3559	29.1479	29.3062	29.1838			0.138433	0.867667	1.09306	0.363313	0.0712662	0.323894	0.233115	0.774958
D3Z5I9;Q9CXK9;F6RNF9;D3YV48;Q9CXK9-2	D3Z5I9	RNA-binding protein 33	Rbm33	26.0959	25.9787	25.681	25.8075	25.4542	26.0131	25.6941	25.9188	26.1087	25.5092	25.7681	25.4068			-0.160266	-0.526045	0.321163	0.627388	-0.345833	-1.3251	1.00798	0.155642
G3UWD2;Q3UM65;Q03347;Q03347-4;G3X9W7;Q03347-5;Q03347-2;Q03347-3;A0A087WPL0;A0A087WR05	G3UWD2	Runt-related transcription factor 1	Runx1	27.2346	27.3456	26.7816	26.6019	26.4849	26.2871	28.1495	27.8442	27.8645	26.0975	25.9649	25.943	+	+	-0.662634	-2.24288	1.56039	0.0457848	-1.95093	-9.30161	4.23044	0
D3Z600;O09012-2;O09012	D3Z600	Peroxisomal targeting signal 1 receptor	Pex5	23.4485	23.6332	23.8095													0	0	0.949421	0			1
A0A0R4J058;A0A0R4J242;Q922Q9-2;Q922Q9;A0A1B0GSH5;D3YWG2;G8JL55	A0A0R4J058	Chitinase domain-containing protein 1	Chid1	25.5077	26.0946	25.1687	25.3389	25.3887	25.4483	25.8573	25.7918	25.9962	24.99	25.4076	25.6033		+	-0.198367	-0.532812	0.295269	0.621302	-0.548133	-1.88595	1.34457	0.0719499
D3Z645;Q9QZ88;Q9QZ88-2;D3YYD5;D3YW98	D3Z645	Vacuolar protein sorting-associated protein 29	Vps29	29.9435	30.2115	30.0007	29.9271	29.9275	30.2894	30.0638	30.0448	30.1616	30.0587	30.0534	30.2007			-0.00390053	-0.0158794	0.0088113	0.997039	0.0142002	0.0885832	0.0833343	0.962157
E9Q7S0;F7BQW7;D3Z656;Q8CHC4;D3Z1M7;F6XIX0;F7CD11;A0A338P6C7	E9Q7S0	Synaptojanin-1	Synj1	26.3578	26.5304	26.0687	26.0409	26.2082	26.0463	26.6119	26.1402	26.3102	26.55	26.2703	26.4575			-0.2205	-0.898375	0.690175	0.348234	0.0718333	0.275647	0.168884	0.811101
Q91WS0	Q91WS0	CDGSH iron-sulfur domain-containing protein 1	Cisd1	28.5267	28.7041	28.512	28.9407	28.7966	28.3449	28.4289	28.4002	28.3047	28.788	28.7238	29.0728		+	0.113134	0.390401	0.234182	0.731889	0.4836	2.26375	1.88289	0.0480492
D3Z6W2;Q06180-2;Q06180	D3Z6W2	Tyrosine-protein phosphatase non-receptor type;Tyrosine-protein phosphatase non-receptor type 2	Ptpn2	27.6836	28.3532	27.6267	28.0314	28.1447	28.0518	28.038	28.0092	27.9747	27.8842	27.807	27.8356			0.188133	0.560163	0.328146	0.600099	-0.165034	-1.27907	2.32559	0.1669
Q9DBS1	Q9DBS1	Transmembrane protein 43	Tmem43	29.3883	29.1468	29.2597	28.6064	28.3999	28.8178	29.0538	29.2769	29.3207	29.1085	28.9584	29.1328	+		-0.6569	-2.7444	2.03553	0.0217931	-0.150567	-0.75657	0.69255	0.416179
D3Z780;Q61749;Q61749-2;A0A0J9YUY0;F7CPG6;A0A0J9YTQ7	D3Z780	Translation initiation factor eIF-2B subunit delta	Eif2b4	29.0589	29.2026	28.8812	29.2595	29.4843	29.3421	29.0816	28.9329	29.1113	29.1323	29.17	29.1741			0.3144	1.47054	1.29494	0.134871	0.116867	0.74548	0.964117	0.422845
D3Z783;P31750;D3YXX3;D3YYP9	D3Z783	RAC-alpha serine/threonine-protein kinase	Akt1	26.6391	26.3965	26.2515	26.4778	26.419	26.6791	26.4884	26.2621	25.9532	26.578	26.519	26.5936			0.0962677	0.404845	0.281288	0.717437	0.328966	1.28119	0.983659	0.166326
H7BWX9;D3Z794;P61957;G3UZX6	H7BWX9	Small ubiquitin-related modifier 2	Sumo2;Sumo3	29.0461	29.2195	29.1127	29.4958	29.4336	29.3196	29.2598	29.059	29.2743	28.8159	29.1024	29.5092			0.290233	1.68548	1.7996	0.0958757	-0.0551999	-0.17647	0.0925178	0.891116
D3Z7B5;Q8BWY9	D3Z7B5	Protein CIP2A	C330027C09Rik;Kiaa1524		25.103		25.3225	25.4887	25.8013		24.9993		25.3005	25.2229				0.4345	0	0	0.949642	0.262401	0	0	0.951396
D3Z7E5;Q2NL51	D3Z7E5	Glycogen synthase kinase-3 alpha	Gsk3a	25.8873	25.8202	26.2901	25.662	25.9921	26.0471	25.9052		26.1128	25.8744	25.7387	25.8443			-0.0988	-0.341026	0.200647	0.773796	-0.189867	-0.979466	0.865691	0.305002
D3Z7I0;Q8BL74;Q3UU56;A0A0J9YUJ3;D3Z2L1	D3Z7I0	General transcription factor 3C polypeptide 2	Gtf3c2;Gm29609	26.7281	26.9064	26.6077	26.5592	26.9215	26.5589	26.9256	26.6259	26.7733	26.5743	26.8925	26.8838			-0.0675335	-0.271498	0.171755	0.820256	0.00860023	0.0364755	0.0211188	0.983919
Q6PF96;Q921G7	Q6PF96	Electron transfer flavoprotein-ubiquinone oxidoreductase, mitochondrial	Etfdh	28.8735	29.2796	28.894	28.3577	28.3795	28.3452	28.8013	28.9882	28.7435	28.832	28.7495	28.7692	+		-0.6549	-2.81723	2.10823	0.0194066	-0.0607662	-0.341536	0.319624	0.760826
B1AR13;Z4YKM2;B2RWE3	B1AR13	CDGSH iron-sulfur domain-containing protein 3, mitochondrial	Cisd3	28.1667	28.9244	28.606	30.2651	29.2738	29.0017	28.3316	28.4541	28.5337	29.0883	29.1345	29.0554		+	0.947833	1.74779	1.00542	0.0858735	0.652934	4.00336	3.30787	0.0133548
P49025-5;F6SBR5;D3Z1U0;E9QL53;D3YU89;P49025-4;P49025;P49025-3;P49025-2	P49025-5	Citron Rho-interacting kinase	Cit	26.4863	25.7267	25.3385	25.7038	25.8966	25.8939	25.5436		25.6996	26.1201	26.3304	26.2694		+	-0.0190659	-0.043032	0.018478	0.974192	0.618367	3.10089	2.07691	0.0252513
E9Q6L0;J3QP81;A0A087WS18;A0A087WQF1;A0A087WQ95;A0A087WNW8;A0A087WRK0;A0A087WP42;E9QNY9;A0A087WRE8;E9QKH0;A0A087WQ31;Q80TV8-2;Q80TV8;A0A0A6YXZ1;A0A0A6YWK1;A0A0N4SVH2	E9Q6L0	CLIP-associating protein 1	Clasp1	26.5318	25.8544	26.2118	25.6162	26.4101	26.7052	25.8439		25.9481	26.6033	26.3591	26.7004		+	0.0445004	0.0928068	0.0398602	0.942381	0.658267	2.78096	1.76801	0.036254
D6RCK1;Q08297;A3KGI2;F7AT35	D6RCK1	DNA repair protein RAD51 homolog 1	Rad51		27.2815		27.1878	27.2469					27.4626	27.1835	27.3717			-0.0641499	0	0	0.951629		0	0	0.949911
D6RG49;Q80XP8	D6RG49	Protein FAM76B	Fam76b		24.5396										24.912				0	0	0.951878		0	0	0.951038
G8JL35;E0CXA9;Q6PEB6;E0CYJ0	G8JL35	MOB-like protein phocein	Mob4	24.8761					24.7157		24.7884		24.873					-0.1604	0	0	0.952127	0.0845985	0	0	0.950816
E0CXE7;Q5SUQ9-3;Q5SUQ9-2;Q5SUQ9	E0CXE7	CST complex subunit CTC1	Ctc1	25.414	25.9363	25.1488	25.4778	24.9981	24.8445	25.3521	25.4168	25.3955	25.2929	25.4308	25.3941			-0.3929	-0.982691	0.584654	0.304417	-0.0155334	-0.10682	0.1252	0.949643
E0CXM9;Q9DB43;E0CZD9;E0CX79;E0CXR3;E0CXA3	E0CXM9	Zinc finger protein-like 1	Zfpl1	25.589	25.6862	24.9959	25.2138	25.479	25.2363	25.7159	25.0695	25.4799	25.5355	25.2218	25.4279			-0.114	-0.343541	0.187971	0.772955	-0.0267003	-0.0861073	0.0433522	0.962102
F7CTF8;E0CYI3;E0CYB9;Q6PCP5-4;Q6PCP5-3;Q6PCP5;F7BC60	F7CTF8	Mitochondrial fission factor	Mff	26.9925	27.144	27.1256	27.4239	27.2849	27.1803	27.3787		26.7107		26.794	26.9155			0.209	1.12862	1.15381	0.2298	-0.189949	-0.432213	0.199213	0.706303
E0CYH0;Q9ER69;F7CCI4;Q9ER69-2;E0CZF5;A0A3B2W4D2	E0CYH0	Pre-mRNA-splicing regulator WTAP	Wtap	28.1558	28.6784	28.2122	28.7785	28.815	28.284	28.2969	28.4276	28.5593	28.4095	28.4571	28.6121			0.277033	0.819098	0.509337	0.393293	0.0649668	0.329181	0.266714	0.772181
F7D432;E9PWE0;E0CYV0;P23506;P23506-2;F6V9F1;F6TXE3	F7D432	Protein-L-isoaspartate O-methyltransferase;Protein-L-isoaspartate(D-aspartate) O-methyltransferase	Pcmt1	29.437	29.5208	28.9823	28.8652	28.985	28.8525	29.5391	29.2148	29.0845	29.0109	29.2594	29.1808			-0.412466	-1.51345	1.12427	0.124988	-0.1291	-0.508732	0.348337	0.615224
E0CZ22;D3Z624	E0CZ22		Mroh1	28.3125						28.0915	28.4437			28.245	28.3081				0	0	0.951387	0.00895023	0.0320907	0.0156316	0.98729
E0CZE0;Q8VBW6	E0CZE0	NEDD8-activating enzyme E1 regulatory subunit	Nae1	27.3943	27.5073	27.7138	27.3975	27.3957	27.2521	27.4143	27.5795	27.727	27.3498	27.227	27.4565			-0.190034	-0.92603	0.838059	0.33504	-0.229167	-1.08076	0.957547	0.242696
E9PU96;Q571H0;Q571H0-2	E9PU96	Nucleolar pre-ribosomal-associated protein 1	Urb1	28.5574	28.5471	28.7186	27.9604	28.5956	28.6429	28.5345	28.6599	28.4727	28.5562	28.502	28.5768			-0.208066	-0.636406	0.386047	0.530127	-0.0107002	-0.0671213	0.0625633	0.968949
E9PUA2;Q5BLK4;A0A286YDD7;A0A286YDR9;A0A286YD79	E9PUA2	Terminal uridylyltransferase 7	Zcchc6	28.7672	29.3072	29.1719	29.1655	29.6214	29.2988	29.098	28.9863	29.2603	29.0007	28.9145	29.0086			0.2798	0.898922	0.591816	0.348465	-0.140266	-0.75794	0.75821	0.415858
Q9QYB1;E0CY42	Q9QYB1	Chloride intracellular channel protein 4	Clic4	30.694	30.8341	30.8199	30.8292	30.7865	30.7541	30.4787	30.5906	30.3795	30.8966	30.8043	30.8594		+	0.007267	0.0485924	0.0503684	0.971369	0.370501	2.22376	2.29108	0.0468997
E9PUB7;Q2YDW2;D3YX87;Q2YDW2-2	E9PUB7	Protein misato homolog 1	Msto1	27.1549	27.3379	27.1968	27.0444	27.3426	27.0659	27.2996	27.1147	27.1845	27.1541	27.233	27.1539			-0.0789	-0.374234	0.287479	0.746915	-0.0192668	-0.120421	0.116801	0.936402
E9PUF7;Q61210;Q61210-5;Q61210-2;Q61210-4;Q61210-3;F6ZN61;A0A0U1RPN7;A0A0U1RPP2;A0A0U1RPH2	E9PUF7	Rho guanine nucleotide exchange factor 1	Arhgef1	30.2059	30.3038	30.0556	30.1941	30.1467	29.9503	30.0832	29.9788	30.1933	30.1411	30.1096	30.2174			-0.0914001	-0.448423	0.368152	0.684568	0.070933	0.41797	0.436016	0.690799
Q3UYU2;E9PUQ7;Q8BNV1;F6ZHN3;F6SY41;A0A338P7F8	Q3UYU2	tRNA (uracil-5-)-methyltransferase homolog A	Trmt2a	29.795	29.9877	29.7668	29.8655	29.9864	29.9171	29.7201	29.7895	29.6195	30.0414	30.1622	29.9091			0.0731672	0.411633	0.397994	0.712851	0.327868	1.74222	1.68794	0.0829393
P08752;A0A0A6YWA9;B2RSH2	P08752	Guanine nucleotide-binding protein G(i) subunit alpha-2	Gnai2	32.6629	32.7849	32.7737	32.1775	31.8735	32.2066	32.805	33.0131	32.8677	32.4258	32.3117	32.489	+	+	-0.654633	-3.06751	2.34952	0.0185455	-0.486434	-2.69399	2.42093	0.02638
D3YYD2;Q9D2L9	D3YYD2	Protein FAM111A	Fam111a	29.1321	28.4676	28.58	28.0458	28.0632	28.1131	27.4621	27.6444	27.4694	28.7597	29.1939	29.094	+	+	-0.652533	-2.13013	1.46722	0.0517506	1.49057	6.10441	3.30626	0.00752941
E9PUZ5;Q62083;E9QAC6;B7ZNR9;B2RUE8;A0A0A6YWR8;F8VPL5;A0A0A6YWM8;E9PVG7;A0A0A6YW53;P97820	E9PUZ5	PRKCA-binding protein;Galectin	Pick1	25.266	25.0657				24.993				25.263	24.8932				-0.172851	0	0	0.951147		0	0	0.9516
Q8R4N0	Q8R4N0	Citrate lyase subunit beta-like protein, mitochondrial	Clybl	29.1457	29.2854	29.3875	28.9099	28.5922	28.3663	29.3009	29.562	28.9825	28.9638	28.8559	29.124	+		-0.650067	-2.3852	1.70674	0.036773	-0.300566	-1.05545	0.746811	0.249277
E9PXV7;E9PV41;O08808;F6XC54;D3Z074	E9PXV7	Protein diaphanous homolog 1	Diap1;Diaph1	31.7109	31.6447	31.7071	31.5028	31.5254	31.3197	31.6429	31.5044	31.6332	31.7283	31.6811	31.7375			-0.238266	-1.41343	1.59388	0.146171	0.122133	0.82559	1.1976	0.371039
E9PV60;E9Q2M9;E0CXD5	E9PV60		Wdfy4	26.6879	26.2902	26.8651	26.1694	26.6826	26.3608	26.8014	26.7154	26.5411	26.2771	26.6068	27.2545			-0.210134	-0.643546	0.391367	0.524842	0.0268332	0.0675693	0.0304062	0.96888
E9PV69;Q8R0X2;Q8R0X2-2	E9PV69	CDK2-associated and cullin domain-containing protein 1	Cacul1	24.7748	25.2994	25.0914				25.3328		25.626	24.9951	25.172	24.7931				0	0	0.952369	-0.492666	-1.76817	1.15324	0.0920558
E9PV80;Q61026	E9PV80	Nuclear receptor coactivator 2	Ncoa2		25.31					25.7008	25.429	25.3642							0	0	0.952612		0	0	0.95175
E9PVA2;Q9DB85	E9PVA2	Ribosomal RNA-processing protein 8	Rrp8		24.7776	24.4868		25.2325	25.0039	24.9314	24.6383	24.7691						0.486001	1.70558	0.922905	0.146374		0	0	0.948584
E9PVA6;Q9JLQ2;Q80XR8;J3QK07;D3Z1I2;F7BIK4;F6U8T2;F6SLJ2;F6WV69;D3Z409	E9PVA6	ARF GTPase-activating protein GIT2	Git2	28.4079	28.4035	28.121	28.3129	28.1787	27.9264	28.5819	28.212	28.7172	28.3729	28.2797	28.4801			-0.171467	-0.691968	0.507923	0.485747	-0.126133	-0.481959	0.319694	0.639722
E9PVA8	E9PVA8		Gcn1l1	32.0862	32.1839	32.252	32.0399	32.24	32.1868	31.8788	32.098	32.0633	32.2515	32.1197	32.0976			-0.0184657	-0.104454	0.0852489	0.934611	0.1429	0.779683	0.792311	0.400959
Q9D1A2	Q9D1A2	Cytosolic non-specific dipeptidase	Cndp2	30.2742	30.0747	30.1228	29.9883	29.9852	30.0052	29.9492	29.7881	29.984	30.1917	30.3087	30.2234		+	-0.164333	-1.02433	1.27557	0.283584	0.334167	1.96886	2.06072	0.0640271
E9PVX6;E9PVX6-2;A0A1B0GQV9	E9PVX6		Mki67	31.9364	31.2618	30.9962	31.6276	31.5215	31.6117	31.7688	31.326	31.9146	31.067	31.7956	31.3679			0.1888	0.494518	0.267974	0.651882	-0.259633	-0.69108	0.398329	0.464196
E9PW15;Q80U70	E9PW15	Polycomb protein Suz12	Suz12	27.6776	27.3675	27.7945	27.5697	27.6223	27.7495	27.5237	27.3664	27.9011	27.5724	27.5787	27.5099			0.0339661	0.142637	0.0873206	0.907157	-0.0434011	-0.166821	0.0970085	0.900097
E9PW20;Q9CY57-5;Q9CY57-4;Q9CY57-3;Q9CY57-2;Q9CY57;D3YZA1;D3Z7T7	E9PW20	Chromatin target of PRMT1 protein	Chtop		25.8043	25.1122	25.4615	25.8375	25.1864	25.2479	25.6032	25.5449	25.6876	25.2701				0.036883	0.0810983	0.0344389	0.950703	0.0135155	0.0435048	0.020961	0.981434
F6TU77;E9PW83;F6RSY8	F6TU77		Fam184a			25.7384					26.9584								0	0	0.950918		0	0	0.949799
E9Q4G7;E9PWB2;Q8BK63;H7BXB1;E9Q3W1;Q8BK63-2;E9Q2U6;F6YBC9	E9Q4G7	Casein kinase I isoform alpha	Csnk1a1	27.9429	28.1085	28.3685	28.2549	28.4873	28.8253	28.1693	28.5359	28.5104	28.1813	27.9187	28.1005			0.382534	1.24686	0.860056	0.187058	-0.338367	-1.40164	1.12531	0.138823
E9PWC8;E9PZR3;Q61183;E9QAN2;Q61183-4;Q61183-3;Q61183-2;A0A0R4J244;F6VTN8;A1L349;Q9WVP6;E9QAY4;F7CXD5;E9PVN7;E9Q5Z1;F7DC29;E9QAN5;F7AB38;Q8BY05;Q6PCL9	E9PWC8	Poly(A) polymerase alpha	Papola	28.1739	28.4707	28.2414	28.4352	28.3755	28.4986	28.5266	28.4597	28.4744	28.3126	28.3364	28.1662			0.1411	0.717708	0.66176	0.463844	-0.215167	-1.37091	1.71067	0.145199
E9PWG6	E9PWG6		Ncapg	29.158	28.8752	28.9586	28.9552	29.0135	29.232	28.9883	28.813	29.1335	28.8807	29.0566	28.8926			0.0696335	0.318112	0.22948	0.788462	-0.0349668	-0.167581	0.11707	0.898801
E9PWV3;Q505N6;F6RQA2;F6Q8A4;P18653;G3UZI3;A0A338P701;F6UG16;A2CEE8;B1B0X1;E9Q6Q5;E9Q6G0;E9Q4Q9;E9Q1M8;A0A1D5RM97;E9Q8S5;B1AST8;B1AST7;E9QLW6;E9Q1Q1;E9PWX8;E9QPR4;A0A0A6YXG1;Q8C0P0-2;Q8C0P0;Q811L6-2;Q3U214;Q9R1L5;Q60592;Q811L6	E9PWV3	Ribosomal protein S6 kinase;Ribosomal protein S6 kinase alpha-1	Rps6ka1	28.0344	27.9247	28.1737	27.8416	27.8467	27.8781	28.0844	27.8568	28.2777	27.9371	27.8743	28.018			-0.1888	-1.09166	1.21609	0.248638	-0.129834	-0.568071	0.432219	0.564354
E9PWW9;A0A0U1RPA7	E9PWW9		Rsf1	25.8492	25.3631	25.1123	24.9582	25.3738	25.5713	25.4521	25.3835	25.129	25.4422	25.3539	25.613			-0.140433	-0.367777	0.190813	0.754979	0.148167	0.660666	0.524273	0.490504
E9PWY9;Q8C0C7;D6RIJ2	E9PWY9	Phenylalanine--tRNA ligase alpha subunit	Farsa	30.9905	31.0289	30.8704	31.0569	31.123	31.1127	30.9087	30.8471	30.9002	30.8981	31.0252	31.0258			0.134267	0.883525	1.21404	0.354767	0.0977001	0.666275	0.981935	0.48554
Q9CQ09;E9PWZ3	Q9CQ09		Rpl3l	26.5553	26.6148		26.1458	26.6881	26.3952	26.5301	26.3013	26.5379	26.4848	26.4227	26.4922			-0.175349	-0.577696	0.34457	0.598628	0.0101337	0.0560905	0.0428281	0.975383
E9PX53;E9QPR5;Q8K2V1;Q8K2V1-2;F6V294;E0CYV2;F6TLH3;E0CXK8	E9PX53	Serine/threonine-protein phosphatase 4 regulatory subunit 1	Ppp4r1	25.4215	25.259	25.5374	24.915	25.2481	25.2782	25.1168	25.361	25.1521	25.4598	25.2386	25.3941			-0.258866	-1.07128	0.848881	0.259153	0.1542	0.768929	0.699241	0.409004
E9Q585;E9PX68;E9Q1Q0;A0A0J9YU76;A0A0J9YTU2	E9Q585		Slc4a1ap	27.7428	27.9589	27.3342	27.7737	27.857	27.8606	27.9464	27.5196	27.6241	27.6598	27.9702	27.9793			0.1518	0.531972	0.338389	0.621679	0.173066	0.650847	0.448821	0.49976
E9PXB7;Q8CFI0-3;Q8CFI0;A0A286YDR6	E9PXB7	E3 ubiquitin-protein ligase NEDD4-like	Nedd4l	27.7038	27.9654	28.5536	28.2679	27.9418	28.2565	28.1907	28.5659	28.4164	28.1911	27.6974	27.7419			0.0811329	0.217481	0.10726	0.854419	-0.514201	-1.7627	1.25881	0.0807986
E9PXG9;Q8CCB4;Q8CCB4-2;E9PWD1;E9PYD3;E9Q648	E9PXG9	Vacuolar protein sorting-associated protein 53 homolog	Vps53	24.8544	25.1325	25.5342	25.0247	25.2581	25.5621	25.5671	25.5328	25.24	25.1319	24.9489	25.1877			0.107933	0.307259	0.161366	0.795695	-0.357133	-1.57753	1.32282	0.104501
E9PXI0;P27870;Q8VDU4;Q9R0C8-4;Q9R0C8	E9PXI0	Proto-oncogene vav	Vav1	28.5283	28.4767	28.6395	28.5956	28.1633	28.6071	28.3972	28.4565	28.5342	28.4715	28.5362	28.5125			-0.0928332	-0.365844	0.237658	0.756593	0.0441004	0.306382	0.429073	0.785352
E9PXX7;Q91W90;A0A0R4J1Y7	E9PXX7	Thioredoxin domain-containing protein 5	Txndc5	29.9556	29.9704	29.8399	30.0902	30.1872	30.1897	29.8922	29.7971	29.9295	30.0497	30.1321	29.9114			0.233733	1.53088	1.94459	0.121367	0.158133	0.901068	0.981778	0.32772
F8VPX1;E9PXY8;Q6A4J8;Q6A4J8-2;Q6A4J8-3;G3UWR8;REV__Q8BQP8	F8VPX1	Ubiquitin carboxyl-terminal hydrolase;Ubiquitin carboxyl-terminal hydrolase 7	Usp7	31.0025	31.0469	30.8262	30.7415	30.7446	30.7781	31.0682	31.0185	30.8647	30.8582	30.9447	30.9162			-0.2038	-1.21016	1.38965	0.199878	-0.0774326	-0.465536	0.511592	0.652481
E9PY48;Q8BSP2-3;Q8BSP2;Q8BSP2-2	E9PY48	Condensin-2 complex subunit H2	Ncaph2	25.931	25.6001		25.5059	25.6503	25.5859		25.5425	25.7687	25.6574					-0.18485	-0.787967	0.579608	0.42985	0.00180054	0	0	0.94963
Q8CCN6;E9PY58;Q60649	Q8CCN6	Caseinolytic peptidase B protein homolog	Clpb	26.941	27.7027	27.0932	27.3313	27.5351	27.3423	26.9849	26.8655	27.2254	27.247	26.5785	27.3412			0.157267	0.45992	0.258748	0.677647	0.0303001	0.0836162	0.0392317	0.963242
E9PYD1;D3Z100;F6ZXW2;F7AR27;F6S0H0	E9PYD1		Fam98c	26.2703	26.648	26.3925	26.4183	26.527	26.4008	26.4445	26.5209	26.4582	26.3528	26.6313	26.4885			0.0117671	0.0539606	0.0336675	0.967519	0.0163333	0.0888771	0.0680746	0.962034
E9PYG5;Q9ERD8;A0A2I3BS32;A6PW97	E9PYG5	Gamma-parvin	Parvg	29.4971	29.7043	29.5081	29.5	29.7254	29.9144	29.7462	29.8461	29.3891	29.6727	29.5541	29.8083			0.143433	0.604193	0.449222	0.558651	0.0179005	0.0696641	0.0387241	0.968928
E9PYG6;A0A286YDU0	E9PYG6		Rasa1	26.5531	27.0425	27.1494	26.575	26.8401	26.8755	26.8911	26.8453	26.9816	26.9239	27.0003	26.7429			-0.151467	-0.494013	0.297455	0.65212	-0.0169665	-0.0911247	0.0687749	0.959982
Q9Z0M5	Q9Z0M5	Lysosomal acid lipase/cholesteryl ester hydrolase	Lipa	27.0505	27.5565	27.4157	26.5131	26.8533	26.7079	27.4309	27.6198	27.4487	27.1693	27.2832	27.2141	+		-0.649467	-2.31844	1.64499	0.0395072	-0.277601	-1.64523	1.80639	0.0920619
E9PYH6;D3YX07;D3YUD4;A0A0U1RNP2;D3YXL2;G3UZ56;Q8CFT2-2;Q8CFT2	E9PYH6	Histone-lysine N-methyltransferase	Setd1a	26.3649	26.6267	26.3209	26.4412	26.033	26.2476	26.6012	26.1268	26.5415	26.4882	26.6524	26.4914			-0.196899	-0.782326	0.578317	0.415563	0.120832	0.46703	0.310775	0.651486
E9PYI8;Q9JMA1	E9PYI8	Ubiquitin carboxyl-terminal hydrolase;Ubiquitin carboxyl-terminal hydrolase 14	Usp14	31.6038	31.4422	31.4223	31.5547	31.489	31.649	31.3728	31.295	31.4383	31.5484	31.7334	31.548			0.0748005	0.430173	0.433429	0.697509	0.241234	1.3837	1.50136	0.142836
Q9JI78;A0A286YCI0;A0A286YDI5;A0A286YCZ7	Q9JI78	Peptide-N(4)-(N-acetyl-beta-glucosaminyl)asparagine amidase	Ngly1	26.6514	26.3985	26.5068	25.87	25.8946	25.8601	26.3804	25.995	26.0829	25.8041	25.9861	26.1545	+		-0.644	-3.70178	3.01842	0.0111429	-0.1712	-0.672997	0.481952	0.481153
E9PZ00;Q8BFQ1;K3W4L3;J3QPG5;Q61207	E9PZ00	Prosaposin	Psap	27.9735	28.5875	28.3345	29.0247	28.6265	28.5029	28.5948	28.5531	28.7275	28.3163	28.0953	28.6724			0.419533	1.24214	0.817028	0.188716	-0.263801	-0.955316	0.680746	0.297742
Q8JZY2	Q8JZY2	COMM domain-containing protein 10	Commd10	26.4027	25.2793	25.808	25.468	25.999	25.9203	25.6167	25.8447	25.3426	26.0451	26.2659	26.0578		+	-0.0342337	-0.073743	0.0316864	0.954806	0.5216	1.99208	1.4923	0.0618241
E9PZ88;F8WIE1;Q91W89;E9PYM7;F6U7S0;F6TFL1	E9PZ88	Alpha-mannosidase;Alpha-mannosidase 2C1	Man2c1	25.7117	25.5152	25.431	25.5905	25.6538	25.7133	25.7732	25.5811	25.7579	25.493	25.4034	25.6721			0.0998999	0.524665	0.479972	0.628272	-0.181233	-0.905288	0.839397	0.326796
E9PZA4;Q8BJ56-3;Q8BJ56-2;Q8BJ56	E9PZA4	Patatin-like phospholipase domain-containing protein 2	Pnpla2		25.1673	24.6628	24.4377		24.7323				24.7653					-0.33005	-0.841731	0.425038	0.430343		0	0	0.935428
E9PZD2;Q3TN34	E9PZD2	MICAL-like protein 2	Micall2	25.576	25.6123		25.1773	25.4711	24.8789	25.3519		25.1682		25.5438	25.068			-0.418384	-1.30291	0.810155	0.1906	0.0458508	0.129152	0.0585481	0.936277
A2AU52;Q8BG94	A2AU52	COMM domain-containing protein 7	Commd7	25.335	25.4902	25.8932	25.1785	25.4396	25.4625	25.5684	25.607	25.7514	25.2953	25.4008	25.2929		+	-0.2126	-0.733978	0.488058	0.452559	-0.3126	-1.88217	2.04086	0.0722917
E9PZJ8;E9PZJ8-2	E9PZJ8	Activating signal cointegrator 1 complex subunit 3	Ascc3	26.6958	27.1136	27.7885	27.3186	27.1014	27.4025	26.8547	27.323	27.0394	27.2907	26.8307	27.4875			0.0748666	0.173812	0.0798694	0.88686	0.1306	0.386929	0.213465	0.719026
E9PZP8	E9PZP8		Herc1					24.3974	23.9274		23.4129			23.5189					0	0	0.977888	0.105999	0	0	0.938995
E9PZS8;Q61387	E9PZS8	Cytochrome c oxidase subunit 7A-related protein, mitochondrial	Cox7a2l	26.4634	25.8059	25.7575	26.1563	25.8928	26.1401	26.0526	26.0585	25.9726	26.2676	26.4757	26.1659			0.0541331	0.157774	0.078471	0.896537	0.275166	1.40902	1.35002	0.137231
Q9QZE5;Q7TNQ1	Q9QZE5	Coatomer subunit gamma-1	Copg1	31.1287	31.125	31.1242	31.0935	31.1807	31.2594	30.9829	30.969	31.0299	31.2408	31.2694	31.2421		+	0.0518996	0.350834	0.468755	0.765771	0.256833	2.12874	3.61924	0.0545426
E9Q027;Q8C5L3-3;Q8C5L3-2;Q8C5L3;E9Q8D5	E9Q027	CCR4-NOT transcription complex subunit 2	Cnot2	27.6343	27.4413	27.3961	27.5336	27.6534	27.5434	27.7838	27.674	27.8591	27.5251	27.6781	27.4758			0.0862338	0.472455	0.449739	0.667894	-0.212633	-1.17331	1.22964	0.204296
E9Q035;P47758;A0A1W2P830	E9Q035	Signal recognition particle receptor subunit beta	Gm20425;Srprb	28.4996	28.582	28.6061	28.1005	28.4159	28.6036	28.3616	28.3968	28.5177	28.5223	28.4571	28.3175			-0.189234	-0.756079	0.558406	0.432402	0.00693321	0.0392361	0.030433	0.982277
E9Q137	E9Q137		Tex264	24.227	24.7787						24.6059	24.6235							0	0	0.978074		0	0	0.938542
E9Q156;Q9EP82;F6VLT8;E9Q1H7	E9Q156	tRNA (guanine-N(7)-)-methyltransferase non-catalytic subunit Wdr4;tRNA (guanine-N(7)-)-methyltransferase non-catalytic subunit WDR4	Wdr4	25.3487	25.0311	25.7437	25.3306	25.4295	25.4442	25.1489	25.6431		24.6292	25.2928	25.4544			0.0269343	0.0871159	0.0439468	0.945756	-0.270533	-0.57028	0.282196	0.57632
Q99J08;Q5SQ27	Q99J08	SEC14-like protein 2	Sec14l2	27.6028	27.747	27.815	26.6923	27.2829	27.2578	27.7059	27.9463	27.731	27.5766	27.3702	27.2695	+	+	-0.643934	-2.1272	1.47307	0.0525622	-0.388968	-1.78196	1.51916	0.0793126
E9Q186;Q9CTH6	E9Q186	rRNA-processing protein FCF1 homolog	Fcf1	26.3427	26.2939	26.8508	26.8622	27.1661	26.2793	26.4767	26.6	26.4967	26.8093	26.3549	26.1162			0.273401	0.658353	0.361737	0.512657	-0.0976671	-0.318296	0.179531	0.777374
E9Q1G8;E9Q9F5;O55131;S4R2P6;Q9DA97	E9Q1G8	Septin-7	2007-09-01	31.5287	31.7131	31.3659	31.5545	31.6062	31.4514	31.5398	31.3367	31.3763	31.5663	31.6645	31.7162			0.00146675	0.00698016	0.00435966	1	0.231399	1.31376	1.41536	0.157744
Q9WUM3;D3YUG6	Q9WUM3	Coronin-1B	Coro1b	30.4409	30.9836	30.7644	30.6702	30.4715	30.553	31.031	31.0765	30.953	30.5292	30.4646	30.6101		+	-0.164734	-0.615039	0.418019	0.54958	-0.485533	-3.1239	3.02871	0.0210645
E9Q1S3;Q01405	E9Q1S3	Protein transport protein Sec23A	Sec23a	27.7515	27.7807	27.5901	27.467	27.5271	27.3755	27.7457	27.7186	27.7756	27.511	27.6478	27.4989			-0.2509	-1.44311	1.56297	0.139652	-0.194067	-1.28946	1.73477	0.164344
E9Q1Y3;E9Q414	E9Q1Y3	Apolipoprotein B-100;Apolipoprotein B-48	Apob							26.1196					26.0084			0			1	-0.1112	0	0	0.932272
E9Q467;E9Q236	E9Q467		Abcc4	25.1326	25.3082					25.2053	25.4855								0	0	0.978909		0	0	0.932041
Q3TAW3;E9Q296;Q8C178;Q9EPL9;D3Z2N6	Q3TAW3	Acyl-coenzyme A oxidase;Peroxisomal acyl-coenzyme A oxidase 3	Acox3	25.0064	25.5489	24.9413					25.0651	25.2454	25.0623	25.2082	25.902				0	0	0.97865	0.235584	0.534094	0.268081	0.606067
E9Q2A6;Q3UDE9;Q9QVP9;F7CCX1	E9Q2A6	Protein-tyrosine kinase 2-beta	Ptk2b	28.4205	28.956	28.9944	28.9798	29.0377	28.6683	28.4641	28.8569	28.6065	29.3061	28.7754	29.1588			0.104967	0.330217	0.183669	0.781421	0.4376	1.48114	1.05195	0.12313
E9Q2E4;Q6GQX8	E9Q2E4		Gm15800	26.0337	26.182	25.8568	26.2183	25.8782	26.0632	25.9197	26.1497	26.2527	26.2238	26.3043	26.1404			0.0290667	0.123158	0.0750867	0.921147	0.115466	0.551907	0.455908	0.578559
E9Q2S9;Q9CR29-2;Q9CR29	E9Q2S9	Coiled-coil domain-containing protein 43	Ccdc43			23.4624	23.8165	23.6734	23.5596				23.3181					0.220767	0	0	0.97913		0	0	0.93292
E9Q2X6;Q8CG47;Q3U763;A0A0A6YXY3	E9Q2X6	Structural maintenance of chromosomes protein;Structural maintenance of chromosomes protein 4	Smc4	31.0934	30.9446	30.8689	30.918	30.9697	31.0531	30.8788	30.7949	31.0432	30.823	31.0921	31.0005			0.0113004	0.0639184	0.0505459	0.96177	0.0662333	0.31919	0.243241	0.777278
E9Q317;O55128;D3Z2N9;D3YY73;D3YY55	E9Q317	Histone deacetylase complex subunit SAP18	Gm10094;Sap18	29.0604	29.2242	29.2711	29.2964	29.1559	29.16	29.1278	29.1825	29.1035	29.0004	29.083	29.1275			0.0188669	0.105516	0.084835	0.934102	-0.0676333	-0.469814	0.701734	0.64952
E9Q368	E9Q368		Gm17296	28.2658	28.0701	28.3631	28.335	28.4396	28.6634	28.2496	27.8754	28.1386	28.51	28.436	28.2699			0.246333	1.07272	0.885368	0.258943	0.317434	1.36986	1.13329	0.14526
P18242;F8WIR1;F6Y6L6;A0A1B0GT66	P18242	Cathepsin D	Ctsd	31.0495	31.2182	30.8799	30.4464	30.3676	30.4058	31.2498	31.4334	30.9944	30.7344	30.9442	30.8853	+		-0.6426	-3.2086	2.51626	0.0148772	-0.371233	-1.53531	1.22974	0.112559
E9Q3G8;A0A286YCP2;A0A286YE24	E9Q3G8		Nup153	29.4389	29.347	29.1027	29.4231	29.5262	29.3522	29.5338	29.3192	29.4521	29.288	29.4453	29.4465			0.137633	0.648228	0.541118	0.521228	-0.0417671	-0.229822	0.19636	0.848714
E9Q3X0;Q9EQK5;D3Z2N7	E9Q3X0	Major vault protein	Mvp	28.5555	28.6842	28.5114	28.779	28.67	28.4812	28.6955	28.5144	28.5399	28.8334	28.3271	28.6765			0.0596994	0.296622	0.231223	0.803505	0.0290674	0.111805	0.0631544	0.945455
E9Q411	E9Q411		Nbas					25.0936			24.9878	25.0403			25.1185				0	0	0.978201	0.104449	0	0	0.933352
E9Q481;Q6P2K6;Q6P2K6-2;A0A1Y7VJG9	E9Q481	Serine/threonine-protein phosphatase 4 regulatory subunit 3A	Smek1	28.0169	27.803	28.1322	27.7174	27.9031	27.9385	27.9179	28.1074	27.7545	27.9094	27.9263	27.898			-0.131034	-0.600158	0.481156	0.562261	-0.0153662	-0.0759586	0.0516516	0.968791
E9Q4Q2;D3YZC9;D3YZD0;Q64213-2;Q64213-3;Q64213;D3YVH4;F8WHF9;D6RDB7;F6Z9W2	E9Q4Q2	Splicing factor 1	Sf1	30.4601	30.5526	30.1242	30.6129	30.7479	30.3063	30.3568	30.3068	30.589	30.4506	30.4653	30.3831			0.176732	0.621392	0.406539	0.543364	0.0154661	0.0811659	0.0591501	0.965297
E9Q4T0;E9QKG8;Q6PG16-3;Q6PG16-2;Q6PG16;D6RI36	E9Q4T0	Holliday junction recognition protein	Hjurp		24.787		25.3332	25.2572	25.5232	24.5392		25.411	25.5952					0.584199	0	0	0.978459	0.6201	0	0	0.935006
A0A0R4J1D0;P59108;A0A1D5RLP0	A0A0R4J1D0	Copine-2	Cpne2	30.9552	31.1028	31.4303	30.8781	30.6525	30.849	31.3526	31.5188	31.4264	30.8271	30.949	30.9902		+	-0.369567	-1.43659	1.10511	0.140422	-0.5105	-3.02746	2.75853	0.022705
E9Q512;H3BJG4;H3BJH8;Q8BVJ9	E9Q512		Trip11	23.5203	23.9651		23.7429	23.9656		23.6609	23.679		23.6682	23.7556	23.9395			0.11155	0.319888	0.156332	0.799929	0.117816	0.579126	0.47183	0.56716
E9Q586;E9Q3M3;O08788-2;O08788;D3YX34;D3Z2M9;D3YYG9	E9Q586	Dynactin subunit 1	Dctn1	30.0921	30.0655	29.7874	29.9138	30.0217	29.9654	29.8428	29.7092	29.9825	29.8985	30.0341	30.0781			-0.0146999	-0.072665	0.0493006	0.955517	0.158733	0.811365	0.763703	0.378054
E9Q5D6;P69566;P69566-2;A0A1Y7VLX7	E9Q5D6	Ran-binding protein 9	Ranbp9	27.2475	27.0621	27.2317	26.758	26.8447	26.9543	26.893	26.8246	27.0349	26.9607	27.2459	27.0522			-0.3281	-1.80135	1.79031	0.0823344	0.168766	0.825576	0.741463	0.370821
O35218	O35218	Cleavage and polyadenylation specificity factor subunit 2	Cpsf2	29.7427	29.9397	29.9473	29.7397	29.7589	29.7214	30.0396	30.0334	30.1173	29.7553	29.6819	29.7303		+	-0.136567	-0.81368	0.941607	0.394525	-0.340933	-2.53412	3.22854	0.0353051
E9Q5K9-3;E9Q5K9-2;E9Q5K9;D6RG95	E9Q5K9-3	YTH domain-containing protein 1	Ythdc1	27.4847	27.3015	27.7051	27.3927	27.3388	27.2715	27.5701	27.5722	27.5411	27.2593	27.4125	27.6136			-0.162766	-0.733752	0.597773	0.452638	-0.132667	-0.65328	0.572667	0.499265
E9Q605;E9QNL4;Q60680;Q60680-2;Q60680-3	E9Q605	Inhibitor of nuclear factor kappa-B kinase subunit alpha	Chuk	25.6499	26.0982	25.7529	25.4958	25.5726	25.9323	25.3457	25.088	25.4536	25.5419	25.6866	25.8547			-0.166766	-0.573089	0.364648	0.588423	0.398634	1.65287	1.32193	0.091259
E9Q640;Q6NZN0-5;Q6NZN0-3;Q6NZN0-4;Q6NZN0-2;Q6NZN0;E9PUF4;A0A0R4J214	E9Q640	RNA-binding protein 26	Rbm26	28.4252	28.648	28.1966	28.4834	28.5342	28.2573	28.5306	28.3398	28.5555	28.3463	28.4115	28.2574			0.00170008	0.00665026	0.00357244	1	-0.136899	-0.754419	0.77429	0.416995
E9Q6J5-2;E9Q6J5;E9Q6J5-3	E9Q6J5-2		Bod1l	24.9104			24.9615	25.0912	24.7045	24.9855	24.6554	25.5978		24.8856	24.9862			0.00866636	0	0	0.97764	-0.143667	-0.313417	0.145475	0.785597
E9Q6L4;Q60949-2;Q60949	E9Q6L4	TBC1 domain family member 1	Tbc1d1	25.3336	25.6257	25.5961	25.4193	25.8849	25.6293	25.771	25.3241	25.6854	25.4025	25.3081	25.5287			0.126033	0.478261	0.315277	0.663887	-0.1804	-0.718374	0.525	0.442551
E9Q6U4;Q3UWL8;E9Q4Q8;E9Q8R1;Q6P0X1	E9Q6U4	Prefoldin subunit 4	Pfdn4			24.6774	25.7449		24.9109									0.650499	0	0	0.9755	0			1
G3X9Y5;E9Q735;A0A1L1SV76;A0A1L1SRI7;A0A1L1SUX2;Q8VDS1;E9Q442;A0A1L1SV29;D6RGN7;D3YXR7	G3X9Y5	Ubiquitin conjugation factor E4 A	Ube4a	25.4516	26.1356	25.8077	25.8221	25.8812	25.834	25.8479	25.6738		25.7745	25.4994	25.6291			0.0474675	0.15911	0.0848058	0.896242	-0.126517	-0.571498	0.427289	0.575256
Q5UE59;E9Q7C9;Q7TNF4;Q8CD76;O88447;F6UYN4	Q5UE59	Kinesin light chain 1	Klc1	27.5848	27.7398	27.555	27.6035	27.5911	27.5555	27.4094	27.4409	27.8167	27.5937	27.6165	27.5432			-0.0431665	-0.271382	0.296396	0.820301	0.0287997	0.123809	0.0763918	0.934781
E9Q7E2	E9Q7E2		Arid2	26.2978	26.3014	26.5457	26.5253	26.3043	26.2689	26.6346	26.3398	27.2876	26.2634	26.3442	26.4141			-0.0154667	-0.0720244	0.0461028	0.955835	-0.413433	-1.07831	0.660783	0.243155
E9Q7G0;A0A1B0GSW3;A0A1B0GT61;A0A1B0GSH2;A0A1B0GT38	E9Q7G0		Numa1	30.8076	30.8099	30.6966	30.6096	30.6586	30.2865	30.8989	30.6496	30.9568	30.5825	30.7992	30.7135			-0.253133	-1.13733	0.967339	0.226239	-0.1367	-0.640677	0.531154	0.508212
E9Q7H6;Q3UQ84;Q922A3;Q3TP97;A0A0G2JFR0;A0A0G2JF63;A0A0G2JF59;A0A0G2JGW2	E9Q7H6	Threonine--tRNA ligase, mitochondrial	Tars2	26.556	26.962		26.7565	26.5252	26.6273	26.3186	26.1849		26.7801	26.72	26.3385			-0.122666	-0.447301	0.273969	0.693977	0.361116	1.26558	0.834165	0.194766
E9Q7L1;G3UX45	E9Q7L1		Urb2	25.702	25.9657	25.8778	25.856	25.9195	25.9795	25.6266	25.9843	25.8729	25.9249	25.8156	25.9897			0.0698338	0.376813	0.338121	0.744574	0.082133	0.378048	0.282129	0.727243
Q6Q477-2;F7AAP4;E9Q828;Q6Q477	Q6Q477-2	Calcium-transporting ATPase	Atp2b4	24.6489	25.7475	24.7728	24.9135	24.9384	25.2985		24.9693		25.5488	26.0148	26.0523			-0.00626628	-0.0133611	0.00556659	0.999453	0.902667	0	0	0.941734
E9Q855;Q3UXS0;O35609	E9Q855	Secretory carrier-associated membrane protein 3	Scamp3	25.406	25.4677	25.4352	25.1599	25.7088	25.9236		25.0552	25.536	25.6786	25.3095	25.7722			0.161133	0.491139	0.284939	0.655038	0.291167	0.818695	0.471802	0.392048
E9Q8J8;P97360;E9QAJ7	E9Q8J8	Transcription factor ETV6	Etv6	25.7425	25.3545	25.234	25.0737	25.1574	25.0107	25.342	24.9078	25.2181	25.2318	25.5028	25.1909			-0.363066	-1.40078	1.07203	0.148	0.152534	0.582126	0.398155	0.556167
E9Q8R5;Q99JY4;E9Q7A5	E9Q8R5	TraB domain-containing protein	Trabd	23.8734	24.5538			24.251	24.2195		23.7717			24.058	24.216			0.0216494	0.04914	0.0199533	0.972813	0.3653	0	0	0.943159
Q3TU36;E9Q912;E9Q6Q4;A0A0G2JGC8;A0A0G2JF70	Q3TU36		Rap1gds1	29.4314	29.582	29.6666	29.2759	29.5673	29.4896	29.3424	29.375	29.265	29.6529	29.5506	29.5375			-0.115733	-0.548502	0.448576	0.609395	0.252867	1.69781	2.17619	0.0858654
E9Q933;Q8BK08;Z4YN74	E9Q933	Transmembrane protein 11, mitochondrial	Tmem11	26.7719	26.9772	27.0107	27.1069	27.0853	27.1792	26.9691	27.0216	27.1207	27.1225	27	27.3009			0.203866	1.13345	1.1998	0.227719	0.103999	0.525201	0.457805	0.601153
E9Q9C5;P63082;D3Z3B2	E9Q9C5	V-type proton ATPase 16 kDa proteolipid subunit	Atp6v0c	26.8738	27.1426			26.8953	27.5459	26.8321	27.4428	26.8477	26.866	26.6919	27.3971			0.2124	0.469943	0.216435	0.693818	-0.0558669	-0.142439	0.0666676	0.918927
P97742	P97742	Carnitine O-palmitoyltransferase 1, liver isoform	Cpt1a	27.6534	28.6128	28.5977	27.7922	27.991	27.5765	28.4831	28.7357	28.2186	28.0738	27.5808	27.9698		+	-0.501401	-1.14179	0.670885	0.225457	-0.604334	-1.93912	1.33585	0.065628
E9Q9J4;Q6ZQB6-3;Q6ZQB6;Q6ZQB6-2;A2ARP1-7;A2ARP1-3;A2ARP1-2;A2ARP1	E9Q9J4	Inositol hexakisphosphate and diphosphoinositol-pentakisphosphate kinase 2	Ppip5k2	27.39	27.4436	27.3346	25.9888	26.9775	27.1653	27.4013	27.7145	27.4375	27.3717	27.1093	27.4647			-0.678866	-1.45595	0.861893	0.137705	-0.202533	-0.825701	0.627531	0.370992
E9Q9T6;Q6ZPL9;A0A0G2JG82	E9Q9T6	ATP-dependent RNA helicase DDX55	Ddx55		26.6948		26.4374	26.7229	26.6962	26.7718	26.9228	26.2502	26.3757	26.0035	26.342			-0.0759659	0	0	0.975982	-0.407867	-1.21432	0.799029	0.190717
E9QA46;Q9QXY9;D3Z6X3;D3Z6X4	E9QA46	Peroxisomal biogenesis factor 3	Pex3	25.0997	25.0814	24.9204	25.1926	25.094	25.0796	24.87	24.9522	25.0354	25.21	25.1134	25.1249			0.0882327	0.527945	0.586709	0.625548	0.196899	1.25703	1.59459	0.175258
E9QAB6	E9QAB6		Ptar1	24.3134	24.1856	24.5587	24.8658	24.3239	24.6741	24.3997	24.1463	24.3384	24.4793	24.4959	24.5456			0.2687	0.917845	0.62753	0.337949	0.212133	1.18586	1.26195	0.200079
E9QAD3;Q02395-2;Q02395;E9Q5U4;F6Q1Z6;E9Q8G7	E9QAD3	Metal-response element-binding transcription factor 2	Mtf2		24.7488	24.1945				24.6506	24.5231	25.029			24.6255				0	0	0.975747	-0.108733	0	0	0.942797
E9QAD4;Q7TQK5	E9QAD4	Coiled-coil domain-containing protein 93	Ccdc93	26.3823	26.3934	26.1132	26.299	26.307	26.1053	26.4091	26.2459	26.9861	25.8833	26.4223	26.2816			-0.0591997	-0.278101	0.202276	0.815705	-0.351299	-0.932995	0.56414	0.309875
E9QAE3	E9QAE3		Btaf1	29.1201	29.1584	29.0847	29.1723	29.1268	29.1956	29.0273	29.1084	29.2885	29.2009	29.1611	29.0809			0.0438341	0.338898	0.678779	0.775033	0.00623322	0.0337166	0.0245778	0.984675
Q8BFR4;A0A1W2P8D3	Q8BFR4	N-acetylglucosamine-6-sulfatase	Gns	27.0386	27.3729	26.9986	26.4532	26.8104	26.2245	27.1288	27.2392	27.3319	27.0114	26.8596	26.9079	+		-0.640667	-2.082	1.43443	0.0566071	-0.307	-1.76608	1.84873	0.08121
E9QAQ3;Q6ZQ82;D3Z1X5;Q3U860;F6XTB7	E9QAQ3	Rho GTPase-activating protein 26	Arhgap26	24.6454	24.6414							24.6302		24.6593					0	0	0.975341	0.0291004	0	0	0.939731
P52760	P52760	Ribonuclease UK114	Hrsp12	26.8301	27.3731	27.2469	26.6799	26.495	26.3553	27.8908	27.8253	27.1528	26.4304	26.6253	26.6447	+	+	-0.639966	-2.21375	1.55799	0.0479391	-1.05617	-3.05631	1.89837	0.0232059
E9QAS4;E9QAS5;Q6PDQ2;F6WR45;E9PYU4;E9PYL1;A2A8L1;F7C528;E9Q614;B1AR17;F6V4V3	E9QAS4	Chromodomain-helicase-DNA-binding protein 4	Chd4	31.9355	31.9722	31.7364	31.855	31.9412	31.7728	31.9956	31.921	32.2106	31.8419	31.862	31.916			-0.0250333	-0.133214	0.102383	0.916458	-0.1691	-0.891932	0.879	0.333597
E9QAT4;E9QAT4-2;F7BPW6	E9QAT4		Sec16a	26.8993	26.7376	26.8523	27.027	26.8848	26.975	26.8461	26.6628	26.7706	26.8783	26.9704	27.1265			0.132533	0.810618	0.978162	0.395697	0.2319	1.22137	1.21255	0.189439
E9QB02;Q68FL6;F6W0G8	E9QB02	Methionine--tRNA ligase, cytoplasmic	Mars	31.3303	31.5566	31.4244	31.7204	31.718	31.7527	31.4421	31.4621	31.4673	31.5692	31.4592	31.4656			0.293267	1.76049	1.93369	0.085831	0.0408332	0.299218	0.487431	0.790622
E9QJS0;G5E8U8;G5E8U5;Q80ZK0;D3Z6K5	E9QJS0	28S ribosomal protein S10, mitochondrial	Mrps10	25.3476			26.2744		26.0019				25.7483					0.790549	0	0	0.97717		0	0	0.939261
E9QJT2;Q3UMQ8	E9QJT2	H/ACA ribonucleoprotein complex non-core subunit NAF1	Naf1	26.5052	26.4154		26.4876	27.7895	27.0657	26.7336	25.7963	26.9463	26.5125		26.7893			0.653967	1.11342	0.565176	0.262521	0.158834	0.279844	0.121203	0.81312
E9QJV4;Q8K2Z2;A0A1Y7VM45;Q8K2Z2-2	E9QJV4	Pre-mRNA-processing factor 39	Prpf39	26.4461	26.4793	26.0848	26.38	26.1893	26.238	26.4873	26.2417	26.245	26.445	26.6451	26.4577			-0.0676333	-0.283366	0.186228	0.813084	0.191266	0.937983	0.855447	0.306587
E9QK48;Q7TNG5;Q7TNG5-2;D6RGM3;A0A0U1RQ42;A0A0U1RPM7	E9QK48	Echinoderm microtubule-associated protein-like 2	Eml2	29.452	29.504	29.6078	29.577	29.0726	29.3254	29.662	29.5629	29.5942	29.3242	29.48	29.5703			-0.196267	-0.776863	0.572034	0.41897	-0.148201	-0.834468	0.890177	0.364085
E9QK83;Q5XG71;A0A1W2P6J9;A0A1W2P7L8;A0A1W2P8D7	E9QK83	Small subunit processome component 20 homolog	Utp20	29.7878	30.0125	30.2333	30.1431	30.3182	30.2815	29.9043	29.9282	30.0963	30.1081	29.9754	30.0368			0.2364	0.988217	0.783224	0.302537	0.0638339	0.372095	0.373923	0.73358
E9QK89;Q5PSV9;G3UX64	E9QK89	Mediator of DNA damage checkpoint protein 1	Mdc1	26.8618	26.8701	26.5866	26.5812	26.7801	26.7322	26.6218	26.9124	26.5616	26.3287	26.5178	26.5702			-0.0749995	-0.355847	0.271263	0.762898	-0.226367	-0.980787	0.799785	0.282541
E9QKD1;Q3UHX0;Q3UHX0-2;A0A1Y7VN09	E9QKD1	Nucleolar protein 8	Nol8	26.6248	27.0144	26.2285	27.1464	27.1976	26.8129	26.7313	26.5058	26.6911	26.3168	26.5493	26.9298			0.429733	1.20394	0.770215	0.203211	-0.0441004	-0.15119	0.0812724	0.912466
G3X8R4;E9QKD9;Q9DBA9;E9PWY2;D6RJL7	G3X8R4	General transcription factor IIH subunit 1	Gtf2h1		25.2884		25.1003		25.5015		25.5232		25.3928	25.3186				0.0124989	0	0	0.976667	-0.1675	0	0	0.940641
E9QKG3;Q9CWH5;A0A1L1SSB7;A0A1L1SQZ0;A0A1L1SVA9;Q9CWH5-2	E9QKG3	tRNA (guanine(10)-N2)-methyltransferase homolog	Trmt11	25.267	25.0616	24.9774		25.6091		25.232			25.3865	25.4652				0.5071	0	0	0.976918	0.19385	0	0	0.94132
E9QKK8;F6Q8D3;Q9QZW0-2;Q9QZW0	E9QKK8	Phospholipid-transporting ATPase;Phospholipid-transporting ATPase 11C	Atp11c		25.7469		25.0887	24.9502		25.348					25.7356			-0.727451	0	0	0.977404	0.3876	0	0	0.941079
E9QKZ2;Q91YE6;E0CXB2;F6TLX3;E0CY46;F6UT58	E9QKZ2	Importin-9	Ipo9	29.2628	29.2371	29.2804	28.9154	29.1895	29.2594	29.1518	29.0636	28.9967	29.2817	29.3173	29.3596			-0.138667	-0.674041	0.585236	0.501609	0.248833	1.65622	2.11092	0.0906079
E9QLA5;Q0GNC1-3;Q0GNC1;A0A1Y7VM80	E9QLA5	Inverted formin-2	Inf2	26.4154	26.2968	27.3431	26.0489	26.3346	26.2489	26.3762	26.4696	25.9376	26.4679	26.5708	26.4106			-0.4743	-1.07445	0.62502	0.258679	0.221967	0.820387	0.580003	0.372893
E9QLB8;Q566J8;A0A0R4J1X1	E9QLB8	AarF domain-containing protein kinase 4	Adck4	24.0835	24.3176		24.5622	24.5564	24.6974	24.3543	24.5594	24.2109		24.3279	24.5622			0.404783	1.96895	1.50472	0.0818316	0.0701838	0.27302	0.164135	0.819477
A0A1B0GRA5;P70302;A0A1B0GR78;A0A1B0GQZ3	A0A1B0GRA5	Stromal interaction molecule 1	Stim1	26.9304	26.8373	26.6273	26.0372	26.2695	26.1787	26.2214	26.2606	26.5776	26.5499	26.8463	26.5761	+		-0.636533	-2.99875	2.32123	0.017906	0.304234	1.23031	0.967547	0.185559
F7CGG2;E9QLK7;E9PZA7;E9PWT1;A0A1D5RLL4;Q80YV3	F7CGG2	Transformation/transcription domain-associated protein	Trrap	27.5388	27.731	27.2846	27.5135	27.4095	27.5739	27.6877	27.5538	27.7589	27.398	27.4229	27.5738			-0.0191663	-0.0805625	0.047604	0.949367	-0.2019	-1.11282	1.16586	0.229225
E9QLS6;Q6PF93-2;Q6PF93;D3YZ98;E9Q824	E9QLS6	Phosphatidylinositol 3-kinase;Phosphatidylinositol 3-kinase catalytic subunit type 3	Pik3c3	26.5846	26.8363	25.9749	26.7793	26.874	26.6443	26.478	26.7225	26.7826	26.7178	26.6659	26.6206			0.300601	0.825224	0.49642	0.389282	0.00706609	0.0358163	0.0242988	0.984408
Q9CYA0	Q9CYA0	Cysteine-rich with EGF-like domain protein 2	Creld2	26.0991	26.7752	26.2136	27.0021	26.9606	26.8064	24.9275	25.7549		26.8689	26.3307	26.654		+	0.5604	1.76653	1.21222	0.0849274	1.27667	2.7245	1.3922	0.0373333
G3X9J4;E9QM90;Q148V7;A0A087WRM8;A0A087WSS1;Q148V7-3;Q148V7-2	G3X9J4	LisH domain and HEAT repeat-containing protein KIAA1468	2310035C23Rik;Kiaa1468	23.4715	23.5409		23.4328	23.5484					23.3446					-0.0155993	-0.0931766	0.0764808	0.945081		0	0	0.940348
E9QMB7;Q8CES0;F6QNU4;Q8CES0-2	E9QMB7	N-alpha-acetyltransferase 30	Naa30	25.7189	25.838	25.6297	25.7317	26.2566	25.6642	25.7549	25.5732	25.7553	26.001	25.8189	25.2846			0.1553	0.523398	0.324219	0.628556	0.00703239	0.0217477	0.0103759	0.991953
E9QME5;Q99PP7-2;E9QP19;Q99PP7;A0A0G2JGY5;A0A0G2JE09	E9QME5	E3 ubiquitin-protein ligase TRIM33	Trim33	25.9669	26.0793	26.2272	26.0306	26.0624	25.8503	26.0588	25.8602	26.3744	25.5866	25.9949	25.6461			-0.110033	-0.549578	0.476429	0.608368	-0.355267	-1.19801	0.838748	0.196974
Q3U5C5;E9QMH1;Q99J72-3;Q99J72-4;Q99J72-2;Q99J72;Q3TI69;H3BL97;H3BKS1;H3BJJ6;H3BJD1	Q3U5C5	DNA dC->dU-editing enzyme APOBEC-3	Apobec3	25.7153			25.5968	25.5806	25.7232	26.0148	25.7251		25.6596	25.7518	25.7201			-0.0817661	0	0	0.976178	-0.159449	-0.746939	0.594124	0.438823
A0A087WRE5;Q6P3D0;A0A087WSB5;E9Q9G1	A0A087WRE5	U8 snoRNA-decapping enzyme	Nudt16	28.6447	28.4792	28.574	28.1534	27.8437	27.7917	28.9957	28.921	28.7527	27.9459	28.0376	27.968	+	+	-0.636366	-2.85801	2.18244	0.0196923	-0.905967	-5.11874	3.52518	0.00412903
E9QMN5;Q8CHY6;A0A1I7Q4G8;A0A1D5RM58;A0A1D5RM07	E9QMN5	Transcriptional repressor p66 alpha	Gatad2a	28.7216	28.6546	28.4583	28.598	28.7163	28.8009	28.692	28.4593	28.7111	28.6415	28.5676	28.6524			0.0935663	0.471347	0.402323	0.669281	-0.000299454	-0.00161685	0.00114621	1
E9QMV2;Q4KML4;A0A1W2P7X0	E9QMV2	Costars family protein ABRACL	Abracl	30.2704	30.3573	30.5466	30.5753	30.4233	30.5079	30.3204	30.3946	30.0103	30.407	30.0746	30.5684			0.110734	0.574823	0.525807	0.58677	0.108233	0.377062	0.226329	0.727935
A2AVR6;Q8VHQ9;E0CYA0;E0CXP8	A2AVR6	Acyl-coenzyme A thioesterase 11	Acot11	25.86	26.1922	25.7472	25.3697	25.2745	25.2463	26.1264	26.1832	25.9562	25.7936	25.7199	25.5469	+	+	-0.6363	-2.66589	1.99479	0.0256178	-0.4018	-2.00915	1.79907	0.0617143
E9QN31;A0A0N4SW16	E9QN31		Nop2	30.7426	30.7634	30.56	30.7093	30.8944	30.6668	30.837	30.6587	30.8709	30.5552	30.6268	30.6977			0.0681667	0.349276	0.289541	0.766546	-0.162299	-0.913783	0.980073	0.322684
Q64516-1;Q64516-2;Q64516;B1ASZ3;Q8C635;Q9WU65	Q64516-1	Glycerol kinase	Gk;Gyk	28.099	28.1753	28.1265	27.4345	27.6511	27.408	28.092	27.9571	28.0428	27.8591	27.8845	28.0107	+		-0.635733	-3.52862	2.86371	0.011	-0.112533	-0.697901	0.853822	0.457763
E9QNN1;A0A087WPL5;Q3UR42;A0A0R4J2C3;A0A087WRT3	E9QNN1		Dhx9	33.062	33.1112	33.0371	32.9813	32.9921	33.0147	33.0622	33.0727	33.0919	33.0485	33.1481	33.1771			-0.0740662	-0.597834	1.44112	0.564346	0.048968	0.350013	0.54205	0.756203
G3X9Q3;D3Z7R7;Q3TBD2;Q3TBD2-2;Q3TBD2-3;Q3TBD2-4	G3X9Q3	Minor histocompatibility protein HA-1	Hmha1	28.8046	28.7752	28.624	28.2793	28.1019	27.9242	28.7078	28.767	28.6947	28.2376	28.2764	28.4712	+	+	-0.6328	-2.91905	2.2501	0.0173416	-0.394766	-2.24787	2.19212	0.0472716
E9QNX9;Q60751;Q9WTL4	E9QNX9	Tyrosine-protein kinase receptor;Insulin-like growth factor 1 receptor;Insulin-like growth factor 1 receptor alpha chain;Insulin-like growth factor 1 receptor beta chain	Igf1r	28.4093	28.4058	27.9931	28.2065	28.126	28.4439	28.2129	28.1754	28.6039	28.0047	28.5512	28.2429			-0.0106004	-0.0395678	0.0210488	0.97638	-0.0644665	-0.208442	0.111582	0.867642
E9QP46;Q6ZWQ0;F6W8R9;Q6DFZ2;Q6ZWQ0-3;D3YVK9	E9QP46	Nesprin-2	Syne2				27.0007												0	0	0.976435	0			1
Q9CZU6;Q80X68	Q9CZU6	Citrate synthase, mitochondrial;Citrate synthase	Cs;Csl	32.172	32.438	32.1595	32.1697	32.1304	32.18	31.9546	31.9726	31.9365	32.248	32.2707	32.3834		+	-0.0964661	-0.502244	0.451134	0.646055	0.346133	2.41808	2.88285	0.0380074
G5E8R3;E9QPD7;Q05920;A0A286YCC5	G5E8R3	Pyruvate carboxylase;Pyruvate carboxylase, mitochondrial	Pcx;Pc	30.5363	30.6746	30.4978	30.4574	30.2312	30.303	30.4544	30.4745	30.4868	30.6168	30.5891	30.6894			-0.239035	-1.2876	1.3075	0.175129	0.159867	1.21701	2.15527	0.190922
E9QPI5;Q6A026;A0A0J9YV33	E9QPI5	Sister chromatid cohesion protein PDS5 homolog A	Pds5a	30.9756	30.9304	30.6938	30.7142	30.8207	30.7809	30.8839	30.8424	30.8432	30.8357	30.9307	30.9224			-0.0946674	-0.491169	0.437629	0.655265	0.0397663	0.298265	0.524767	0.791006
E9QQ10;Q70FJ1-3;Q70FJ1-2;Q70FJ1;H3BLL7	E9QQ10	A-kinase anchor protein 9	Akap9				25.6984	25.5609			25.4153		25.3949	25.5231	25.615				0	0	0.981505	0.0956993	0	0	0.942381
F2Z400;Q3TRL2;F2Z3X6;Q9Z2A0;F2Z3Z9;F2Z4A5;F2Z3X9;F2Z3V6	F2Z400	3-phosphoinositide-dependent protein kinase 1	Pdpk1	26.7066	26.4505	26.5039	26.6469	26.3667	26.4565	26.504	26.4337	26.5622	26.5327	26.2951	26.3918			-0.0636342	-0.297891	0.218025	0.80197	-0.093434	-0.523878	0.524377	0.602388
F2Z427;F8WI04;Q8BHF7	F2Z427	CDP-diacylglycerol--glycerol-3-phosphate 3-phosphatidyltransferase, mitochondrial	Pgs1				24.6444		24.7064		24.7163	24.7359	24.918	24.547	24.8368				0	0	0.981271	0.0411666	0.167651	0.0992535	0.900689
F2Z456;Q9DCN2-2;Q9DCN2;A0A0A0MQM3	F2Z456	NADH-cytochrome b5 reductase;NADH-cytochrome b5 reductase 3;NADH-cytochrome b5 reductase 3 membrane-bound form;NADH-cytochrome b5 reductase 3 soluble form	Cyb5r3	30.005	30.1764	30.1901	30.3984	29.9662	30.2398	30.2073	30.3523	30.1398	30.3261	30.0771	30.4432			0.0776335	0.324054	0.216313	0.785466	0.0489998	0.217943	0.145888	0.862564
F2Z4A9;H3BLH0;Q6DIC0;E9QAB8;H3BJK2;A0A140LJD7	F2Z4A9	Probable global transcription activator SNF2L2	Smarca2	25.067		25.1417													0	0	0.982257	0			1
Q9QZK7	Q9QZK7	Docking protein 3	Dok3	26.8336	26.7409	26.9502	26.3799	26.0059	26.2506	26.8815	26.6113	27.0186	26.7836	26.6565	26.6845	+		-0.629433	-2.79412	2.13303	0.0191414	-0.128934	-0.571233	0.440051	0.562994
F6RBY3;Q9DBE8	F6RBY3	Alpha-1,3/1,6-mannosyltransferase ALG2	Alg2		26.4904	26.1624	26.3058						26.324					-0.0206003	0	0	0.981756		0	0	0.93251
F6RJ39;Q9JIX8-4;Q9JIX8;B8JJ91;Q9JIX8-3;Q9JIX8-2;Q52KR6;B8JJ92;B8JJ90;B8JJ89;F6Q8C0	F6RJ39	Apoptotic chromatin condensation inducer in the nucleus	Acin1	30.8191	30.8958	30.6247	30.5628	30.609	30.3968	30.872	30.7656	30.9668	30.4995	30.7825	30.7173			-0.257001	-1.26446	1.17039	0.182846	-0.2017	-0.991489	0.910287	0.275935
F6RJV6;Q9JJK2	F6RJV6	LanC-like protein 2	Lancl2		24.6812					25.0004	24.9298			25.2034					0	0	0.982023	0.238299	0	0	0.938157
F6RPJ9;Q9JHR7	F6RPJ9	Insulin-degrading enzyme	Ide	32.3424	32.1506	32.1732	32.3313	32.3245	32.4483	32.2736	32.0875	32.2752	32.2742	32.392	32.3229			0.145967	0.84548	0.939742	0.377339	0.117598	0.687471	0.761252	0.468419
F6RSR4;F8WI30;Q9CY18;F7D3B8	F6RSR4	Sorting nexin-7	Snx7	24.2732	23.2825										23.7198				0	0	0.980532		0	0	0.936316
P26954;A0A2R8VHE8;A0A2R8VK01	P26954	Interleukin-3 receptor class 2 subunit beta	Csf2rb2		26.5543	25.7195		25.2128	25.2381	26.852	26.3597	27.0882	25.4996	24.992	25.113		+	-0.91145	-1.76094	0.793803	0.138357	-1.5651	-4.30459	2.39427	0.0100426
Q99LC2;A2APA3	Q99LC2	Cleavage stimulation factor subunit 1	Cstf1	28.2971	28.2968	28.3408	28.2143	28.2121	28.3862	28.4911	28.5907	28.4889	28.3205	28.2524	28.2081		+	-0.0407003	-0.255184	0.274511	0.828304	-0.263234	-1.79244	2.30667	0.0774519
F6SMY7;Q7TPH6-2;Q7TPH6;F6T4V9;F7CZG3	F6SMY7	E3 ubiquitin-protein ligase MYCBP2	Mycbp2	27.5802	27.948	27.8964	28.0102	27.8353	28.1223	27.8804	27.877	27.9705	27.9753	27.765	27.824			0.181067	0.74791	0.566114	0.440563	-0.0545343	-0.321338	0.320793	0.775668
P70698	P70698	CTP synthase 1	Ctps1	30.6348	30.6382	30.6251	30.7517	30.8466	30.9516	30.3653	30.2964	30.4483	30.8179	30.8127	30.8361		+	0.217266	1.37629	1.70192	0.153522	0.452234	3.13004	3.27808	0.0214098
F6TLV3;Q8BX90;E0CXY0	F6TLV3	Fibronectin type-III domain-containing protein 3A	Fndc3a	28.2709	28.611	28.4102	28.3841	28.235	28.3923	28.4232	28.5032	28.254	28.4641	28.0846	28.399			-0.0935669	-0.443101	0.349368	0.688977	-0.0775668	-0.325514	0.21839	0.773541
F6TQL3;Q6NZB0;A2ALF0;A2ALF3;F7CXJ2;F6QIL6;D3Z4I5	F6TQL3	DnaJ homolog subfamily C member 8	Dnajc8			26.1832	26.893	26.7918	26.2528	26.0435		26.6387	26.1402	25.9154	25.9764			0.462666	0	0	0.980779	-0.330434	-0.977208	0.586068	0.306248
F6U6X3;Q9Z188-2;Q9Z188;Q9Z188-3;Q61214;A9C477;A9C478	F6U6X3	Dual specificity tyrosine-phosphorylation-regulated kinase 1B;Dual specificity tyrosine-phosphorylation-regulated kinase 1A	Dyrk1b;Dyrk1a			25.3068				25.5787					25.3638				0	0	0.981039	-0.214899	0	0	0.948191
F6V3V2;Q8CIG3-2;Q8CIG3;Q8CIG3-3	F6V3V2	Lysine-specific histone demethylase 1B	Kdm1b		24.0741							24.0543	23.8724		23.8599				0	0	0.98347	-0.18815	0	0	0.948831
G3X8T3;P16675;A2A5J8;A2A5J9	G3X8T3	Carboxypeptidase;Lysosomal protective protein;Lysosomal protective protein 32 kDa chain;Lysosomal protective protein 20 kDa chain	Ctsa	28.6469	28.8266	28.8802	29.061	28.6946	28.4638	29.2376	29.1571	29.1638	28.5896	28.522	28.8893		+	-0.0447661	-0.155632	0.0845158	0.898356	-0.519201	-2.40621	1.96053	0.0407737
F6VW30;P68254;F6YY69;P68254-2	F6VW30	14-3-3 protein theta	Ywhaq	31.6008	31.4653	31.2745	31.4168	31.4664	31.0322	31.6274	31.4056	31.2086	31.5301	31.3952	31.3648			-0.141733	-0.531452	0.353525	0.621864	0.0161673	0.0699277	0.0419755	0.96941
F6W687;J3QM43;A3KGL9;B7ZCQ3;P09602;Q5XK38	F6W687	Non-histone chromosomal protein HMG-17	Hmgn2;Gm6594	24.9228	26.8118	25.1934	26.689	27.2318	25.001	24.8667	25.4309	26.7213	25.1332	24.9929	24.7887			0.6646	0.668717	0.302369	0.505464	-0.701366	-1.06603	0.55734	0.245097
P70699;F6R5R5;A2AFL5;F6VEG4;A2AFL3	P70699	Lysosomal alpha-glucosidase	Gaa	30.2083	30.2089	30.1105	29.6251	29.5041	29.5122	30.3033	30.3734	29.9794	29.71	29.889	29.9947	+		-0.628767	-4.16579	3.60648	0.00937143	-0.354134	-1.43334	1.13242	0.131288
Q9CQX2	Q9CQX2	Cytochrome b5 type B	Cyb5b	29.2384	29.4166	29.2948	29.7233	29.2999	29.4553	29.1666	29.2259	29.0027	29.6406	29.4784	29.5348		+	0.176234	0.751936	0.585202	0.43628	0.419533	2.30577	2.16186	0.0467907
Q3TDX8-5;Q3TDX8	Q3TDX8-5	Cytochrome b5 reductase 4	Cyb5r4	25.2541	25.0386	25.0258	24.7407	24.7031	24.9861	25.3893	25.3709	25.1368	25.0053	24.728	24.8833		+	-0.296201	-1.37399	1.20444	0.153556	-0.426799	-1.99243	1.6952	0.0619675
F6XC25;Q8BRN9;H3BKI0	F6XC25	Coiled-coil and C2 domain-containing protein 1B	Cc2d1b	27.1176	26.8542	27.2554	27.15	27.054	27.0187	26.8572	27.2431	27.2303	26.7157	27.1314	26.8775			-0.00149981	-0.00669383	0.00395565	1	-0.202	-0.734341	0.504683	0.430488
F6Y616;G3UYE5;Q8VE62;G3UZS6;G3UZH8;G3UZ67	F6Y616	Polyadenylate-binding protein-interacting protein 1	Paip1	26.0067	25.9621	26.2847	26.187	26.3157	26.2716	25.8396	26.0878	26.3004	25.995	25.7661	26.2133			0.173601	0.835592	0.738823	0.381527	-0.0844657	-0.295884	0.17235	0.793549
F6YRW4;P59997;H3BLD4;H3BL82;A0A087WP68;P59997-3;P59997-2;H3BKJ9	F6YRW4	Lysine-specific demethylase 2A	Kdm2a	28.0147	27.8744	27.4037	27.71	27.976	27.6846	27.9786	27.35	27.7601	27.673	27.9231	27.8083			0.0259336	0.0844891	0.0427187	0.945934	0.105234	0.353229	0.205448	0.752653
F6Z1E7;Q8VDI7;F6UMH9	F6Z1E7	Ubiquitin-associated domain-containing protein 1	Ubac1		25.5483									25.489	25.5676				0	0	0.983206		0	0	0.948068
G5E8J8;F6ZBR8;O88286-2;O88286-3;O88286	G5E8J8	Protein Wiz	Wiz		24.7404		24.9354	24.5871	24.5926	25.2426								-0.0353673	0	0	0.982942		0	0	0.945587
P97429;A0A0N4SW89;A0A0N4SV57;D3Z0S1;F7ANV6;S4R1F2	P97429	Annexin A4;Annexin	Anxa4	31.45	31.6014	31.7802	31.0707	30.9721	30.9073	31.4626	31.6444	31.2305	31.3187	31.209	31.3754	+		-0.627167	-3.03567	2.3797	0.0176115	-0.1448	-0.631343	0.487267	0.516919
F6ZHD8;Q9D6Y9;G3UW30	F6ZHD8	1,4-alpha-glucan-branching enzyme	Gbe1	28.8362	29.487	29.2019	28.9416	28.6382	28.349	28.9833	29.2149	28.4311	29.1178	28.7401	29.2531			-0.532099	-1.50119	0.980082	0.126587	0.160567	0.424117	0.225298	0.687032
P51174;A0A0R4J083	P51174	Long-chain specific acyl-CoA dehydrogenase, mitochondrial	Acadl	30.5918	30.7279	30.4497	30.0764	30.0254	29.7883	30.4906	30.4965	30.1607	30.4861	30.4821	30.5417	+		-0.626433	-2.85123	2.19585	0.0200936	0.1207	0.567683	0.463206	0.564056
F7ANZ2;Q99KN1-2;Q99KN1;D6RDR8;A2AIS9;F6Q4G2	F7ANZ2	Arrestin domain-containing protein 1	Arrdc1			24.4525		24.3633		24.6442	24.4512		24.0119	24.3825	24.583			-0.0891991	0	0	0.98372	-0.2219	-0.677302	0.396282	0.493668
Q8K0C4	Q8K0C4	Lanosterol 14-alpha demethylase	Cyp51a1	28.2558	28.2575	28.4829	28.8195	28.5472	29.1946	27.8267	27.8406	27.8458	28.601	28.4518	28.8419		+	0.521699	1.726	1.21205	0.0890647	0.793866	3.71334	2.65372	0.014
F7BJB9;A0A0J9YUV3	F7BJB9		Morc3	26.3056	26.2224	26.2491	26.2908	26.0965	26.3533	26.3345	26.1703	26.4513	26.0536	26.0464	26.3009			-0.0121663	-0.0671749	0.0515715	0.959455	-0.185066	-0.853642	0.725263	0.354297
Q8C7K6;A0A0A6YY26	Q8C7K6	Prenylcysteine oxidase-like	Pcyox1l	30.5543	30.5654	30.7065	30.0062	30.0013	29.9482	30.7324	30.9491	30.5855	30.3516	30.0363	30.3332	+	+	-0.623499	-4.09147	3.54437	0.0082	-0.5153	-2.08674	1.60657	0.0563274
F7C846;P47802;G3XA66;D3Z3F4;G3XA75;G3UXX9;D3YVW0;G3UYJ5;G3UXB5	F7C846	Metaxin-1	Mtx1	27.1902	27.2322	27.4727	27.3126	27.6718	27.325	27.4949	27.4904	27.2792	27.4046	27.2783	27.4092			0.1381	0.559152	0.397255	0.600912	-0.0574665	-0.313876	0.278017	0.778567
F7DEU6;P50096;E0CYE2;E0CXK0;F6XXH9	F7DEU6	Inosine-5-monophosphate dehydrogenase;Inosine-5-monophosphate dehydrogenase 1	Impdh1	29.3946	29.5816	29.4034	29.6319	29.6777	29.7175	29.4175	29.3615	29.3773	29.587	29.3986	29.4652			0.215834	1.30218	1.51681	0.170913	0.0981668	0.622795	0.786054	0.524944
F8VPK0;A0A286YCU6;A0A286YDT1;A0A286YD75	F8VPK0		Ttc37	26.383	26.4187	26.2295	26.2181	26.5157	26.6958	26.361	26.2428	26.2616	26.4171	26.2781	26.4789			0.1328	0.529312	0.368043	0.624249	0.1029	0.60605	0.66883	0.537828
V9GXP8;F8VPM7;Q99MI1-2;Q99MI1;V9GWT6;V9GXH3;V9GXF0;V9GX53;V9GXL1;Q99MI1-4	V9GXP8	ELKS/Rab6-interacting/CAST family member 1	Erc1	25.1932	24.7413			25.0643		24.8583			24.975	24.8525	24.9885			0.0970507	0	0	0.982487	0.080368	0	0	0.924424
F8VPN4;A0A0G2JGI9;F6XXE6	F8VPN4		Agl	26.9566	27.2524	26.8761	26.9605	26.2516	26.8078	27.257	26.6542		27.4375		26.7703			-0.355066	-1.03246	0.659233	0.27956	0.1483	0.269838	0.111903	0.831433
F8VPY2;Q8C092	F8VPY2	Transcription initiation factor TFIID subunit 5	Taf5	25.3582	25.6499	25.6117	25.133	25.238	25.3725	25.4667	25.9579	25.5527	25.7169	25.4951	25.8565			-0.2921	-1.35977	1.19583	0.156598	0.0304006	0.106889	0.0569718	0.950162
F8VQ05;A0A0J9YUH4;A0A0J9YTS1;F6Q1V8;F6SDM9;A0A0J9YUJ6;A0A0J9YU33	F8VQ05		Fryl	27.5365	27.2556	27.5901	27.227	27.0589	27.5251	27.6303	27.4774	27.8543	27.2289	27.4587	27.3443			-0.1904	-0.701828	0.483287	0.477623	-0.310033	-1.35991	1.13927	0.147708
Q9QXT1;Q3TEK6	Q9QXT1	Dual adapter for phosphotyrosine and 3-phosphotyrosine and 3-phosphoinositide	Dapp1	27.3348	28.1232	27.381	27.0543	27.2636	26.9281	28.4509	28.399	28.0848	26.8829		27.209		+	-0.531	-1.42153	0.905857	0.144318	-1.26562	-4.34573	2.15334	0.0133
O88879;G3XA09;O88879-2;Q80VR5	O88879	Apoptotic protease-activating factor 1	Apaf1	28.6031	28.6435	28.5673	28.0504	27.9591	27.9384	28.5127	28.5023	28.5568	28.3857	28.3935	28.2867	+		-0.622	-4.41624	3.96489	0.0136667	-0.168634	-1.22005	1.93632	0.19019
F8VQ54;Q8R418;Q8R418-2;A0A1Y7VJD6	F8VQ54	Endoribonuclease Dicer	Dicer1	25.2558	24.9398	25.2097	25.0317	25.2938	25.0518	24.8328	25.0023	25.2405	24.9714	25.0235	24.9362			-0.00933329	-0.0406441	0.0240811	0.975795	-0.0481669	-0.218012	0.148273	0.862778
Q8N7N5;Q8N7N5-2;A0A0A6YWY2;A0A0A6YX55	Q8N7N5	DDB1- and CUL4-associated factor 8	Dcaf8	27.3576	27.8545	27.7146	27.5787	27.6452	27.8044	28.1462	27.8946	27.8764	27.1872	27.5654	27.685		+	0.0338669	0.129073	0.0731526	0.917485	-0.4932	-1.80358	1.33061	0.0761576
F8VQ95;Q6Y685-2;Q6Y685;A0A1B0GRF4;A0A140LIQ1;A0A140LIJ2;Q9JJG0-4;A0A140LJ29;A0A140LIQ6;Q9JJG0-3;E9QL08;E9Q9Z4;E9Q8T1	F8VQ95	Transforming acidic coiled-coil-containing protein 1	Tacc1	24.5856	24.54	24.6518	24.4278	25.7293	24.8401	25.0531		25.3271	24.9156					0.406599	0.837666	0.454786	0.380329	-0.274501	0	0	0.926274
F8VQC1;E9Q740	F8VQC1	Signal recognition particle subunit SRP72	Srp72	30.8434	30.7915	30.7564	30.7646	30.8361	30.7549	30.7923	30.761	30.6964	30.8145	30.7785	30.724			-0.0118993	-0.0875118	0.120666	0.945476	0.0224342	0.161874	0.227536	0.902901
F8VQG7;A0A0J9YUP5	F8VQG7		N4bp2		25.0544		24.3914	24.7134		24.767	24.6038	24.3619		24.2891				-0.502	0	0	0.982729	-0.288466	0	0	0.926853
Q8BHC4;B0QZX9	Q8BHC4	Dephospho-CoA kinase domain-containing protein	Dcakd	26.7614	26.3984	26.517	26.6334	26.7784	27.0151	26.6256	26.7061	26.6273	27.0801	26.9875	27.058		+	0.250034	0.983389	0.743865	0.304673	0.388866	2.80703	3.26563	0.02352
F8WGT1;Q68FL4;F8WI65;Q68FL4-2;H3BL31;D3YYM7;E9PX77;D3YX97	F8WGT1	Adenosylhomocysteinase;Putative adenosylhomocysteinase 3	Ahcyl2		24.8815		24.9806											0.0991001	0	0	0.979762	0			1
F8WGW3;Q497V5;Q497V5-2	F8WGW3	S1 RNA-binding domain-containing protein 1	Srbd1	26.4955	26.3941	26.5592	26.4151	26.3568	26.6331	26.6411	26.5372	26.7866	26.1093	26.4687	26.3263			-0.0146001	-0.0741661	0.0518425	0.954666	-0.353533	-1.55685	1.30346	0.107574
F8WH20;Q9DBS9;D3Z194;D3YTT6;A0A0N4SVU7;A0A0N4SV33;D3YVF7	F8WH20	Oxysterol-binding protein;Oxysterol-binding protein-related protein 3	Osbpl3	24.7758	25.5013	25.6417	24.8306	25.5113	25.186	24.528	24.9873		25.3347	24.8547	25.2589			-0.130301	-0.301197	0.145563	0.798799	0.391783	1.09598	0.646946	0.252815
Q9QZB9;H3BJ75	Q9QZB9	Dynactin subunit 5	Dctn5	25.3194	25.5641	25.4498	25.0619	26.1247	25.7836	25.8604	26.0145	25.9108	25.3471	25.5866	25.4095		+	0.212299	0.504071	0.263818	0.644604	-0.480834	-2.6009	2.31999	0.0303498
F8WHG5;Q60823;D3YXM7;D3Z3N2	F8WHG5	RAC-beta serine/threonine-protein kinase	Akt2	25.8622	26.0302	25.9222	26.2321	26.0197	26.4174	26.0295	25.7915	25.859	25.6874	25.5317	26.0002			0.284867	1.26626	1.07145	0.182619	-0.153566	-0.602473	0.422976	0.540733
F8WHM5;Q61543;F6RSH1;E9PWD8	F8WHM5	Golgi apparatus protein 1	Glg1	29.7461	29.8831	29.6433	29.745	29.6695	29.8388	29.7029	29.6422	29.8673	30.0042	29.818	29.9693			-0.00639915	-0.0345929	0.0252152	0.980983	0.193033	1.02545	1.0271	0.260831
F8WHU5;Q4VA53;Q4VA53-3;Q4VA53-2	F8WHU5	Sister chromatid cohesion protein PDS5 homolog B	Pds5b	29.933	30.1069	29.9567	29.7333	29.6049	29.7968	29.9677	30.021	30.178	29.9024	29.9278	29.8198			-0.2872	-1.60964	1.66675	0.106351	-0.172234	-1.00696	1.14013	0.268301
F8WHU7;Q9D3E6;F6XQW1;F6TNY1	F8WHU7	Cohesin subunit SA-1	Stag1	25.8667	25.5604	25.7301	25.1692		25.4362	25.837	25.9036	25.9315	25.44	26.0624	25.1815			-0.416367	-1.65488	1.14905	0.118672	-0.3294	-0.907624	0.555156	0.325555
F8WHY8;E9PX23;Q8K4B0	F8WHY8	Metastasis-associated protein MTA1	Mta1	28.7646	28.7239	28.6275	28.2583	28.595	28.5285	28.6569	28.5226	28.718	28.5563	28.7886	28.6326			-0.244734	-1.16158	1.03846	0.219738	0.0266666	0.140747	0.107631	0.920803
F8WIE5;Q69ZR2	F8WIE5	E3 ubiquitin-protein ligase HECTD1	Hectd1	26.9252	27.2824	27.5531	27.3054	27.7372	27.7451	26.8592	27.3444	27.7652	27.6053	26.9479	27.1115			0.342333	1.02885	0.667009	0.280551	-0.101366	-0.236856	0.111992	0.845321
F8WIG5;Q9Z207;Q3UVP0	F8WIG5	Protein diaphanous homolog 3	Diap3;Diaph3	25.1232	25.7468		24.3187	24.9912	24.6944		24.7445		25.2809	25.1339	25.6373			-0.766899	-1.73422	0.955221	0.105513	0.606201	0	0	0.931439
F8WIK0;Q8WTY4;F7BWP1;E0CYY1;A0A1D5RLF8	F8WIK0	Anamorsin	Ciapin1	30.1666	30.3427	29.9439	30.37	30.4819	30.1229	29.6695	29.7712	30.2466	30.2769	29.9749	30.2446			0.173868	0.677262	0.4822	0.499156	0.2697	0.893084	0.59736	0.333385
Q61941;Q8C9V5;Q8BGK0;E9Q8F4	Q61941	NAD(P) transhydrogenase, mitochondrial	Nnt	29.1495	29.284	29.3399	28.6339	28.5855	28.6893	29.2813	29.4257	29.4734	29.0228	28.934	29.0449	+	+	-0.621566	-3.79079	3.20202	0.0096	-0.392899	-2.35327	2.37548	0.0463945
Q8R164	Q8R164	Valacyclovir hydrolase	Bphl	27.5831	27.6744	27.6587	27.1995	27.058	26.7945	27.7152	27.886	27.5291	27.4393	27.1666	27.4461	+		-0.6214	-2.79949	2.15439	0.0185895	-0.359433	-1.50905	1.222	0.117545
Q3U1J4	Q3U1J4	DNA damage-binding protein 1	Ddb1	32.1281	32.0458	32.3788	32.3797	32.338	32.5293	32.4784	32.4398	32.6111	32.1696	31.9885	32.1377		+	0.231434	1.07262	0.934696	0.258757	-0.411167	-2.33351	2.24352	0.0461297
F8WJ72;Q9Z1X9	F8WJ72	Cell division control protein 45 homolog	Cdc45	26.0381	26.5503	26.5473	25.6827	27.1344	27.0298	25.6939	26.1923	26.1246	26.648	26.1489	26.8367			0.237066	0.396779	0.181407	0.726069	0.540934	1.51184	0.983578	0.117323
F8WJ93;Q3UMY5	F8WJ93	Echinoderm microtubule-associated protein-like 4	Eml4	28.0366	27.8029	28.1105	28.0044	28.1153	28.1496	28.0354	28.0817	28.0378	27.9942	28.2107	28.1175			0.106433	0.525495	0.446236	0.627853	0.0558332	0.339453	0.361121	0.762499
Q3TAA8;Q8K358	Q3TAA8	Phosphatidylinositol glycan anchor biosynthesis class U protein	Pigu	25.7143	25.7838	25.8543		25.0623	25.2633	25.5008	25.6388	25.2756	25.9335		25.4413	+		-0.621333	-3.24816	2.18802	0.0197318	0.215667	0.656046	0.381626	0.510803
F8WJA1;P97808;E0CYX7;E0CXM5;F6TWM7;E0CXN1	F8WJA1	FXYD domain-containing ion transport regulator 5	Fxyd5				25.3839	24.6471	24.6019	24.4081			23.9794						0	0	0.979995	-0.428699	0	0	0.931502
F8WJD4;Q80X82;S4R2Q3;D3Z2M2;F6UJ99	F8WJD4	Symplekin	Sympk	30.8764	30.905	30.9413	30.7413	30.67	30.7283	31.0251	31.0638	31.051	30.7022	30.8102	30.8854			-0.194366	-1.50827	2.59605	0.125925	-0.247367	-1.60241	1.98207	0.100788
P13597-2;P13597	P13597-2	Intercellular adhesion molecule 1	Icam1	27.0998	26.8011	26.648	26.1544	26.034	26.4976	25.9597	26.3329	26.1711	27.0349	26.9702	27.1398	+	+	-0.620967	-2.12613	1.49647	0.0526897	0.893733	4.08445	2.77673	0.0142759
G3UVU2;Q62203;D3YW09;D3Z5A6	G3UVU2	Splicing factor 3A subunit 2	Sf3a2	28.4753	28.741	27.9919	28.1592	28.8401	28.2026	28.0286	28.3378	28.6744	28.2835	28.6224	28.2309			-0.00209936	-0.00511197	0.00220661	1	0.0320002	0.0990058	0.0491788	0.953963
G3UVU6;Q9R0X0-2;Q9R0X0;Q9R0X0-3	G3UVU6	Mediator of RNA polymerase II transcription subunit 20	Gm20517;Med20	25.6173	25.7894	25.3603	25.7182	25.6083	25.5051	25.8657	25.5814		25.5896	25.5876	25.7119			0.0215333	0.0900858	0.0533434	0.944987	-0.0938495	-0.429521	0.313174	0.689865
G3UW70;Q9D1L9	G3UW70	Ragulator complex protein LAMTOR5	Lamtor5	25.665	26.5174	26.4658	26.8883	27.3037	26.5902	26.4132	26.1669	26.5141	27.1795	26.459	26.6058			0.711333	1.59891	0.966001	0.108109	0.383367	1.11832	0.722381	0.22814
Q80Y44	Q80Y44	Probable ATP-dependent RNA helicase DDX10	Ddx10	26.7032	27.0923	27.9541	27.5833	27.8303	27.8485	27.6179	27.9589	27.8774	27.5716	27.1896	27.2965		+	0.504166	1.05174	0.59415	0.269444	-0.465501	-1.83738	1.41374	0.0723482
Q3U741;Q501J6;Q3TU25;Q501J6-2	Q3U741	Probable ATP-dependent RNA helicase DDX17	Ddx17	30.6817	31.1161	30.9239	30.6834	30.6974	30.5291	31.2601	31.238	31.0131	30.6491	30.542	30.7191		+	-0.270601	-1.14296	0.924545	0.2255	-0.533667	-2.74766	2.31952	0.0244255
G3UWH9;Q8R1U1;Q7TSQ9;G3UX78;G3UZ15;G3UWY4;G3UYW8;G3UWX2	G3UWH9	Conserved oligomeric Golgi complex subunit 4	Cog4	25.0339	25.6215			25.7801			25.5714	25.0645	25.1053	25.1072	25.4719			0.4524	0	0	0.979349	-0.0898161	-0.25969	0.131289	0.83072
Q3TTF6;H3BKU1;G3UWS4;Q7TNP2;H3BLE7;H3BLQ0;H3BIV7;H3BJ83;H3BK50	Q3TTF6	Serine/threonine-protein phosphatase 2A 65 kDa regulatory subunit A beta isoform	Ppp2r1b	29.3567	29.0345	28.9687	29.162	29.425	29.2759	29.1529	28.9922	29.122	29.0819	29.4083	29.2869			0.167666	0.692775	0.518301	0.48584	0.169999	0.820384	0.725778	0.372675
G3UWZ0;O88379	G3UWZ0	Bromodomain adjacent to zinc finger domain protein 1A	Baz1a	27.178	26.9889	27.0685	27.1991	27.4292	27.5469	26.904	26.7956	27.4746	27.2266	27.4023	27.2474			0.313267	1.45089	1.26801	0.138255	0.234034	0.736474	0.464664	0.428878
Q99LJ1	Q99LJ1	Tissue alpha-L-fucosidase	Fuca1	25.5964	25.6695	25.6609		25.1076	24.945	25.6093	26.5985		25.4278	25.5261	25.3415	+		-0.615967	-3.67699	2.55539	0.0166333	-0.6721	-1.41487	0.766951	0.153146
G3UXL2;Q9D7G0	G3UXL2	Ribose-phosphate pyrophosphokinase 1	Prps1l3;Prps1	32.0496	31.7983	31.9988	31.7662	31.7347	31.9476	31.8998	31.8277	31.8193	31.855	31.8615	31.7768			-0.132734	-0.658982	0.583768	0.512475	-0.0178331	-0.129858	0.181927	0.930206
G3UXW9;Q3MIA8;Q99LD4;A0A140LJB7;B1ATU4;Q99LD4-2	G3UXW9	COP9 signalosome complex subunit 1	Gps1	29.6643	29.7905	29.7561	29.649	29.8936	29.8344	29.7356	29.6705	29.6445	29.6686	29.7803	29.729			0.0553665	0.30297	0.267558	0.797961	0.0424334	0.298525	0.430673	0.790936
G3UXX3;Q91XH5;Q64105;G3UZ79	G3UXX3	Sepiapterin reductase	Spr	29.4622	29.2856	29.3225	29.2382	29.1648	29.16	29.3774	29.2581	29.2906	29.2618	29.3788	29.368			-0.1691	-1.06061	1.33133	0.264371	0.0275002	0.181412	0.206047	0.886343
G3UXZ5;P97371;G3UXY0;G3X9K9;G3UWN9;G3UXR1	G3UXZ5	Proteasome activator complex subunit 1	Psme1	30.6006	30.5425	30.4761	30.9781	30.6758	30.4798	30.3144	30.2277	30.4381	30.4407	30.336	30.6414			0.1715	0.687844	0.501984	0.489011	0.145967	0.700341	0.603024	0.456897
G3UY42;Q8CCS6-2;Q8CCS6;D3YUB9;D3Z5F7;D3Z055;G3UWS5;G3UX74;B7ZP52;Q5XFR0	G3UY42	Polyadenylate-binding protein 2	Pabpn1;Gm20521	29.4282	29.0061	29.786	29.5989	29.6838	29.3993	29.2189	29.5652	29.3299	29.0993	29.2198	29.4054			0.1539	0.451784	0.253931	0.682212	-0.129834	-0.551412	0.406609	0.578757
Q9CQF9;F7CIP8;D3Z275;A0A0N4SWD3	Q9CQF9	Prenylcysteine oxidase	Pcyox1	28.1418	27.6883	28.3637	27.4623	27.412	27.4931	27.8597	27.9992	27.643	27.8126	27.9989	27.8822	+		-0.6088	-2.02828	1.41633	0.0603761	0.0639331	0.294601	0.211928	0.794699
G3UYJ7;G3UYL6	G3UYJ7		Gm20441	29.2167	29.351	29.2851	29.2642	28.897	28.9419	29.5569	29.1931	29.1631	29.1654	28.8545	29.1873			-0.2499	-1.12582	0.959258	0.23134	-0.2353	-0.884467	0.639409	0.33722
G3UYU5;Q8R1F9	G3UYU5	Ribonuclease P protein subunit p40	Rpp40	25.5232	25.7039	25.1064	25.7203	25.6721	25.9635	25.3917	25.2549	25.4424	25.4398	25.5314	25.5631			0.340801	1.14143	0.792482	0.225616	0.148434	0.888301	1.03903	0.334951
Q9JJ00	Q9JJ00	Phospholipid scramblase 1	Plscr1	27.5611	27.6569	27.5475	26.7665		27.1979	27.7344	28.3847	27.4904	27.2583	27.0867	27.5264	+		-0.6063	-2.27246	1.44525	0.0566505	-0.579367	-1.46313	0.913964	0.126453
Q9JIK5	Q9JIK5	Nucleolar RNA helicase 2	Ddx21	33.5002	33.3217	33.2127	33.4584	33.6862	33.5536	33.1816	33.1641	33.2988	33.5012	33.6399	33.5918		+	0.2212	1.07014	0.971192	0.25971	0.362801	2.2866	2.45919	0.0478065
G3UZT5;P14404-1;P14404;O35700;G3UYK2;G3UZ13;Q8CCA6;G3UWJ0;G3UYY9	G3UZT5	MDS1 and EVI1 complex locus protein EVI1	Mecom					25.466						25.032					0	0	0.979563		0	0	0.980584
G3UZY2;P97493;G3UX99;A2A439	G3UZY2	Thioredoxin, mitochondrial	Txn2	27.1297	26.6883	26.8333	28.194	27.5162	26.4399	26.3073	26.8243	26.0948	26.8323	26.5264	27.0788			0.4996	0.796858	0.401454	0.404657	0.403699	1.09355	0.681844	0.237662
G3X8P6;Q99MD6;D3Z0H7	G3X8P6	Thioredoxin reductase 3	Txnrd3							24.6336				24.5488				0			1	-0.0848007	0	0	0.978398
D3Z0M9	D3Z0M9		Ddx23	28.594	28.5087	28.4731	28.2567	28.3059	28.3149	28.7419	28.7525	28.8569	28.4334	28.3982	28.4048		+	-0.232766	-1.66057	2.35549	0.0976571	-0.371634	-2.6881	3.20179	0.0269216
G3X8R0;Q60870	G3X8R0	Receptor expression-enhancing protein	Reep5	28.7443	29.0201	29.0319	29.2332	29.0416	29.4082	28.905	28.9301	29.413	29.0797	29.0496	29.1471			0.295566	1.22363	0.978572	0.196117	0.00943375	0.0352264	0.0186964	0.984758
Q9Z1N5;G3UXI6	Q9Z1N5	Spliceosome RNA helicase Ddx39b	Ddx39b	33.0793	33.3436	33.2695	32.9473	32.9523	33.1211	33.3184	33.3625	33.2467	32.9937	33.0566	33.0659		+	-0.2239	-1.13509	1.08231	0.227503	-0.270468	-1.92292	2.5766	0.0680952
G3X8S1;Q9CQV7;Q9CQV7-3;Q9CQV7-2;D3Z5K6	G3X8S1	Mitochondrial import inner membrane translocase subunit TIM14	Dnajc19	25.2955	24.8938		24.7614	24.4527	25.2655	25.2369	25.6862	25.2694		25.3933	25.1034			-0.268117	-0.608676	0.311131	0.569601	-0.149151	-0.472372	0.268363	0.657091
H3BIW0;G3X8T2;Q0P678;H3BJJ9;Q0P678-2;H3BKL4	H3BIW0	Zinc finger CCCH domain-containing protein 18	Zc3h18	28.0967	28.0363	27.8087	27.9544	28.1249	27.7896	28.0105	27.8577	28.2401	27.8879	28.1343	27.9638			-0.0242672	-0.105232	0.0646734	0.934139	-0.040767	-0.175054	0.111085	0.89081
Q9CWX9;F6QKD2;A0A0N4SVT1;A0A0N4SVK2;A0A0N4SWC5;A0A0N4SV55;D3YWF9	Q9CWX9	Probable ATP-dependent RNA helicase DDX47	Ddx47	28.2549	28.9563	28.5199	28.8041	29.0053	29.1012	28.9449	28.9738	29.0108	28.609	28.1512	28.4008		+	0.393167	1.21937	0.818529	0.197917	-0.5895	-2.52244	1.9352	0.0348148
G3X8U8;O88622-2;O88622;A0A2I3BRU5;E9Q088;E9Q7T9;E9Q954	G3X8U8	Poly(ADP-ribose) glycohydrolase	Parg	26.3775	26.3861	26.3131	26.4824	26.2667	26.6956	26.4955	26.2433	26.9374	26.3585	26.629	26.4548			0.122667	0.542922	0.414316	0.613586	-0.0779673	-0.245375	0.131713	0.838419
G3X8X0;Q05BH3	G3X8X0		Dhx16	26.4778	26.8987	26.7767	26.4888	26.3692	26.6244	26.8188	26.805	27.0077	26.8263	26.6883	26.5894			-0.2236	-0.91212	0.702733	0.340947	-0.175834	-0.902447	0.862157	0.327753
G3X8X7;Q920Q4;Q920Q4-2;A2BI90	G3X8X7	Vacuolar protein sorting-associated protein 16 homolog	Vps16	26.9283	26.9817	26.893	26.7585	26.7443		26.5892	26.7035	26.4482	26.983	26.4929	26.6855			-0.182934	-1.3682	1.91106	0.173177	0.140167	0.537983	0.364622	0.590375
G3X8Y3;A0A0A6YW80;Q80UM3;A0A0A6YX86;A0A0A6YXF4	G3X8Y3	N-alpha-acetyltransferase 15, NatA auxiliary subunit	Naa15	31.2484	31.1476	31.3628	31.4329	31.5483	31.4998	31.1559	31.2477	31.2831	31.3504	31.3188	31.3273			0.240733	1.41114	1.56823	0.146597	0.103267	0.742597	1.24139	0.424611
P16330-2;P16330	P16330-2	2,3-cyclic-nucleotide 3-phosphodiesterase	Cnp	26.5751	26.7321	26.1891	25.9532	25.8273	25.9029	26.3891	26.3283	26.5121	26.1502	26.0851	26.4195	+		-0.6043	-2.27671	1.66325	0.0425355	-0.191566	-0.887883	0.761238	0.335017
O09005	O09005	Sphingolipid delta(4)-desaturase DES1	Degs1	27.5173	27.6663	27.468	27.7212	27.583	28.0344	26.7111	26.9088	26.94	28.0298	27.5804	27.7892		+	0.229001	0.930019	0.71578	0.332922	0.9465	3.81184	2.50964	0.0115
G3X926;Q9JJ80;S4R1Y5;S4R2H5;S4R2R2	G3X926	Ribosome production factor 2 homolog	Rpf2	28.2929	28.8726	29.0279	28.926	29.0213	29.164	28.6433	28.9746	28.7979	29.0015	28.6074	28.7931			0.305966	0.915781	0.582868	0.338999	-0.00459925	-0.0184918	0.0101898	0.994111
G3X928;Q6NZC7	G3X928	SEC23-interacting protein	Sec23ip	29.6106	29.3837	29.4709	29.3815	29.6626	29.3297	29.2348	29.3322	29.3508	29.3741	29.5325	29.4509			-0.0304661	-0.136785	0.0882173	0.913429	0.146566	0.92656	1.18427	0.31535
G3X934;Q3TWF6;Q6P8I3	G3X934	WD repeat-containing protein 70	Wdr70	25.3532	25.4744		25.3691	25.3352		25.6743	25.4209	25.5778	25.4315	25.3135	25.3737			-0.0616503	-0.378396	0.365998	0.764305	-0.184767	-1.01902	1.0679	0.264157
G3X956;Q920B9	G3X956	FACT complex subunit SPT16	Supt16;Supt16h	32.0144	31.972	31.9046	31.8659	31.845	31.9946	31.8712	31.9066	31.9665	32.0115	32.1229	32.0562			-0.0618337	-0.394711	0.473102	0.727826	0.148766	1.0427	1.5984	0.254735
O54786-2;O54786	O54786-2	DNA fragmentation factor subunit alpha	Dffa	25.4695	25.7686		26.0872	25.713	26.1366	25.9318	26.1271	26.4808	25.8255	25.6197	25.5022		+	0.359883	1.17801	0.749086	0.231689	-0.530767	-1.85331	1.33249	0.0720875
G3X9B1;A0A1Y7VNI1;A0A1Y7VNG8	G3X9B1		Heatr1	30.7826	30.8994	31.0619	31.0328	31.1279	31.2071	30.9436	31.0574	31.0599	31.0253	30.8393	30.9165			0.207966	1.06442	1.02364	0.262621	-0.0932668	-0.561185	0.635189	0.571064
G3X9H5;P42859;P42859-2	G3X9H5	Huntingtin	Htt	26.7609	26.8244	26.8573	26.6775	26.5682	26.9157	26.956	26.9734	27.1598	26.6316	26.7682	26.797			-0.0937335	-0.454093	0.368382	0.680711	-0.297466	-1.62721	1.63986	0.095538
G3X9I1;G5E911;Q91VU0;E9Q6F0;E9Q8C5	G3X9I1	Protein FAM3C	Fam3c	28.4651	28.5006	28.722	28.8146	28.6239	28.9778	28.4139	28.5118	28.7713	28.7314	28.2472	28.5346			0.242867	1.05562	0.86881	0.267805	-0.0612672	-0.22162	0.127304	0.858485
G3X9K3;D3YYK9	G3X9K3	Brefeldin A-inhibited guanine nucleotide-exchange protein 1	Arfgef1	27.5032	27.0783	27.1298	26.2665	26.7776	27.121	27.0151	27.4023	26.9311	26.8184	26.8409	27.0213			-0.515401	-1.34904	0.848739	0.158756	-0.222634	-0.860655	0.632158	0.350588
Q9QUM0	Q9QUM0	Integrin alpha-IIb;Integrin alpha-IIb heavy chain;Integrin alpha-IIb light chain	Itga2b	29.6442	29.8373	29.9448	29.0409	29.1771	29.3996	30.3755	30.5779	30.4404	29.309	28.939	29.113	+	+	-0.6029	-2.54806	1.93662	0.0310642	-1.34427	-6.04433	3.40828	0.00711111
G3X9Q0;Q9JKP5;A0A0A6YXE3;Q3U581	G3X9Q0	Muscleblind-like protein 1	Mbnl1	30.4669	30.7884	30.6325	30.489	30.3951	30.3496	30.7125	30.6372	30.6062	30.3716	30.5094	30.4784			-0.218033	-1.0821	1.00802	0.254253	-0.198833	-1.3053	1.7188	0.1598
A2AHJ7;A2AHK0;Q80UP3;D3Z519	A2AHJ7	Diacylglycerol kinase;Diacylglycerol kinase zeta	Dgkz	25.2954	25.4788	25.6243	25.1438	25.252		25.899	25.8401	25.6931	24.7561		25.0465		+	-0.268266	-1.16997	0.887269	0.23662	-0.909434	-3.8862	2.18432	0.0221481
G3X9V0;P97372;E0CZ90	G3X9V0	Proteasome activator complex subunit 2	Psme2	29.9555	29.8801	30.0509	29.961	29.5984	29.5892	29.8856	29.6811	29.8655	29.7729	29.8635	29.9485			-0.245967	-1.06008	0.866696	0.264561	0.0509001	0.278914	0.243658	0.808761
G3X9W4;P49117;Q3ZAR9	G3X9W4	Nuclear receptor subfamily 2 group C member 2	Nr2c2		24.7354					25.0438									0	0	0.980177		0	0	0.965146
Q9JL62;D3Z1H8;D3Z1H9	Q9JL62	Glycolipid transfer protein	Gltp	28.2563	28.0728	28.1886	27.6412	27.6602	27.4293	28.0618	27.8309	27.8636	27.7776	28.0654	28.1222	+		-0.595667	-3.11279	2.54404	0.0177097	0.0696328	0.304379	0.209445	0.788224
G3X9Z4;F6UFZ5	G3X9Z4		Pcf11	27.5253	27.5841	27.4287	27.4719	27.6019			27.517	28.0034			27.2099			0.0242008	0.137548	0.113015	0.915923	-0.550301	0	0	0.966107
G3XA17;F7CBP1;F6TW20;F7DAB1;F7CHS2;F6UU81	G3XA17		Eif4g2	30.1563	30.2361	30.2894	30.3202	30.5888	30.3473	30.0809	30.049	30.2528	30.3866	30.2498	30.0912			0.1915	0.988503	0.956455	0.302574	0.114967	0.557394	0.468346	0.575004
H3BL13;G3XA18;Q9D7V9	H3BL13	N-acylethanolamine-hydrolyzing acid amidase;N-acylethanolamine-hydrolyzing acid amidase subunit alpha;N-acylethanolamine-hydrolyzing acid amidase subunit beta	Naaa	26.5724	26.1744	26.699	26.3847	25.8582	25.8116	26.2507		26.1639	26.4299		26.176			-0.463766	-1.35454	0.891965	0.157949	0.0956497	0.408475	0.259761	0.725151
G3XA30	G3XA30		Nsmce4a	25.2686	25.0202	25.06	25.1296	25.1747	25.3355	25.212	25.5136	24.9009	24.3484	25.076	25.1142			0.0970001	0.486979	0.416265	0.65691	-0.362633	-0.894183	0.521487	0.333099
G5E814;Q9D8B4;A0A3B2W441	G5E814	NADH dehydrogenase [ubiquinone] 1 alpha subcomplex subunit 11	Ndufa11	25.9557		26.1613	25.7379	25.5021	26.0858	26.1033	26.148	25.7073	25.9054	26.1837	25.9706			-0.283234	-0.853395	0.509818	0.390116	0.0336997	0.127978	0.072319	0.931815
G5E829;A0A1W2P7C7;A0A1W2P867;A0A1W2P772;A0A1W2P7R3	G5E829	Plasma membrane calcium-transporting ATPase 1	Atp2b1	27.6329	27.8543	27.3784	27.7735	27.0663	27.5879	27.8118	27.7749	27.9131	27.8529	27.868	28.0514			-0.145967	-0.41418	0.226153	0.710453	0.090833	0.516076	0.525676	0.609828
G5E850;P56395;E0CY88	G5E850	Cytochrome b5	Cyb5a		26.3581	26.9966	26.7807	26.6139	26.1422	27.1114	26.385	25.7016	26.731	27.0444				-0.165083	-0.372772	0.178419	0.75847	0.488367	0.765097	0.365353	0.426327
G5E866;Q99NB9;A0A087WNS2	G5E866	Splicing factor 3B subunit 1	Sf3b1	32.4217	32.3448	32.3407	32.3661	32.4807	32.2287	32.4779	32.3476	32.4959	32.3513	32.4917	32.3739			-0.0105654	-0.059536	0.0466755	0.964764	-0.0348333	-0.212586	0.211548	0.865261
A2A4N9;A2A4P0	A2A4N9	ATP-dependent RNA helicase DHX8	Dhx8	26.2869	26.2803	26.4034	26.1534	26.6227	26.5368	26.4738	26.6378	26.8675	26.3291	26.1674	25.7369		+	0.1141	0.456947	0.311212	0.6798	-0.5819	-1.87467	1.29624	0.0720826
G5E896;A0A0R4J1Q0;Q3UJB9;Q3UJB9-2;D6RE33;F6ZJ27;F6V5I7	G5E896	Enhancer of mRNA-decapping protein 4	Edc4	30.503	30.5071	30.4283	30.2142	30.389	30.2523	30.3902	30.3933	30.3723	30.5141	30.4823	30.4141			-0.1943	-1.22259	1.52278	0.1965	0.0849005	0.652003	1.31585	0.499795
G5E8J0;O35516-2;O35516	G5E8J0	Neurogenic locus notch homolog protein 2;Notch 2 extracellular truncation;Notch 2 intracellular domain	Notch2		25.5122				25.7825		25.5835	25.9002	25.7659					0.2703	0	0	0.968503	0.0240498	0	0	0.95452
G5E8J3;Q8K1X1;A0A0U1RQ34;A0A0U1RQ40	G5E8J3	WD repeat-containing protein 11	Wdr11	26.0919	26.058	25.9018	25.7769	26.0677	25.9144	26.0385	25.9174	26.1993	25.9286	25.9677	25.5214			-0.0975672	-0.482107	0.403902	0.661134	-0.245834	-0.929768	0.679529	0.312416
G5E8J9;Q8CFE4;Q80UY7;Q8CFE4-2	G5E8J9	SCY1-like protein 2	Scyl2	26.7612	27.1423	26.8606	27.005	26.8114	27.2015	26.9383	26.8332	26.9999	26.9069	26.897	26.9151			0.0845998	0.324963	0.203659	0.784617	-0.0174669	-0.11727	0.131223	0.93964
Q6W4W7;E9Q4U7;O70566	Q6W4W7	Protein diaphanous homolog 2	Diap2;Diaph2	26.4124	26.4879	26.6192	26.5687	26.6342	27.0301	25.899	25.8668	25.9151	26.804	26.9618	27.1156		+	0.237834	0.928022	0.693142	0.333813	1.06683	5.58355	3.51759	0.00556522
H7BWY4;E9Q9H0;Q811D0-2;Q811D0;Q811D0-3;D3Z3B8;S4R2T8;F6UDT8;D3YUZ8;E9Q2L2;A0A338P6J0;Q91XM9-3;Q91XM9-8;Q91XM9;Q91XM9-2;Q91XM9-4;Q91XM9-7;D3YWU0;A0A338P6E5;G3UZL5;A0A338P6I6;Q62108-3;Q62108;Q62108-2;A0A338P7H1;A0A338P713;E9Q3Z8;B1AR31;A0A338P6L4;A0A338P6H5;A2BEF2;Q91XM9-5	H7BWY4	Disks large homolog 1	Dlg1	27.7912	27.9736	27.6897	27.5884	27.5426	27.4364	28.1167	27.9666	27.8566	27.6446	27.606	27.6396		+	-0.2957	-1.52052	1.45364	0.123147	-0.349899	-1.98413	1.99305	0.0630161
G5E8R2;E9Q453;G5E8R1;E9Q456;G5E8R0;E9Q455;E9Q450;E9Q448;Q8BP43;B7ZNL3;F8WID5;P58771-2;E9Q452;Q8BSH3;E9Q454;P58771;S4R261	G5E8R2	Tropomyosin alpha-1 chain	Tpm1	27.3951	27.824	27.4714	27.9518	28.2108	27.0713	27.1988	27.4785	26.897	27.9514	26.9121	27.7523			0.181134	0.385964	0.18743	0.735565	0.347167	0.754663	0.409477	0.417052
G5E8R4;Q922D4-2;Q922D4;Q922D4-4;Q922D4-3;A0A286YE88;A0A286YCG3;A0A286YD27	G5E8R4	Serine/threonine-protein phosphatase 6 regulatory subunit 3	Ppp6r3	29.7078	29.7257	29.5965	29.6077	29.69	29.8683	29.6998	29.7253	29.8025	29.6548	29.5627	29.5867			0.0453332	0.242575	0.201082	0.837829	-0.141133	-0.998102	1.56776	0.273365
G5E8R8;Q6P5G6	G5E8R8	UBX domain-containing protein 7	Ubxn7	27.8252	28.0687	27.6302	27.804	27.7774	27.7764	28.2795	27.9632	28.0096	27.7477	27.9642	27.7854			-0.0554333	-0.244023	0.164063	0.837429	-0.251666	-1.14866	0.99086	0.213398
Q9QUH0;A0A1Y7VM65	Q9QUH0	Glutaredoxin-1	Glrx	29.0544	28.8674	28.8898	28.5718	28.0851	28.3867	28.9889	28.9054	28.6791	28.5443	28.5592	28.7336	+		-0.589333	-2.32388	1.7326	0.0399652	-0.245433	-1.16477	1.04129	0.207064
G5E8V9;A2RSX9;E9Q3G5	G5E8V9		Arfip1	28.5782	28.4251	28.2114	28.5248	28.1542	28.3941	28.6054	28.4421	28.4057	28.381	28.4336	28.4297			-0.0471999	-0.187334	0.112605	0.87448	-0.0696335	-0.425388	0.474037	0.686856
Q8K4R9-3;Q8K4R9-2;Q8K4R9;A0A2I3BQS1;A0A2I3BPW9;A0A0R4J0G7;E9QQ48	Q8K4R9-3	Disks large-associated protein 5	Dlgap5	25.7607	26.1977	25.4713	26.2569	26.6873	26.1251	25.7673	25.7014	25.8678	26.4088	26.5156	26.1057		+	0.546533	1.47349	0.943723	0.133975	0.564533	2.43379	1.89055	0.0379011
H3BLI6;H3BL44;H3BIX7;Q3UZR5;Q80XR2;Q8BMS7	H3BLI6	Calcium-transporting ATPase;Calcium-transporting ATPase type 2C member 1	Atp2c1	25.5429	25.4872								25.0688						0	0	0.969918		0	0	0.975317
P63037;B1AXY1;B1AXY0;B1AXX9	P63037	DnaJ homolog subfamily A member 1	Dnaja1	30.9415	31.116	30.748	30.8905	31.3285	31.1115	30.5235	30.732	30.3226	31.2225	30.9468	31.0229		+	0.175001	0.659942	0.457029	0.511672	0.538033	2.20534	1.69528	0.0469379
H3BJE3;I1E4X1;Q8K1E0-2;Q8K1E0;H3BKP0;H3BKJ7;H3BJ02;H3BKD6;H3BL25	H3BJE3	Syntaxin-5	Stx5a;Stx5	26.3421	26.6491	26.6216	26.8016	26.3311	26.8428	26.5969	26.5828	26.9757	26.3466	26.0931	26.71			0.1209	0.415181	0.25064	0.709618	-0.335234	-1.04606	0.692468	0.25516
H3BJH6;H3BKF3;Q640Q5;H3BLB9;H3BJA8	H3BJH6	PAB-dependent poly(A)-specific ribonuclease subunit PAN3	Pan3		24.9359	25.2781	24.9251						25.0398					-0.181899	0	0	0.969669		0	0	0.977113
H3BJW3;H3BJ30;Q6NVF9;H3BKW0;H3BLM9	H3BJW3	Cleavage and polyadenylation specificity factor subunit 6	Cpsf6	30.4254	30.5108	30.0918	30.1237	30.3576	30.1168	30.4037	30.216	30.51	30.2118	30.402	30.3489			-0.1433	-0.572404	0.403952	0.589347	-0.0556666	-0.274293	0.209439	0.812646
K3W4L1;H3BK01;Q8R2K4;A0A087WQC4;H3BJR2;Q8R2K4-2	K3W4L1	TAF6-like RNA polymerase II p300/CBP-associated factor-associated factor 65 kDa subunit 6L	Taf6l	25.2384	26.4196	25.7983	24.6966	25.4887	25.508	25.7592	26.0042	25.5995	25.7856	25.3393	25.5023			-0.587666	-1.10175	0.607998	0.243237	-0.245233	-0.889668	0.628637	0.334232
H3BK24;P53564-3;E9QKE9;H3BLS0;P53564-2;P53564;H3BJQ9;H3BKF6;P53564-4;H3BL09;H3BJL7;P53564-5;P70298	H3BK24	Homeobox protein cut-like;Homeobox protein cut-like 1	Cux1	27.3872	27.4436	26.9664	27.5171	27.5745	26.7004	27.3471	26.918	27.5275	27.2084	27.5088	27.3027			-0.00173378	-0.0041288	0.00176879	1	0.0757675	0.251425	0.139178	0.832871
H3BK65;P42567;Q5JC28;F6W2Q5;A0A0R4J0A0;P42567-2;H3BJB8;H3BLE4	H3BK65	Epidermal growth factor receptor substrate 15	Eps15	28.8659	28.8254	28.8189	28.6383	28.7371	28.4699	28.9465	28.9295	28.959	28.5996	28.705	28.7596			-0.221633	-1.23558	1.30803	0.190926	-0.256934	-1.73922	2.23984	0.0841453
A0A0R4J0B4;Q99KK2;Q99KK2-2;A0A0N4SW65;A0A0N4SWC3	A0A0R4J0B4	N-acylneuraminate cytidylyltransferase	Cmas	29.7343	30.0572	30.2548	29.6479	29.3096	29.3226	30.2104	30.2866	30.1229	29.7029	29.3661	29.8158	+	+	-0.588734	-2.04582	1.45587	0.0594372	-0.578367	-2.37899	1.80723	0.0428085
H3BKM2;Q80YV2;Q80YV2-2;D3Z3D0;D3Z0B2	H3BKM2	Nuclear-interacting partner of ALK	Zc3hc1	26.5687	26.6127	26.775	26.6986	26.6157	26.7987	27.0724	26.683	26.834	26.6827	26.6637	26.4056			0.0522003	0.286716	0.252365	0.810381	-0.279133	-1.14238	0.902175	0.216109
H3BL37;O08784;H3BIX0;F6R3V4;H3BK88	H3BL37	Treacle protein	Tcof1	29.9657	30.0165	29.6671	29.869	30.0666	29.6391	29.9129	29.6827	30.1547	29.7734	30.0572	29.8023			-0.0248674	-0.0939329	0.0519201	0.942006	-0.0391337	-0.148571	0.0848679	0.914035
H3BLB7;P47879;H3BJT2	H3BLB7	Insulin-like growth factor-binding protein 4	Igfbp4				26.015	25.9445	24.8886				24.474						0	0	0.970162		0	0	0.969757
H3BLL3;Q921G6;H3BIX9;H3BLB4;H3BJU9	H3BLL3	Leucine-rich repeat and calponin homology domain-containing protein 4	Lrch4	26.4556	25.8351	26.5513	26.1652	26.4982	26.3715	26.5626		26.498	26.0838	26.5761	26.3154			0.0642993	0.18661	0.0938778	0.874961	-0.2052	-0.719626	0.457675	0.457813
Z4YL87;H7BWY8;Q8C8T8	Z4YL87	Pre-rRNA-processing protein TSR2 homolog	Tsr2	25.6802	25.6099	25.7114	25.8611	26.2567	25.9115	25.5868	25.7227	26.1605	25.7046	25.6358	25.6779			0.342601	1.50334	1.25729	0.126478	-0.150567	-0.549028	0.360254	0.580495
H7BX01;P58281;P58281-2;E0CXD1;F6U775	H7BX01	Dynamin-like 120 kDa protein, mitochondrial;Dynamin-like 120 kDa protein, form S1	Opa1	28.8674	28.842	28.7903	28.6276	28.8425	28.7205	28.7843	28.9498	28.7571	28.8195	28.7298	28.8726			-0.103032	-0.619813	0.710469	0.544803	-0.0230999	-0.13335	0.114531	0.927604
H7BX26;Q6A065;A0A0A6YXK7;Q6A065-2;A0A0A6YWV9;A0A0A6YXR9;A0A0A6YXT4;A0A0A6YVZ3;A0A0A6YX99;Q6A065-3	H7BX26	Centrosomal protein of 170 kDa	Cep170	25.9857	26.3094	25.7978	26.0441	26.2064	26.0501	25.632	25.9174	26.0303	26.1489	25.9743	26.1685			0.0692329	0.267748	0.164348	0.822792	0.237333	1.01585	0.822823	0.265261
H7BX88;P47934;A2AWJ5;F7BF80	H7BX88	Carnitine O-acetyltransferase	Crat	23.9953	24.2863					23.96					24.179				0	0	0.969244	0.219002	0	0	0.971652
H7BX94;Q9Z2Q2	H7BX94	Lysine-rich nucleolar protein 1	Knop1				25.3734	25.6314	25.542				25.0432						0	0	0.968741		0	0	0.970576
H7BX95;Q6PDM2;Q6PDM2-3;Q6PDM2-2;F7AI47;F6QXN3	H7BX95	Serine/arginine-rich splicing factor 1	Srsf1	31.6359	31.6623	31.4778	31.5484	31.6012	31.5037	31.6765	31.5984	31.5093	31.4299	31.6418	31.5057			-0.0408999	-0.249194	0.253134	0.833706	-0.0689341	-0.385998	0.366615	0.719898
H9H9R4;Q9JHJ3;H3BK59;H3BKY1	H9H9R4	Glycosylated lysosomal membrane protein	Glmp			25.7434						25.4804							0	0	0.968997		0	0	0.972664
H9KV00;Q9QX47-3;Q9QX47;H9KV01;H9KV15;Q9QX47-4;Q9QX47-2;H9KV02;F7CU80	H9KV00	Protein SON	Son	29.7847	29.7881	29.7775	29.7175	29.7836	29.7911	29.8336	29.7893	29.9795	29.7674	29.7671	29.6662			-0.0193666	-0.156699	0.339326	0.897428	-0.1339	-0.803706	0.940269	0.382612
Q99L20;G3UX05;G3UX71	Q99L20		Gstt3	27.9024	27.8403	27.6439	27.4379	27.0697	27.1327	27.9742	27.5644	27.7054	27.4829	27.4859	27.7305	+		-0.582099	-2.44756	1.87156	0.035612	-0.181566	-0.739492	0.552504	0.427193
J3JS94;Q9CR70	J3JS94	EKC/KEOPS complex subunit Lage3	Lage3	26.9252	27.3298	27.2042	27.2526	27.3093	26.9404	27.1514	27.2601	27.4636	27.1866	27.1042	27.0309			0.0143661	0.0540734	0.0291566	0.9678	-0.184467	-0.91341	0.839644	0.323079
J3KMQ6;Q9CYI0;B1AQG3	J3KMQ6	Protein Njmu-R1	5730455P16Rik		23.9981				23.8895		23.9401		23.8804	24.3455	23.8839			-0.108601	0	0	0.969472	0.0965004	0	0	0.966976
J3QK52;Q9WV70;Q8BHX6	J3QK52	Nucleolar complex protein 2 homolog	Noc2l	28.0835	28.2929	28.7068	28.3827	28.6868	28.499	28.3276	28.6079	28.4161	28.5544	28.1944	28.4535			0.161767	0.53312	0.326955	0.621387	-0.0497665	-0.211394	0.135567	0.865923
J3QM73	J3QM73		Tnfaip8		25.8832					26.0621		26.2551							0	0	0.966608		0	0	0.967877
Q9CWQ0;V9GXP1;A0A0G2JE69;Q8BG20	Q9CWQ0	Diphthine synthase	Dph5	27.1129	26.9268	27.1406	26.507	26.4556		26.6933	27.4058		26.5796	26.6598	26.7636	+		-0.5788	-3.06643	2.13515	0.0229864	-0.381884	-1.02029	0.588214	0.2822
Q3TJ22;J3QN89;A0A087WNM5	Q3TJ22		Aamp	25.4865	25.9262	25.7126	25.6698	26.1803	26.1766	26.013	25.9482	25.948	25.8888	25.4475	25.9031			0.300466	0.963614	0.640124	0.3149	-0.223267	-0.889168	0.670463	0.334689
J3QNW4;Q3TIR1-3;Q3TIR1;Q3TIR1-2	J3QNW4	Trafficking protein particle complex subunit 13	Trappc13				25.1513	25.0511					25.4352	25.0592	24.8721				0	0	0.966861		0	0	0.966726
K3W4Q8;P18572-2;P18572;J3QP71	K3W4Q8	Basigin	Bsg	30.5279	30.8454	30.6498	30.4048	30.5414	30.6118	30.43	30.6454	30.2578	30.5691	30.617	30.6293			-0.155033	-0.735969	0.631157	0.450208	0.160734	0.752443	0.638152	0.418271
K3W4R2;Q6URW6-2;Q6URW6;Q6URW6-3;A0A140LI60	K3W4R2	Myosin-14	Myh14	29.4697	29.352	28.8407		28.9595	28.5955	29.4128	28.7274	29.0799	28.8606	29.2306				-0.4433	-1.15512	0.665194	0.242052	-0.0277669	-0.0711411	0.0315954	0.969215
K3W4T3;Q9Z1G4-3;Q9Z1G4-2;Q9Z1G4	K3W4T3	V-type proton ATPase subunit a;V-type proton ATPase 116 kDa subunit a isoform 1	Atp6v0a1	26.4468	26.434	26.5973	26.361	26.0845	26.3432	26.4412	26.3525	26.4645	26.5095	26.3621	26.5884			-0.2298	-1.12871	1.04196	0.229974	0.0672665	0.385306	0.378734	0.7203
Q3UC82;Q80ZH7;K4DI59;P97386;B1AT03;P97386-2;Q3TJN5;G3UYI8	Q3UC82	DNA ligase;DNA ligase 3	Lig3	27.0909	27.4358	27.1827	27.3476	27.4797	27.1849	27.5377	27.3118	27.4473	27.222	27.3367	27.2383			0.100934	0.431699	0.307482	0.696334	-0.1666	-0.953175	1.04655	0.298083
K4DI67;Q6ZQK0;Q80W41	K4DI67	Condensin-2 complex subunit D3	Ncapd3	26.9984	26.3718	26.6292	25.6356	26.3998	26.7703	26.4727	26.3621	26.6498	26.6323	26.8466	26.7958			-0.3979	-0.828352	0.450327	0.387116	0.263366	1.27952	1.17012	0.1668
K4DI77;Q5ND34-3;Q5ND34-2;Q5ND34;F6XD87	K4DI77	WD repeat-containing protein 81	Wdr81		25.6698	25.5649					25.6921								0	0	0.967115		0	0	0.976672
O08528;E9Q5B5;E9Q9M6	O08528	Hexokinase-2;Hexokinase	Hk2	32.5152	32.5303	32.4121	32.7357	32.4938	32.7402	32.3559	32.4514	32.3051	32.4899	32.524	32.5673			0.170699	0.900946	0.889251	0.347359	0.156265	1.05313	1.49513	0.250235
O08529	O08529	Calpain-2 catalytic subunit	Capn2	29.1059	28.417	28.984	28.7003	28.2305	28.3463	28.33	28.7352	28.0292	28.6031	28.8194	28.8124			-0.409933	-1.15477	0.737088	0.222856	0.380167	1.20114	0.812624	0.196026
O08547;E9Q6R3;A0A0G2JF08;D6RES2	O08547	Vesicle-trafficking protein SEC22b	Sec22b	29.7639	29.9905	29.6748	29.5582	29.6579	29.7949	29.768	29.876	29.7255	29.9297	29.7791	29.8737			-0.1394	-0.644314	0.527209	0.524604	0.0710004	0.436243	0.493333	0.678014
O08553;E9PWE8;Q62188;Q6P1J1;P97427;D3YUS0;Q71H75	O08553	Dihydropyrimidinase-related protein 2	Dpysl2	31.5823	31.406	31.261	31.1996	31.0013	31.101	31.382	31.2607	31.2494	31.2398	31.5093	31.4836			-0.3158	-1.51014	1.35281	0.125835	0.113534	0.579882	0.520689	0.558214
O08579;Q3THM8;B7FAU5;I7HJS1;D6RFS0	O08579	Emerin	Emd	28.2991	28.6265	28.1913	28.2729	28.2764	28.2139	28.4945	28.274	28.449	28.2602	28.2902	28.352			-0.1179	-0.507282	0.373069	0.64171	-0.105033	-0.609093	0.656217	0.535664
O08582;A0A2R8W6Z1;A0A2R8W725;A0A2R8VHC2;A0A2R8VI47;A0A2R8W6M4;A0A2R8VKJ2	O08582	GTP-binding protein 1	Gtpbp1	29.035	29.0989	29.104	28.8841	28.9819	28.9643	28.9792	29.1412	29.1314	29.1825	29.2607	29.0072			-0.135867	-0.988846	1.65554	0.302377	0.0662009	0.345745	0.293029	0.759618
O08583;O08583-2;Q9JJW6-2;G3X9I4;Q9JJW6	O08583	THO complex subunit 4;Aly/REF export factor 2	Alyref;Alyref2	28.7798	29.2185	29.0904	29.3419	29.7684	29.3365	28.773	29.2547	29.1441	29.182	29.0427	29.0231			0.4527	1.54253	1.1002	0.118749	0.0253328	0.0997261	0.0568344	0.953463
O08586	O08586	Phosphatidylinositol 3,4,5-trisphosphate 3-phosphatase and dual-specificity protein phosphatase PTEN	Pten	26.0217	25.782	26.0919	25.9996	25.6116	25.591	25.8308	26.2414	26.1442	25.792	25.7428	25.5603			-0.231133	-0.879917	0.641286	0.357223	-0.373766	-1.54111	1.2317	0.110906
Q6P9L6;A0A1L1SU97;A0A1L1SR51;A0A1L1SUV4;A0A1L1SVE8;A0A1L1SS78	Q6P9L6	Kinesin-like protein KIF15	Kif15	29.8992	29.4578	29.4238	28.8609	29.1274	29.0688	29.711	29.541	29.9537	28.9193	28.8019	28.7374	+	+	-0.574567	-2.10346	1.53127	0.0552727	-0.9157	-3.96314	2.65615	0.0125455
O08692	O08692	Neutrophilic granule protein	Ngp	26.6747					25.041	25.4658		27.1612						-1.6337	0	0	0.967366		0	0	0.973882
O08709;Q6GT24;D3Z0Y2;Q8BG37;A0A0A6YXQ7	O08709	Peroxiredoxin-6	Prdx6	32.702	32.7268	32.6639	32.8658	32.7074	32.4062	32.8819	32.7369	32.8241	32.5402	32.3902	32.6071			-0.0377655	-0.160004	0.0996029	0.895491	-0.3018	-1.70763	1.76802	0.0856517
Q9QYJ0	Q9QYJ0	DnaJ homolog subfamily A member 2	Dnaja2	31.4038	31.4613	31.2517	31.5238	31.6073	31.5245	31.1308	31.2532	31.0671	31.5034	31.519	31.4352		+	0.1796	1.06654	1.23333	0.262306	0.335499	2.09211	2.28985	0.0563393
Q91WX5;O08734;F7CUQ1	Q91WX5	Bcl-2 homologous antagonist/killer	Bak1	25.8285	25.9295	26.015	26.068		26.1703		26.1308		25.9718		26.135			0.194817	1.08628	1.0398	0.275341	-0.0774002	0	0	0.973627
O08738	O08738	Caspase-6;Caspase-6 subunit p18;Caspase-6 subunit p11	Casp6	25.7346	25.8693	25.9818	25.8955	25.6015	25.6901	25.9574	26.0404	26.0615	25.8493	26.1199	25.6861			-0.132867	-0.624843	0.517787	0.540616	-0.134666	-0.584416	0.443482	0.554277
O08749	O08749	Dihydrolipoyl dehydrogenase, mitochondrial	Dld	31.8367	31.7196	31.445	31.1274	31.3485	31.3675	31.4623	31.6129	31.5912	31.4805	31.7331	31.8358			-0.385967	-1.61268	1.29822	0.105798	0.127667	0.592267	0.479872	0.548935
O08759;O08759-2;O08759-3;A0A0J9YUK0;A0A140LHS2;A0A0J9YUY4;A0A140LI50;A0A0J9YUF2;A0A0J9YTX6;A0A0J9YVG1	O08759	Ubiquitin-protein ligase E3A	Ube3a	29.2998	29.4635	29.4777	29.379	29.5183	29.4627	29.5194	29.4397	29.356	29.4174	29.5113	29.5692			0.0396665	0.233361	0.221037	0.844223	0.0609334	0.370043	0.398592	0.7341
O08795;O08795-2;A0A1L1ST83	O08795	Glucosidase 2 subunit beta	Prkcsh	31.0525	31.2884	30.9856	30.8664	31.0243	30.5887	30.7533	30.9574	30.8636	31.0739	30.9519	30.776			-0.282367	-1.09876	0.834262	0.245235	0.0758336	0.370523	0.293408	0.733501
P25799;P25799-3;P25799-2;P25799-4;P25799-5;F6Z9G5;P25799-6;P25799-7;V9GX90;A0A0G2JGK6	P25799	Nuclear factor NF-kappa-B p105 subunit;Nuclear factor NF-kappa-B p50 subunit	Nfkb1	28.169	28.6245	28.5114	27.8308	27.9387	27.8119	28.8539	28.8839	28.9001	28.0022	28.0196	27.9925	+	+	-0.574501	-2.36893	1.80359	0.0380732	-0.874534	-7.55965	6.208	0.016
O08807;B1AZS9	O08807	Peroxiredoxin-4	Prdx4		29.8491	29.3836						29.4777							0	0	0.966454		0	0	0.958175
O08848	O08848	60 kDa SS-A/Ro ribonucleoprotein	Trove2	25.946	25.9485	25.7564	25.1066	26.0761	25.8452	26.0185	25.8066	25.3426	26.3325	26.0767	25.9945			-0.207666	-0.520175	0.279122	0.629659	0.412	1.27146	0.854603	0.169971
O08856	O08856	RNA polymerase II elongation factor ELL	Ell	25.2457	25.7411	24.8277	25.2928	25.355	25.4148	25.1079	25.1298	25.1744	25.2452	25.5018	25.2264			0.0827001	0.225753	0.112565	0.850411	0.187099	0.979773	0.963231	0.282396
O08911	O08911	Mitogen-activated protein kinase 12	Mapk12	28.3555	28.5996	28.6771	28.3713	28.0059	28.2389	28.8292	28.4737	28.3987	28.1021	28.2314	28.2341			-0.3387	-1.3869	1.10438	0.151335	-0.378	-1.57672	1.26912	0.104385
O08912;E9Q0U0;Q8CF93;Q8CF93-2	O08912	Polypeptide N-acetylgalactosaminyltransferase 1;Polypeptide N-acetylgalactosaminyltransferase 1 soluble form	Galnt1	27.7823	27.7083	27.6144	27.415	27.348	27.5452	27.4365	27.7392	27.8599	27.8544	27.7975	27.7304			-0.2656	-1.51273	1.60949	0.1251	0.115567	0.500436	0.369287	0.624414
O08914	O08914	Fatty-acid amide hydrolase 1	Faah			25.6917								25.7457	25.713				0	0	0.966198		0	0	0.95322
O08915;D3YW40	O08915	AH receptor-interacting protein	Aip	28.316	28.4557	28.4398	28.8967	28.7662	28.5489	28.3894	28.425	28.5805	28.6007	28.3118	28.5065			0.333433	1.58301	1.40452	0.111293	0.00803375	0.0395096	0.0260572	0.982171
Q3TMX0;O08992;H3BLG5;A2AKJ9;A2AKJ6;A2AKJ5	Q3TMX0	Syntenin-1	Sdcbp	29.7185	29.6385	29.6412	29.728	29.4581	29.881	29.7055	29.9786	29.9636	29.6844	29.6126	29.7327			0.022967	0.101454	0.0631698	0.936245	-0.205999	-1.05501	1.01495	0.249232
O88668;K4DI63;J3QP41	O88668	Protein CREG1	Creg1	28.931	29.017	29.1458	28.7233	28.457	28.19	29.4573	29.5974	29.2448	28.6435	28.4674	28.7598	+	+	-0.574499	-2.15878	1.5874	0.0514833	-0.809601	-3.47237	2.43202	0.0187527
Q80TZ3-2;Q80TZ3;Q80TZ3-3	Q80TZ3-2	Putative tyrosine-protein phosphatase auxilin	Dnajc6	24.236	24.5071	24.5051	24.6358	24.7207	24.7977	24.8316	24.8459	25.1511	24.5212	24.4131	24.6616		+	0.302	1.49912	1.38861	0.126676	-0.4109	-1.81318	1.50142	0.0757192
O09043;A0A140LIE6	O09043	Napsin-A	Napsa	27.8772	27.5802	28.447	27.5454	26.7944	27.2204	27.8127	27.8918	28.1443	27.5	27.6341	27.6204			-0.7814	-1.79794	1.09805	0.0819091	-0.364767	-1.7479	1.54656	0.0822261
Q9D3L3;O09044;B0R030;B0R029;E9Q8A1;P60879	Q9D3L3	Synaptosomal-associated protein;Synaptosomal-associated protein 23	Snap23	28.5276	28.6245	28.2331	28.1349	28.2066	28.322	28.4462	28.3521	27.8083	28.3731	28.3731	28.4965			-0.240567	-1.04733	0.862597	0.270896	0.212034	0.699723	0.44944	0.456471
O09061;A0A338P7C0;A0A338P7F1	O09061	Proteasome subunit beta type-1	Psmb1	31.8064	31.6375	31.6856	31.8569	31.7037	31.9015	31.8416	31.7841	31.9257	31.7334	31.8654	31.8579			0.110866	0.622213	0.639882	0.542487	-0.031566	-0.198088	0.205508	0.873472
O09106	O09106	Histone deacetylase 1	Hdac1	31.0113	31.0229	30.9509	30.8864	30.9647	31.0236	31.0573	31.2026	31.1153	30.8059	31.0068	31.1185			-0.0367991	-0.252781	0.332822	0.830481	-0.148	-0.737294	0.666135	0.428267
O09110;O09110-2;A0A0R4J1Q6	O09110	Dual specificity mitogen-activated protein kinase kinase 3	Map2k3	27.2024	27.4786	27.9561	26.8523	27.2982	27.1088	27.6137	28.376	27.3351	27.5985	27.2201	27.5605			-0.459266	-1.29276	0.834535	0.173953	-0.315234	-0.727087	0.399967	0.436116
O09117-2;D6RFU9;O09117	O09117-2	Synaptophysin-like protein 1	Sypl1;Sypl	27.7236	27.9716	28.3964	27.7839	27.9585	28.4523	27.5509	27.9213	27.9865	28.2753	28.071	28.2361			0.034366	0.0903307	0.0417319	0.944942	0.374566	1.50191	1.1788	0.118628
O09126	O09126	Semaphorin-4D	Sema4d		27.0287		26.4706	26.7892	26.8305	25.6707	26.01		26.6861	25.5863	25.8591			-0.331933	0	0	0.96797	0.203483	0.373227	0.168326	0.740236
O09131;D3Z1Q9;Q8K2Q2	O09131	Glutathione S-transferase omega-1	Gsto1	32.2373	32.3329	32.1066	32.639	32.2879	32.2198	32.4027	32.1798	32.4157	32.1969	32.1611	32.4904			0.156631	0.638006	0.46559	0.528905	-0.0499331	-0.217675	0.143142	0.862099
O88508;O88508-2;G3UX07;G3UXY2;G3UZH2;G3UY43;G3UZK0;G3UZU0;G3UZG8;G3UZN5	O88508	DNA (cytosine-5)-methyltransferase 3A	Dnmt3a	27.4684	27.5484	26.9565	27.0531	27.1166	26.971	27.105	27.0266	27.4159	27.5854	27.6197	27.57		+	-0.277533	-0.956545	0.661209	0.317419	0.4092	1.86188	1.57072	0.0719837
Q8R127;J3QNN5;F6SP57;F6S0R8	Q8R127	Saccharopine dehydrogenase-like oxidoreductase	Sccpdh	27.9562	28.1295	27.9838	27.7151	27.052	27.5861	27.8559	28.0237	27.9889	28.0138	28.1908	27.9411	+		-0.5721	-1.84562	1.27789	0.0788211	0.0923996	0.486139	0.440174	0.636698
O09172;H3BJA3;A0A0G2JDI4;F6VNW5	O09172	Glutamate--cysteine ligase regulatory subunit	Gclm	31.4323	31.8751	31.5176	31.0924	31.312	31.1353	31.8572	31.9287	31.1569	31.3557	31.12	31.3461			-0.428433	-1.70438	1.32487	0.0926352	-0.373667	-1.04382	0.655464	0.254875
O35075;A0A338P6T5	O35075	Down syndrome critical region protein 3 homolog	Dscr3	26.9955	27.1848	27.3717	26.9844	26.7756	26.9651	27.315	27.2211	27.1524	27.0553	27.0419	27.0793			-0.275633	-1.21209	1.01541	0.200112	-0.170666	-1.1502	1.61472	0.212357
Q8BWT1	Q8BWT1	3-ketoacyl-CoA thiolase, mitochondrial	Acaa2	30.2699	30.5128	30.3312	29.9195	29.8457	29.6434	30.3523	30.4799	30.2076	30.1732	30.1764	30.0249	+		-0.568433	-2.70507	2.17441	0.0228598	-0.221767	-1.14791	1.1191	0.213846
O35129;F6QPR1;F6Q8V7	O35129	Prohibitin-2	Phb2	33.1214	33.1772	33.3159	32.9202	32.9643	32.9666	33.0694	33.2942	33.1193	32.972	32.8918	33.0966			-0.254467	-1.5928	1.88361	0.108607	-0.174168	-0.914132	0.897225	0.322425
O35130;A0A0N4SUL6	O35130	Ribosomal RNA small subunit methyltransferase NEP1	Emg1	29.1827	29.3404	29.4191	29.5482	29.6325	29.7593	29.499	29.6206	29.6674	29.3533	29.418	29.3486			0.3326	1.72595	1.63811	0.0889339	-0.222367	-1.43505	1.80906	0.130639
O35134;A0A0U1RPM9;A0A0U1RPX8	O35134	DNA-directed RNA polymerase I subunit RPA1	Polr1a	28.3351	28.308	28.2271	28.5722	28.6285	28.4117	28.1961	28.1391	28.3013	28.5611	28.636	28.3101			0.2474	1.43336	1.56726	0.140757	0.290234	1.386	1.24556	0.142892
O35215;G3UZN1	O35215	D-dopachrome decarboxylase	Ddt	28.3224	28.7327	28.7045	28.8085	28.5118	28.3327	28.5293	28.2947	28.6381	28.4757	28.5427	28.7706			-0.0355326	-0.121803	0.0645	0.921047	0.108966	0.463629	0.332619	0.653441
Q5NCQ5	Q5NCQ5	Diphthamide biosynthesis protein 1	Dph1	25.6192	25.2994	24.9649	25.3643	25.7698	25.7849	25.7349	25.5506	25.6706	25.0478	25.0884	24.9658		+	0.345167	1.03409	0.669825	0.278569	-0.618034	-3.74707	3.16722	0.0129189
O35226;O35226-4;O35226-5	O35226	26S proteasome non-ATPase regulatory subunit 4	Psmd4	30.1049	29.7922	30.1489	30.2317	30.2335	30.3285	29.874	30.0597	29.9421	30.2085	30.2047	30.0567			0.249234	1.14987	1.00143	0.223819	0.198033	1.13973	1.26012	0.217652
O35242	O35242	Protein FAN	Nsmaf						24.8103	24.5331	24.6026				24.2106				0	0	0.968222	-0.35725	0	0	0.959399
Q3UID0;Q6PDG5-2;Q6PDG5;A0A1W2P6N7	Q3UID0	SWI/SNF complex subunit SMARCC2	Smarcc2	28.3595	28.4938	28.2517	27.9316	27.9265	27.5522	28.0862	27.9985	28.2647	28.0217	28.221	28.1946	+		-0.564899	-2.31682	1.76608	0.0396467	0.0292994	0.146349	0.105397	0.915889
O35286;Q497W9;A0A0G2JG10;A0A0G2JGQ5	O35286	Pre-mRNA-splicing factor ATP-dependent RNA helicase DHX15	Dhx15	32.0716	32.1451	31.9863	32.0989	32.0945	32.1019	32.1167	32.1168	32.1165	32.0966	32.1188	32.2165			0.0307662	0.210822	0.26787	0.858964	0.0273005	0.199524	0.30131	0.872525
O35295;Q8R4E6-2;Q8R4E6	O35295	Transcriptional activator protein Pur-beta	Purb	27.9629	28.2059	27.844	27.6974	27.933	27.8104	27.8303	27.9134	27.7779	27.9028	27.9432	28.0979			-0.190667	-0.842265	0.686427	0.378785	0.140766	0.821502	0.921615	0.372295
Q9D8S5;O35326;S4R2G3	Q9D8S5	Serine/arginine-rich splicing factor 5	Srsf5	29.2474	29.3414	28.7707	28.9099	29.2138	29.1069	28.8391	29.3019	28.5787	29.2396	29.2403	29.403			-0.0429668	-0.144273	0.0764048	0.90632	0.387733	1.21794	0.822665	0.19044
O35344	O35344	Importin subunit alpha-4	Kpna3	30.583	30.485	30.5123	30.5218	30.6026	30.6213	30.4042	30.2262	30.3526	30.4023	30.6468	30.4459			0.0551325	0.387583	0.581864	0.734824	0.170666	0.88887	0.862666	0.334694
Q4FJZ2;O35345	Q4FJZ2	Importin subunit alpha;Importin subunit alpha-7	Kpna6		25.6587	25.9176	26.0766	25.9773		25.8785			26.3611	25.7976	25.9585			0.238799	1.00065	0.643704	0.349216	0.160566	0	0	0.99927
Q8BL66	Q8BL66	Early endosome antigen 1	Eea1	27.5101	27.3877	26.6294	27.4054	27.3454	26.3682	27.0493	26.279	27.0396	27.2691	27.5915	27.6094		+	-0.136066	-0.254516	0.113585	0.829378	0.7007	1.85325	1.18456	0.0719444
O35379;E9Q1I5	O35379	Multidrug resistance-associated protein 1	Abcc1	28.2425	28.2801	28.0283	28.1246	27.9459	28.1986	28.1332	28.2886	28.2967	28.4088	28.1262	28.3817			-0.0939331	-0.450482	0.360977	0.682882	0.0660667	0.322955	0.250398	0.774735
O08796;D3Z088;F6ZEU2;F7A9F2	O08796	Eukaryotic elongation factor 2 kinase	Eef2k	25.8895	27.4002	27.3657	27.4031	27.1632	27.511	28.2085	28.484	28.3463	26.4261	26.1408	25.1811		+	0.473967	0.77902	0.393636	0.417395	-2.43027	-5.01217	2.49253	0.004
O35382;Q8C391;Q9CXE1	O35382	Exocyst complex component 4	Exoc4	27.6303	27.4738	27.5856	27.1192	27.4065	27.1644	27.1061	27.2354	26.6652	27.463	27.1241	27.2493			-0.3332	-1.66097	1.5287	0.0977912	0.276567	0.925138	0.625544	0.316142
O35435;E9Q1V3;F6TCT7	O35435	Dihydroorotate dehydrogenase (quinone), mitochondrial	Dhodh	27.8816	27.7992	27.7003	27.9941	27.9322	28.1585	28.0642	27.9324	28.243	27.7521	27.9225	27.8384			0.234567	1.26467	1.28668	0.182705	-0.2422	-1.19563	1.11041	0.197413
O35459;F7B227	O35459	Delta(3,5)-Delta(2,4)-dienoyl-CoA isomerase, mitochondrial	Ech1	27.6583	28.2374	28.2873	28.4526	28.3282	28.329	28.0223	28.4843	28.0332	28.2184	28.0745	28.2172			0.308933	1.00941	0.681573	0.290452	-0.00990105	-0.0381491	0.0206834	0.982108
O35465-2;O35465;F6WP10	O35465-2	Peptidyl-prolyl cis-trans isomerase FKBP8	Fkbp8	28.1952	28.7234	28.3758	28.328	28.631	28.5397	28.3937	28.6102	28.1867	28.5676	28.1937	28.3851			0.0681	0.243996	0.140799	0.837191	-0.0147336	-0.0560007	0.0304151	0.975285
O35492;A0A1L1SST3;A0A1L1SQZ6	O35492	Dual specificity protein kinase CLK3	Clk3		26.3279		25.9331	26.205	26.4195	26.0897	26.1945	26.3658	26.2053	26.0375				-0.142033	0	0	0.968455	-0.0952673	-0.430575	0.310336	0.689989
O35493;P22518;O35493-2;B0QZP9;F8WHX0;E9Q5Y1;O35491	O35493	Dual specificity protein kinase CLK4;Dual specificity protein kinase CLK1	Clk4;Clk1		25.1297	24.8657				24.9905	24.9928	24.7784							0	0	0.967741		0	0	1
O35593	O35593	26S proteasome non-ATPase regulatory subunit 14	Psmd14	30.6757	30.8609	30.9089	30.6126	30.901	30.8636	30.7133	31.0101	30.7753	30.7421	30.8473	30.8932			-0.0227667	-0.105831	0.0691142	0.9342	-0.00536664	-0.0267198	0.0176778	0.989381
Q9JHW4;A0A0N4SUV6;A0A0N4SWD9;A0A0N4SVA4;A0A0N4SUU3;A0A0N4SWB3	Q9JHW4	Selenocysteine-specific elongation factor	Eefsec	29.0731	29.1893	29.1166	28.8404	28.8533	28.9286	29.3423	29.3193	29.1727	29.0178	28.8536	28.9908		+	-0.252233	-1.75588	2.3512	0.0855366	-0.324034	-1.86739	1.93461	0.0716735
O35601;O35601-2;A0A2I3BPY6;A0A2I3BRH1	O35601	FYN-binding protein	Fyb	27.3428	27.3433	26.9303	27.5032	27.4014	26.8327	27.157	26.5415	27.514	27.2372	27.4143	27.3145			0.0403004	0.115178	0.0556653	0.925355	0.251167	0.646319	0.363243	0.503075
E9QP49;G5E8Y6;Q99MS7-4;Q99MS7-5;Q99MS7-3;Q99MS7-2;Q99MS7	E9QP49	EH domain-binding protein 1-like protein 1	Ehbp1l1	24.9539	25.771	24.6933	25.1238	25.7068	25.2707	24.6617	25.0252	24.5595	25.7719	24.9333	25.6682		+	0.227701	0.485677	0.243814	0.657716	0.709	1.77516	1.1136	0.079554
O35623	O35623	BET1 homolog	Bet1	25.3553		25.4259	25.129	24.8449	25.4588	25.3276	25.592	25.5608	25.2863	25.2345	25.0883			-0.246367	-0.745428	0.439479	0.46034	-0.290433	-1.43537	1.32821	0.130955
E9PVC6;E9Q9E1;Q6NZJ6;E9PVC5;A0A0J9YUS5;Q6NZJ6-2;A0A0J9YVC1;A0A0J9YUC1;E9Q770;A0A0J9YUL1;D3Z439;A0A0J9YU44;A0A0J9YTV0;D3YWY7;D3YWM1	E9PVC6	Eukaryotic translation initiation factor 4 gamma 1	Eif4g1	32.1715	31.9259	31.7802	32.1615	32.4471	32.1189	31.6364	31.5907	31.9119	32.219	32.233	32.1195		+	0.2833	1.11625	0.856145	0.235976	0.477501	2.31242	1.96029	0.0474209
O35643;Q5SVG5;Q5SVG4;Q5SWR0	O35643	AP-1 complex subunit beta-1	Ap1b1	30.1605	29.9466	30.3024	29.8894	30.0046	30.2501	30.2498	30.2712	30.1503	30.2954	30.1171	30.1538			-0.0884666	-0.356221	0.234292	0.762479	-0.0349998	-0.210973	0.205195	0.86547
O35654;A8Y5G7	O35654	DNA polymerase delta subunit 2	Pold2	29.3809	29.4938	29.345	29.3885	29.3531	29.3624	29.5071	29.4298	29.4942	29.3383	29.5085	29.3734			-0.038566	-0.264031	0.347183	0.825701	-0.0702998	-0.447411	0.54381	0.669443
A0A1Y7VJZ2;Q9WVL0;A0A1Y7VNC1	A0A1Y7VJZ2	Maleylacetoacetate isomerase	Gstz1	27.8179	27.2905	27.594	26.9732	27.0441	27.0122	27.695	27.7257	27.3748	27.7941	27.4584	27.1824	+		-0.557634	-2.19374	1.64922	0.0486207	-0.1202	-0.38843	0.22419	0.717529
Q3TUQ5;O35691;A0A1W2P6S1	Q3TUQ5	Pinin	Pnn	30.1749	30.0048	29.6708	30.076	30.1252	29.6257	29.8882	29.7876	29.9136	29.9411	30.2381	29.9896			-0.00786654	-0.0247986	0.0119559	0.99018	0.193132	0.967066	0.903735	0.290241
O35704	O35704	Serine palmitoyltransferase 1	Sptlc1	26.8334	26.7565	26.7722	26.9354	27.1695	26.8419	26.2899	26.7817	26.9028	26.7441	26.7822	26.9825			0.1949	0.973455	0.907667	0.309994	0.178134	0.590894	0.370043	0.549228
O35730-3;O35730;O35730-2	O35730-3	E3 ubiquitin-protein ligase RING1	Ring1				25.209	25.0527		24.8599	24.4973	24.8981	24.6114	24.5932					0	0	0.974072	-0.149466	-0.563993	0.364694	0.580752
Q8C2Q7;O35737;D3Z6Y3	Q8C2Q7	Heterogeneous nuclear ribonucleoprotein H;Heterogeneous nuclear ribonucleoprotein H, N-terminally processed	Hnrnph1	31.3706	31.4916	31.4034	31.581	31.4758	31.6725	31.4976	31.5716	31.1943	31.6224	31.8157	31.7857			0.154566	0.923661	1.07898	0.33563	0.3201	1.39102	1.15685	0.141271
O35841	O35841	Apoptosis inhibitor 5	Api5	31.3209	31.4446	31.3551	31.3289	31.3965	31.3075	31.6	31.4634	31.5988	31.193	31.3661	31.1028			-0.0292333	-0.200777	0.254642	0.865766	-0.333433	-1.75886	1.68972	0.0815352
O35857	O35857	Mitochondrial import inner membrane translocase subunit TIM44	Timm44	29.3731	29.3209	29.4074	29.384	29.4211	29.3342	29.2824	29.3948	29.2765	29.3694	29.4459	29.5027			0.0126336	0.0931795	0.130481	0.942237	0.121433	0.785855	1.04627	0.395882
O35864;A0A087WQA8;A0A087WQ60;A0A087WRH6	O35864	COP9 signalosome complex subunit 5	Cops5	29.0417	28.9632	29.2168	29.2382	29.0106	29.2751	29.1287	29.0474	29.1618	28.974	29.1439	29.0018			0.100733	0.476009	0.378989	0.666078	-0.0727329	-0.447207	0.508431	0.669433
O35874;Q5SSP3	O35874	Neutral amino acid transporter A;Amino acid transporter	Slc1a4					24.6152	25.2118		24.5114		24.631	24.7946					0	0	0.973809	0.2014	0	0	0.99307
P70372;B1AXZ0;Q80UJ0;A2A9S3;Q3UR02;A2A9S2;A2A9R8;A2A9R6;Q80Y51;B1AXZ6;Q8BVA9;A2A9S0;B1AXZ4;B1AXZ5;Q61701-2;Q60899;Q61701	P70372	ELAV-like protein 1	Elavl1	31.7227	32.0369	31.8836	31.9088	31.961	32.0407	32.0744	32.0552	32.0442	31.8401	31.786	31.8487		+	0.0890999	0.448901	0.380091	0.684327	-0.233001	-1.91743	3.38442	0.0679485
O35900;O35901;G3UZ96	O35900	U6 snRNA-associated Sm-like protein LSm2	Lsm2	28.845	28.7477	29.1519	29.1137	28.8893	29.0147	29.1823	29.1439	29.2533	29.0006	28.8984	29.0309			0.0910339	0.382456	0.263139	0.738564	-0.216534	-1.43099	1.8702	0.131664
Q3UDT3;Q8CI98;Q3TBW3;Q3T9Y0;O35904;B0QZL5;B1AS24;B1AS25;O35904-2;B1AS26;B1AS28;B1AS27	Q3UDT3	Phosphatidylinositol 4,5-bisphosphate 3-kinase catalytic subunit delta isoform	Pik3cd	27.3807	27.2825	27.45	27.4507	27.4126	27.5402	27.1703	27.2734	26.7335	27.4718	27.628	27.4484			0.0967668	0.598898	0.718612	0.563431	0.457001	1.66291	1.22795	0.0903418
O35955	O35955	Proteasome subunit beta type-10	Psmb10	27.5137	27.4969	27.0459	26.233	26.8326	26.9851	26.4235	28.0528	26.8053	26.9932	26.8729	27.3713			-0.668601	-1.7783	1.13934	0.0839624	-0.014733	-0.0239805	0.0094295	0.991744
Q8CB87;A0A2Y9CZI3;A0A3B2WDC9	Q8CB87	Ras-related protein Rab-44	Rab44	29.4336	29.1653	28.9708	28.6338	28.552	28.7179	29.0269	29.0095	29.1365	29.0115	28.7733	28.8891	+		-0.555333	-2.29046	1.75531	0.0420392	-0.166334	-0.926994	0.981475	0.315353
O54692;A0A1L1SST9	O54692	Centromere/kinetochore protein zw10 homolog	Zw10	28.1027	27.9274	27.6915	27.6946	28.1268	28.0876	27.7444	27.684	27.8539	28.1226	27.8605	28.0955			0.0624669	0.221273	0.125452	0.853157	0.265434	1.34777	1.28392	0.149935
O54734	O54734	Dolichyl-diphosphooligosaccharide--protein glycosyltransferase 48 kDa subunit	Ddost	31.134	31.3622	31.4419	31.2787	31.282	31.4709	31.4154	31.5317	31.3703	31.362	31.2442	31.2774			0.0311661	0.146997	0.0998351	0.904272	-0.144601	-0.90653	1.14271	0.326485
O54774	O54774	AP-3 complex subunit delta-1	Ap3d1	28.6584	28.7165	28.9779	28.3273	28.5538	28.7992	28.691	28.7603	29.0942	28.5579	28.5619	28.7535			-0.224166	-0.836458	0.596914	0.380806	-0.224067	-0.932805	0.732213	0.309525
A0A2I3BPX9;Q60775	A0A2I3BPX9	ETS-related transcription factor Elf-1	Elf1	26.2872	26.7944	26.2667	26.5018	26.4737	26.6877	27.2253	27.0356	27.2124	26.5101	25.9958	26.2407		+	0.104966	0.368065	0.221032	0.754856	-0.908901	-3.48725	2.31798	0.0195955
E9QKR1;A0A0A6YW06;Q03173-6;Q03173-3;Q03173-4;A0A0A6YXC8;J3QNM3;E9QKQ9;E9QLZ9;Q03173-5;Q03173;Q03173-2;P70429-2;P70429	E9QKR1	Protein enabled homolog	Enah	28.5285	28.6179	27.9998	28.9966	28.7552	28.9598	28.0322	27.7653	27.7901	28.7159	28.8642	28.8155		+	0.5218	1.69984	1.18524	0.0933486	0.936	4.78358	3.21352	0.00345946
O54824-2;O54824	O54824-2	Pro-interleukin-16;Interleukin-16	Il16	25.0279	25.0291	25.3377	24.4579			25.1224			24.4905	25.0251	24.9184			-0.673668	0	0	0.973623	-0.311067	0	0	0.984427
Q9ER41;F6VK94;D6REF0	Q9ER41	Torsin-1B	Tor1b	27.5365	27.5308	27.3554	26.7432	26.9313	27.0825	27.4141	27.5603	27.5066	27.5265	27.3504	27.3985	+		-0.555234	-2.58564	2.07546	0.02976	-0.0685329	-0.40864	0.433311	0.699683
O54833;A0A1D5RM74;A0A1D5RLE4;A0A1D5RM55	O54833	Casein kinase II subunit alpha	Csnk2a2	27.5925	28.0508	27.6621	27.8117	28.0648	28.1636	27.7972	27.7793	27.5471	27.8921	27.7879	27.8232			0.2449	0.884266	0.622374	0.354062	0.126534	0.679687	0.665775	0.474343
O54834-4;O54834-3;O54834;G3UZI7;O54834-2;A2ALX6;A2ALX7	O54834-4	Rho GTPase-activating protein 6	Arhgap6	28.08	28.5897	28.1032	28.0072	27.9858	28.3146	28.1379	28.0747	27.9782	28.7608	28.3132	28.2068			-0.155101	-0.521849	0.322781	0.628139	0.363333	1.31656	0.967086	0.157488
Q8C522;A0A1L1SSA0	Q8C522	Endonuclease domain-containing 1 protein	Endod1	26.1738	26.9394	27.0349	26.8129	27.0764	26.5145	26.4786	26.5471	26.4446	27.3738	27.2166	27.1986		+	0.0852337	0.204304	0.0961295	0.863179	0.772901	4.7335	3.58836	0.00336842
O54941	O54941	SWI/SNF-related matrix-associated actin-dependent regulator of chromatin subfamily E member 1	Smarce1	27.0723	28.0138	27.2397	28.0171	28.1347	27.6946	26.8278	27.4799	27.6716	27.7805	27.1679	27.3815			0.506866	1.21134	0.728961	0.200026	0.116866	0.28354	0.138388	0.804504
O54946;A0A0G2JER9;O54946-2;F6YRQ2;G3X8S5;A0A0G2JGN9;A0A0G2JEI3;A0A087WP03;Q9QYI5-2;Q9QYI5-1;Q9QYI8;Q9QYI5	O54946	DnaJ homolog subfamily B member 6	Dnajb6	25.6936	26.2831	25.9655	26.2718	26.1226	26.114	25.857	26.1257	26.0261	26.0653	25.8297	26.3351			0.188733	0.67919	0.457799	0.497494	0.0737667	0.277592	0.167948	0.809839
O54950;A0A2R8W6Y3;A0A2R8VHU2	O54950	5-AMP-activated protein kinase subunit gamma-1	Prkag1			24.4222		24.6277		24.5797	24.5061	24.2197	24.2282	23.8342	24.246			0.205502	0	0	0.973382	-0.332366	-1.215	0.8928	0.190834
Q9DCM0	Q9DCM0	Persulfide dioxygenase ETHE1, mitochondrial	Ethe1	28.6339	28.6373	28.6016	28.2096	28.0305	27.9745	28.7282	28.6735	28.481	28.4385	28.4497	28.6462	+		-0.552733	-3.21716	2.81458	0.0150088	-0.116101	-0.578079	0.503448	0.559256
O54984;A0A1B0GRE1	O54984	ATPase Asna1	Asna1	29.2241	29.4543	29.4476	29.3009	29.4689	29.3632	29.0748	29.3236	29.0077	29.3449	29.3605	29.365			0.00233332	0.0122713	0.00851279	0.999625	0.221433	1.12814	1.08116	0.223119
O54988-2;O54988	O54988-2	STE20-like serine/threonine-protein kinase	Slk	30.5384	30.6196	30.3399	30.7346	30.7251	30.4314	30.454	30.1904	30.4217	30.4606	30.7492	30.6359			0.131067	0.570753	0.432743	0.58974	0.259867	1.19172	1.0337	0.198733
O55013	O55013	Trafficking protein particle complex subunit 3	Trappc3	27.2272	27.3715	27.0625	27.3751	27.2276	27.5672	27.0687	26.9943	27.1629	27.1644	26.8853	27.2454			0.169566	0.728397	0.567478	0.457326	0.0230656	0.105091	0.06736	0.950975
Q99N15;A2AFQ2;O08756	Q99N15	3-hydroxyacyl-CoA dehydrogenase type-2	Hsd17b10	31.6287	31.3649	31.562	31.1322	30.8783	30.89	31.8619	31.6422	31.5114	31.2523	31.2646	31.3511	+	+	-0.551701	-2.57155	2.06835	0.0303241	-0.3825	-1.84889	1.63464	0.0722275
O55029	O55029	Coatomer subunit beta	Copb2	30.7639	30.8594	31.0176	30.8244	30.7223	30.9183	30.867	30.9104	30.8886	30.8477	30.9076	30.8695			-0.0586332	-0.303571	0.249339	0.797354	-0.0137335	-0.11301	0.25324	0.944963
O55098	O55098	Serine/threonine-protein kinase 10	Stk10	26.0661	25.8515			25.7344	25.8119	25.7862	25.7349	25.0874	25.8121	25.8361	25.9378			-0.18565	-0.867189	0.610484	0.415276	0.325833	0.992946	0.645059	0.275241
O55106;F8WH41;F6Z700	O55106	Striatin	Strn	27.1883	27.372	27.3405	27.2398	27.237	27.0455	27.4744	27.3011	27.213	27.1743	27.0974	27.3265			-0.126167	-0.679252	0.667278	0.497737	-0.1301	-0.643695	0.566021	0.505685
O55125;Q5SVG6	O55125	Protein NipSnap homolog 1	Nipsnap1	27.1958	27.2318	27.1082	27.1499	27.08	26.6453	27.3201	27.2481	27.0978	27.2614	27.1191	27.1972			-0.2202	-0.840279	0.609445	0.379768	-0.0294329	-0.16597	0.140941	0.900683
Q7TMG8;O55126;A0A0G2JEV1	Q7TMG8	Protein NipSnap homolog 2	Gbas	27.0851	27.6716	26.8509	27.619	27.1215	27.1554	27.4695	27.7748	27.3245	27.4618	27.6072	27.9267			0.0960992	0.245079	0.119943	0.836754	0.142301	0.48908	0.303159	0.634196
O55135;A6PWZ2;D6RG53;D6RJJ3;B1AZQ4	O55135	Eukaryotic translation initiation factor 6	Eif6	30.8094	30.8527	30.7175	30.783	30.9173	30.8453	30.6726	30.9166	30.7327	30.7577	30.8436	30.6528			0.0553335	0.35555	0.424606	0.762606	-0.0226002	-0.11782	0.0874112	0.939151
Q4VA93;P20444;P68404;P68404-2;Q3TQ39;Q2NKI4;P63318	Q4VA93	Protein kinase C;Protein kinase C alpha type	Prkca	28.2631	28.3008	28.3726	27.7094	27.8224	27.7566	28.3667	28.3273	28.2074	28.1951	28.1573	28.1239	+		-0.549367	-3.76583	3.55465	0.00886154	-0.141699	-0.931422	1.27498	0.311226
O55143;O55143-2	O55143	Sarcoplasmic/endoplasmic reticulum calcium ATPase 2	Atp2a2	30.9952	31.4717	31.353	31.384	31.2199	31.6503	31.1921	31.314	31.3556	31.6045	31.098	31.3993			0.144766	0.498579	0.310408	0.649175	0.080033	0.313788	0.198621	0.778334
O55201;O55201-2;A0A140LJ34	O55201	Transcription elongation factor SPT5	Supt5h	29.6649	29.7742	29.7453	29.4707	29.7088	29.664	29.7831	29.6593	29.7261	29.7682	29.6931	29.6532			-0.113634	-0.631167	0.640738	0.534141	-0.0180003	-0.12068	0.13503	0.936701
O55222;D3YZA5;A0A1B0GRF6;A0A1B0GR42	O55222	Integrin-linked protein kinase	Ilk	28.7796	28.8275	28.6785	28.7491	28.6306	28.7904	28.7433	28.8329	28.6732	28.8242	28.9011	28.9733			-0.0384998	-0.233362	0.232555	0.844502	0.149734	0.917717	1.11487	0.321023
O55229;F6RRT7;A0A2R8VJW3	O55229	Choline/ethanolamine kinase	Chkb		25.3374	25.6494			25.5921	25.1437	25.6151		25.3412		25.3271			0.0986996	0	0	0.97512	-0.0452499	-0.13475	0.0627118	0.932057
O55234;Q8BTY5	O55234	Proteasome subunit beta type-5	Psmb5	29.7097	29.458	29.6787	29.7837	29.8467	30.0091	29.4047	29.5144	29.5593	29.7159	29.5974	29.7386			0.264367	1.2968	1.19643	0.173056	0.191167	1.16964	1.40426	0.205783
Q9DCC1;O55236	Q9DCC1	mRNA-capping enzyme;Polynucleotide 5-triphosphatase;mRNA guanylyltransferase	Rngtt	26.9986	26.4925	26.6716	26.7036	26.387	26.9365	26.5898	26.8747	26.9958	26.47	26.914	26.8541			-0.0452003	-0.14236	0.0728716	0.907421	-0.0740674	-0.260868	0.150112	0.825581
Q8VC30	Q8VC30	Bifunctional ATP-dependent dihydroxyacetone kinase/FAD-AMP lyase (cyclizing);ATP-dependent dihydroxyacetone kinase;FAD-AMP lyase (cyclizing)	Dak	26.4868	26.6161	26.8022	25.7826	26.1726	26.3022	27.1696	26.9728	26.8254	26.1338	26.4201	26.153	+	+	-0.549233	-1.95455	1.41326	0.0675706	-0.753633	-3.19424	2.28595	0.0208
F6WLY0;G5E880;Q60664;F6VUK8;E9Q2C8	F6WLY0	Lymphoid-restricted membrane protein;Processed lymphoid-restricted membrane protein	Lrmp	25.6339	25.9065	25.9894		25.252	25.3369	25.8684	26.0261	26.1389	25.3713	25.524	25.5977	+	+	-0.548816	-2.26599	1.51226	0.0568928	-0.513467	-2.53004	2.12169	0.0348619
O70152;A2BDX2;F8WII3	O70152	Dolichol-phosphate mannosyltransferase subunit 1	Dpm1	28.2498	28.4079	28.6047	28.3918	28.1363	28.3108	28.2698	28.6102	28.5852	27.9908	28.2186	28.3686			-0.141167	-0.620894	0.481692	0.543894	-0.295733	-1.15921	0.888527	0.209569
O70172;F6RJE8	O70172	Phosphatidylinositol 5-phosphate 4-kinase type-2 alpha	Pip4k2a	27.8437	28.0281	27.9079	27.688	27.6719	27.5938	28.0829	28.0551	27.8165	27.9591	27.9595	27.8727			-0.275333	-1.70617	1.96103	0.0924368	-0.0543995	-0.287311	0.239973	0.800709
P11438	P11438	Lysosome-associated membrane glycoprotein 1	Lamp1	28.7524	29.1866	29.3433	28.6059	28.3868	28.6554	28.8247	29.1074	28.9658	29.1903	28.8467	29.0922	+		-0.544733	-1.8462	1.30824	0.0789085	0.0771001	0.334093	0.231235	0.767422
A0A0G2JFJ6;Q7TPD0;Q7TPD0-2	A0A0G2JFJ6	Integrator complex subunit 3	Ints3	28.3244	28.3682	28.4076	27.7353	27.9427	27.7945	28.3893	28.3747	28.6131	28.403	28.5196	28.0991	+		-0.542567	-3.26461	2.91824	0.0141622	-0.118467	-0.479277	0.331627	0.641024
O70252;D3YX62;D3YXN4;D3Z4A2	O70252	Heme oxygenase 2	Hmox2	29.5513	29.7083	29.5622	29.4208	29.5456	29.6332	29.3378	29.4608	29.5988	29.6274	29.8571	29.561			-0.0740668	-0.412059	0.391918	0.712299	0.216033	0.994742	0.856971	0.275282
O70274;Q63739	O70274	Protein tyrosine phosphatase type IVA 2;Protein tyrosine phosphatase type IVA 1	Ptp4a2;Ptp4a1	25.6622	25.6748			25.8843		26.0229	25.9287	25.8693		24.976				0.215799	0	0	0.974882	-0.9643	0	0	0.925443
O70310	O70310	Glycylpeptide N-tetradecanoyltransferase 1	Nmt1	30.6465	30.7334	30.6842	30.5977	30.6369	30.7254	30.556	30.4985	30.6439	30.6282	30.7115	30.6563			-0.0346998	-0.238681	0.312372	0.840141	0.0991999	0.666455	0.950363	0.485499
S4R1E5;O70325-2;O70325;O70325-3	S4R1E5	Glutathione peroxidase;Phospholipid hydroperoxide glutathione peroxidase, mitochondrial	Gpx4	25.9299	26.5281	26.2639	26.0806	25.5971	25.4925	26.4047	26.2218	26.2902	25.9448	26.0035	26.3118			-0.517233	-1.47557	0.967002	0.133864	-0.218866	-0.969707	0.805122	0.288602
O70378;M0QWP2;M0QWY0;M0QWS0;M0QWI7;M0QWE2;M0QWC9	O70378	ER membrane protein complex subunit 8	Emc8	28.2301	28.3046	28.2862	28.2524	28.1528	28.1846	27.8964	28.306	28.0648	28.2442	28.1926	28.2269			-0.0770334	-0.562528	0.977199	0.59848	0.132167	0.601235	0.478959	0.542172
O70400;S4R1V0	O70400	PDZ and LIM domain protein 1	Pdlim1	29.0587	29.0587	28.668	28.8902	28.9705	28.7764	28.7184	29.0313	29.141	28.974	28.9802	28.878			-0.0494334	-0.204367	0.127784	0.863378	-0.0194995	-0.0844649	0.0512177	0.962888
O70422;E0CXV5;E0CY64;E0CYK8	O70422	General transcription factor IIH subunit 4	Gtf2h4				25.0809		24.798	24.9648	25.1628	25.0142	25.1988						0	0	0.974217	0.151532	0	0	0.92883
O70435;E0CX62;E0CZ34;F8WH02;E0CYL6	O70435	Proteasome subunit alpha type-3	Psma3	31.0969	31.0686	31.0288	31.2068	31.0665	31.4268	31.1516	31.0533	31.1142	31.0237	31.2312	31.1556			0.1686	0.81568	0.723024	0.394156	0.0304661	0.18237	0.171888	0.885676
A2A841;P48193-2;P48193;A2A842;A2A839;A2A838;A2AD32;A0A1D5RLV1;F7BUB8;F6S4K9;F7CR30;A0A286YD84;A0A3B2WD96;A7YY80;D0VYV6;Q9WV92-3;Q9WV92;Q9WV92-2	A2A841	Protein 4.1	Epb4.1;Epb41	28.9948	29.1233	29.1572	28.8323	28.8149	28.8106	29.3544	29.4223	29.1223	28.7192	28.7402	28.8573		+	-0.2725	-1.81783	2.26214	0.0820443	-0.527433	-2.63094	2.2007	0.0286055
O70469	O70469	Docking protein 2	Dok2	27.5757	27.5678	27.8909	27.901	28.0121	27.7304	27.7341	27.8245	27.6079	28.1683	27.8948	28.2401			0.203033	0.866588	0.688042	0.364032	0.378901	1.70277	1.4379	0.0859372
Q60953;Q60953-2;D3Z3A6;D3YXR5;F7BTZ2;D3Z2V0;D6RII9;F6XUT1	Q60953	Protein PML	Pml	29.5158	29.4615	29.4742	29.0187	28.831	28.9771	29.3955	29.3775	29.3083	29.2096	29.491	29.3895	+		-0.541567	-3.40116	3.10015	0.0122449	0.00293287	0.0157289	0.0111888	0.996686
Q8BSN6;O70480;A0A0A6YY66	Q8BSN6	Vesicle-associated membrane protein 4	Vamp4	25.7611	26.0615	25.4512	26.1696	26.0857	26.1926	25.7687	25.9637	25.7209	25.8093	25.6706	26.0253			0.391366	1.40196	1.02563	0.147755	0.0173003	0.0761655	0.0465604	0.968721
P21550;Q5SX59;J3QPZ9;Q5SX60;Q5SX61	P21550	Beta-enolase;Enolase	Eno3	29.2097	28.9169	28.9499	28.3619	28.6974	28.3936	29.0688	29.042	29.1032	28.4585	28.5848	28.0624	+	+	-0.5412	-2.24141	1.72855	0.0454271	-0.702766	-2.72012	1.94488	0.025513
Q6ZWQ5;Q3TGS7;Q3V2H3;O70493	Q6ZWQ5	Sorting nexin-12	Snx12	25.3336	24.8212	25.3999	25.669	25.4797	25.3439	25.2635	25.2633	25.5025	24.9707	25.1387	24.4785			0.312634	1.0226	0.692028	0.283597	-0.480467	-1.53246	1.05734	0.113234
O70494-3;O70494-2;O70494	O70494-3	Transcription factor Sp3	Sp3	25.9672	26.5201	26.099	25.3728	26.1289	26.1889	25.753	26.2702	25.4381	26.1211	25.897	25.8721			-0.298566	-0.726325	0.407269	0.458146	0.142966	0.402543	0.218126	0.705633
O70503;O70503-2	O70503	Very-long-chain 3-oxoacyl-CoA reductase	Hsd17b12	31.3102	31.2211	31.3268	31.1375	31.1378	31.4294	31.0902	31.1706	31.2563	31.5041	31.3461	31.4362			-0.0511328	-0.252336	0.190777	0.830381	0.256433	1.54211	1.74435	0.110957
O70551;A0A3B2W430;F8WGJ7;A0A3B2W4B9;A0A3B2W883;A0A3B2W7I6;Q9Z0G2;B2KF32;A0A0G2JDY2	O70551	SRSF protein kinase 1	Srpk1	29.14	29.0169	29.3085	29.275	29.351	29.4947	29.1302	29.076	29.2065	29.1743	29.1901	29.1743			0.218433	1.05898	0.962543	0.26537	0.0419998	0.303871	0.476946	0.788296
Q9JLI6;A0A0R4J069;Q9JLI6-2;F6ZFP8;F7BB44;F7D651;D3Z7G6;M0QWF1;D3Z3I6	Q9JLI6	Selenocysteine lyase	Scly	28.324	28.3385	28.0112	27.7346	27.7351	27.5943	28.1381	28.2252	28.1957	28.0722	28.1568	28.2061	+		-0.536566	-2.47731	1.99934	0.0330884	-0.0412998	-0.281485	0.369933	0.80711
O88271	O88271	Craniofacial development protein 1	Cfdp1	28.1782	28.281	28.3448	28.4386	28.5964	28.2998	28.2216	28.0826	28.6002	28.2027	28.0743	28.049			0.176933	0.89149	0.833342	0.350138	-0.1928	-0.736394	0.52385	0.428701
Q99M71;A0A1Y7VKS9;Q99M71-2	Q99M71	Mammalian ependymin-related protein 1	Epdr1	27.6329	28.075	28.353	27.6813	27.4203	27.1642	28.3545	28.5785	28.2675	27.5751	27.3588	27.6712		+	-0.598368	-1.67433	1.0931	0.0963464	-0.865133	-3.74798	2.56687	0.0130959
O88342;A0A0J9YU05	O88342	WD repeat-containing protein 1	Wdr1	32.4669	32.2577	32.4295	32.192	32.1486	32.198	32.5181	32.5249	32.408	32.3696	32.3733	32.4186			-0.205166	-1.23397	1.43943	0.192128	-0.0965017	-0.684271	1.10603	0.470557
Q91XH6;O88384;F6UHS3;E0CYE5;F6T4B9	Q91XH6	Vesicle transport through interaction with t-SNAREs homolog 1B	Vti1b		25.7383	25.7115							25.8322						0	0	0.974703		0	0	0.945253
O88441	O88441	Metaxin-2	Mtx2	28.6514	28.4694	28.7767	28.4832	28.2813	28.2593	28.4308	28.6613	28.5979	28.2767	28.6911	28.6211			-0.291233	-1.35981	1.19894	0.156753	-0.0337009	-0.137355	0.0819527	0.923736
P49290;P11247	P49290	Eosinophil peroxidase;Eosinophil peroxidase light chain;Eosinophil peroxidase heavy chain	Epx	30.1189	24.1145	24.7502	24.9162	24.0523	25.5195	31.2542	26.7728	31.4162		25.424	23.9832		+	-1.49853	-0.730495	0.313942	0.455394	-5.1108	-2.39231	1.06071	0.0500549
O88520	O88520	Leucine-rich repeat protein SHOC-2	Shoc2	26.1672	26.5959	26.5414	26.1809	26.057	26.3231	26.4906	26.1051	26.4854	26.1727	26.1867	26.2222			-0.247834	-0.971413	0.731963	0.3105	-0.166499	-0.728697	0.57716	0.434287
O70475	O70475	UDP-glucose 6-dehydrogenase	Ugdh	28.1701	27.8944	27.8795	27.5303	27.178	27.6439	27.7199	27.7794	27.8398	27.7019	27.7271	27.7882	+		-0.5306	-1.97169	1.45683	0.0657805	-0.0406329	-0.28402	0.399222	0.805233
O88532;F6QJP7;F6V459;D3Z5G4	O88532	Zinc finger RNA-binding protein	Zfr	28.5272	28.7951	28.3217	28.405	28.6687	28.4743	28.6912	28.6155	28.6712	28.3639	28.5686	28.6685			-0.0319996	-0.123955	0.0708196	0.920145	-0.125633	-0.652757	0.6094	0.499451
O88543;F6YCA7;D3Z036	O88543	COP9 signalosome complex subunit 3	Cops3	29.3438	29.441	29.1506	29.1181	29.5889	29.3874	29.2594	29.3038	29.3101	29.3638	29.5463	29.293			0.0529995	0.203156	0.120127	0.863953	0.109933	0.620661	0.643655	0.52615
O88544;F6QTS1;D3YV99;D3Z1R9;D6RG47	O88544	COP9 signalosome complex subunit 4	Cops4	29.9295	29.8289	29.7051	29.8715	29.905	29.9477	29.9431	29.7303	29.8403	29.8512	29.9138	29.7197			0.0869007	0.515614	0.562872	0.634839	-0.00966708	-0.0525547	0.0391173	0.975913
O88554	O88554	Poly [ADP-ribose] polymerase 2	Parp2	26.7631	27.5089	27.0793	27.1444	27.5648	27.5113	27.2725	27.1109	27.1969	27.1649	27.2573	27.1627			0.289733	0.820058	0.499617	0.392528	0.00153351	0.00982181	0.00898944	1
O88569;O88569-2;A0A0N4SUM2	O88569	Heterogeneous nuclear ribonucleoproteins A2/B1	Hnrnpa2b1	34.5706	34.6179	34.3475	34.4628	34.5058	34.4328	34.6463	34.6017	34.3415	34.3128	34.4396	34.5731			-0.0448672	-0.241189	0.200989	0.838479	-0.0879987	-0.397888	0.294231	0.70836
O88587-2;O88587;D3Z227	O88587-2	Catechol O-methyltransferase	Comt	28.2678	28.4587	28.5227	28.0903	28.1378	28.447	28.3738	28.3581	28.4101	28.5419	28.5066	28.3398			-0.191366	-0.812507	0.636774	0.394797	0.0820993	0.500007	0.568482	0.624679
O88630	O88630	Golgi SNAP receptor complex member 1	Gosr1	25.8094	26.1002	25.7299	25.5758		25.6455	25.7007	25.5465	24.9795	26.0146	25.6273				-0.269184	-1.08716	0.78066	0.274644	0.412051	0.986365	0.544493	0.301718
O88653;A0A0G2JGQ3	O88653	Ragulator complex protein LAMTOR3	Lamtor3	29.4842	29.6329	29.526	29.3049	29.5008	29.3817	29.5738	29.5337	29.0218	29.2441	29.3289	29.4726			-0.1519	-0.88228	0.986782	0.355831	-0.0278994	-0.0962725	0.0504899	0.955928
Q9EP69;A0A1L1SR59	Q9EP69	Phosphatidylinositide phosphatase SAC1	Sacm1l	29.5291	29.7552	29.9167	29.1976	29.0971	29.3308	29.7116	29.9053	29.9234	29.3874	29.2465	29.4164	+	+	-0.525167	-2.27138	1.79325	0.0428726	-0.496667	-2.67425	2.35542	0.0267902
O88685;A2AGN7;B7ZCF1;F6Q2E3	O88685	26S protease regulatory subunit 6A	Psmc3	31.7342	31.7028	31.6821	31.6621	31.6923	31.7099	31.4831	31.5926	31.6158	31.7046	31.8538	31.6783			-0.0182667	-0.15147	0.371372	0.900178	0.181733	1.08002	1.24972	0.242814
O88696	O88696	ATP-dependent Clp protease proteolytic subunit, mitochondrial	Clpp	27.5895	27.823	27.7672	27.7023	27.8402	27.6518	27.3954	27.6048	27.2485	27.6524	27.8162	27.714			0.00486628	0.0255923	0.0179378	0.989434	0.3113	1.45547	1.28189	0.12709
O88708;A2AI40;CON__Q2YDI2;A2AI43;Q9CZF7;A2AI42	O88708	Origin recognition complex subunit 4	Orc4	27.4432	27.9233	27.5532	27.1571	27.5521	27.4198	27.6346	27.7723	27.5163	27.5547	27.6486	27.4775			-0.263566	-0.921859	0.6397	0.336243	-0.0807997	-0.427536	0.38169	0.68531
O88736;Q8C5N9	O88736	3-keto-steroid reductase	Hsd17b7	24.7757	24.2763					24.8454	24.7636		24.7293		24.8523				0	0	0.974454	-0.0136995	-0.0787968	0.0605018	0.968584
S4R1L5;S4R2P8;O88738-3;O88738-2;O88738;S4R268	S4R1L5	Baculoviral IAP repeat-containing protein 6	Birc6	28.4868	28.4253	28.4308	28.6216	28.681	28.9494	28.5304	28.2414	28.7341	28.5394	28.5064	28.5733			0.303033	1.49475	1.37696	0.127132	0.0377331	0.154493	0.093371	0.909411
Q3UDC3;O88746;A0A1D5RM84;A0A1D5RM12;A0A1D5RL90;A0A1D5RM45;O88746-2	Q3UDC3	Target of Myb protein 1	Tom1	26.8735	27.2833	27.1512	27.3348	27.2636	27.1147	27.1229	27.1662	27.0614	27.1792	27.1016	27.0376			0.135033	0.569592	0.419842	0.589766	-0.0107002	-0.0708648	0.0736292	0.968676
O88796	O88796	Ribonuclease P protein subunit p30	Rpp30	28.4903	28.5921	28.9791	28.5598	28.6622	29.1072	28.7731	28.7627	28.8383	28.625	28.5735	28.703			0.089234	0.274988	0.147938	0.818649	-0.157534	-1.0905	1.62081	0.23833
Q3TNB8;O88842;A0A0R4J1D9;O88842-2	Q3TNB8	FYVE, RhoGEF and PH domain-containing protein 3	Fgd3	25.5215	26.2624	25.2121	25.3353	25.2167	24.8975	26.0278	26.0482	25.5897	25.6509	25.2591	25.4945			-0.5155	-1.17716	0.695023	0.213602	-0.420401	-1.45991	1.05082	0.12654
O88844;A0A087WPT4;A0A087WRS9;D3YVY3;A0A087WRM4	O88844	Isocitrate dehydrogenase [NADP] cytoplasmic	Idh1	29.1731	28.9417	28.9351	28.8908	28.3909	28.6532	29.257	28.9934	28.9492	28.5327	28.9545	28.8689			-0.371667	-1.40669	1.06367	0.146941	-0.281167	-1.07878	0.809809	0.243075
Q3U3M5;O88874	Q3U3M5	Cyclin-K	Ccnk		25.9913			25.5071		25.3811			25.7113	25.7529				-0.484201	0	0	0.971593	0.351	0	0	0.936098
I1E4X8;P83093;F6WBP9	I1E4X8	Stromal interaction molecule 2	Stim2	26.6724	27.2705	27.0576	26.5499	26.4652	26.4271	27.3965	27.2733	27.1446	27.0244	26.646	27.1874	+		-0.519433	-1.86343	1.35795	0.0769386	-0.318866	-1.15498	0.84046	0.210195
Q3UM33;O88895;O88895-2	Q3UM33	Histone deacetylase;Histone deacetylase 3	Hdac3	25.4003	25.3076	25.9908		25.4103	25.2449	25.0487	25.5275	25.559	25.1846	25.2837	25.0478			-0.238634	-0.623032	0.33625	0.557131	-0.206366	-0.74045	0.505197	0.426325
B2RUJ2;B7ZNX6;Q80TH2-1;Q80TH2;Q80TH2-2	B2RUJ2	Protein LAP2	Erbb2ip	25.032	26.0731	25.4791	25.3822	25.9389	24.7493	25.95	25.5074	26.2414	24.349	24.6094	25.2794		+	-0.171266	-0.30738	0.138488	0.795784	-1.15367	-2.5651	1.52323	0.032386
O88958;D3Z0R5;D3YWR1;Q9CRC9-2;Q9CRC9	O88958	Glucosamine-6-phosphate isomerase 1	Gnpda1	25.8817	26.2334	26.5879	26.5714		26.3395	26.5591	26.9143	26.346	26.3595	26.1757	26.3618			0.221116	0.586496	0.315973	0.589369	-0.307467	-1.11059	0.803826	0.230771
O88967	O88967	ATP-dependent zinc metalloprotease YME1L1	Yme1l1	27.8943	27.824	27.8734	28.0281	28.1412	28.281	27.6691	27.7169	28.1593	28.0875	28.0958	28.056			0.2862	1.62564	1.70507	0.104261	0.231333	0.901833	0.670661	0.327535
Q9CQE7;Q9CQE7-2;F6RK81;F6UIS1	Q9CQE7	Endoplasmic reticulum-Golgi intermediate compartment protein 3	Ergic3	26.765	26.8082	26.5732	26.816	26.4562	26.5424	27.008	26.8107	26.8363	26.5083	26.2931	26.5081		+	-0.1106	-0.480236	0.352803	0.662929	-0.448499	-2.30294	2.04187	0.0473267
Q3U7R1;Q3U7R1-2;A0A1W2P784	Q3U7R1	Extended synaptotagmin-1	Esyt1	31.2624	31.5448	31.601	31.3849	31.4104	31.6624	31.2649	31.3403	31.407	31.6786	31.574	31.6043		+	0.0164998	0.0695674	0.0409299	0.957652	0.281567	1.85875	2.26465	0.071332
O89050	O89050	Muskelin	Mkln1	25.2714			25.5642	26.3038	25.9667			25.7018	25.2474					0.673499	0	0	0.97185	-0.454399	0	0	0.937692
Q8R059	Q8R059	UDP-glucose 4-epimerase	Gale	27.1751	27.2963	27.5748	27.0671	26.6432	26.7794	26.7862	27.2822	27.2623	27.3157	27.3513	27.1448	+		-0.518834	-1.9069	1.405	0.0724495	0.160367	0.58486	0.387903	0.554302
O89053;G3UYK8;A0A0U1RPY8;D3YW57;G3UX53;D3YXM2	O89053	Coronin-1A;Coronin	Coro1a	33.6962	33.7377	33.2289	33.821	33.504	33.5658	33.8317	33.4441	33.5728	33.4902	33.7493	33.8213			0.0759989	0.26225	0.149165	0.826046	0.0707334	0.280709	0.176624	0.80692
O89079;D3Z315;F6YFR7;E9Q6I5;F6XIG5	O89079	Coatomer subunit epsilon	Cope	29.5176	29.4486	29.7997	29.5274	29.5745	29.7484	29.5139	29.5042	29.4063	29.5518	29.5274	29.6025			0.0281328	0.124102	0.0782375	0.920359	0.0857665	0.608845	0.983751	0.535432
O89086;Q8BG13;S4R2M6	O89086	RNA-binding protein 3	Rbm3	31.8457	31.5589	31.5156	31.6062	31.9453	31.7441	32.0731	31.4411	32.0901	31.49	31.7259	31.8435			0.125133	0.515157	0.365873	0.634857	-0.181633	-0.538163	0.312431	0.590348
O89112;B2KGR2	O89112	LanC-like protein 1	Lancl1	27.8952	27.5195	27.8663	27.589	27.7371	27.4104	28.1664	28.0882	27.9562	27.9144	27.6706	27.625			-0.1815	-0.716642	0.520161	0.464723	-0.3336	-1.59786	1.427	0.101616
Q9DAA6;Q9DAA6-2	Q9DAA6	Exosome complex component CSL4	Exosc1	27.1233	27.5226	27.1222	27.58	27.5284	27.7468	27.7174	27.5844	27.6038	27.0963	27.1719	27.2594		+	0.362366	1.45711	1.14611	0.137907	-0.459333	-2.82181	2.73133	0.0239302
P00397	P00397	Cytochrome c oxidase subunit 1	Mtco1				25.1204	25.0047		25.2061	25.5355		25.1961						0	0	0.972063	-0.1747	0	0	0.931851
P00405	P00405	Cytochrome c oxidase subunit 2	Mtco2	31.4272	31.3249	31.0978	30.8871	30.8329	31.1374	31.3633	31.5025	31.118	31.3259	31.4884	31.5272			-0.330833	-1.40681	1.15104	0.146994	0.119233	0.522498	0.392564	0.603306
P00493	P00493	Hypoxanthine-guanine phosphoribosyltransferase	Hprt1	32.2697	31.9958	31.9907	31.9488	32.0242	32.1994	32.0457	31.7627	31.9633	32.04	32.2655	32.1338			-0.0279325	-0.127932	0.0835485	0.918636	0.222534	1.07771	0.979395	0.243052
P56960;Q8K366;F6VYQ6	P56960	Exosome component 10	Exosc10	28.4998	28.9722	29.0128	29.0814	29.2002	29.1164	29.0431	29.0923	29.3136	28.8033	28.4987	28.8349		+	0.304399	1.13421	0.838878	0.227208	-0.437367	-1.85575	1.49248	0.0715857
Q8C0T5;Q8C0T5-2;Q4VBF8	Q8C0T5	Signal-induced proliferation-associated 1-like protein 1	Sipa1l1	29.3132	29.6515	29.4853	29.0483	28.9909	28.858	30.1852	29.9745	30.1574	28.9932	29.0405	29.1795	+	+	-0.5176	-2.43281	1.9955	0.0357524	-1.03463	-5.54568	3.55161	0.00533333
P02089	P02089	Hemoglobin subunit beta-2	Hbb-b2	25.019	24.4375	25.2665				25.8244	25.2303	25.6441							0	0	0.970593		0	0	0.93442
P84244;P02301;E0CZ27	P84244	Histone H3.3;Histone H3.3C;Histone H3	H3f3a;H3f3c	28.9861	29.9383	28.7821	29.7418	29.4806	30.1726	30.8419	30.9068	28.3917	29.512	29.0001	29.3386			0.562834	1.10477	0.617553	0.241613	-0.763234	-0.810831	0.381317	0.378169
P03911	P03911	NADH-ubiquinone oxidoreductase chain 4	Mtnd4	23.8883	24.1392	23.5359	22.7434	23.6241	24.1527	24.81	24.3823	24.0565	24.1554	23.8619	24.8171			-0.347733	-0.636019	0.318926	0.530184	-0.138133	-0.302304	0.143594	0.790123
P03930	P03930	ATP synthase protein 8	Mtatp8	27.9938	28.0417	28.1677	28.6394	28.1784	28.6388	28.5432		28.2931	28.1846	27.8799	28.2924			0.4178	1.59413	1.21126	0.108728	-0.299183	-1.05086	0.690979	0.268557
P03958	P03958	Adenosine deaminase	Ada	30.5176	30.1051	30.3257	30.0914	30.0161	30.2552	30.0153	29.9792	30.6531	30.1764	30.305	30.4698			-0.195234	-0.818567	0.635507	0.393563	0.1012	0.302307	0.162018	0.790402
P03975	P03975	IgE-binding protein	Iap	27.6244	29.0238	28.528	27.4665	27.7956	27.7786	28.4325	28.5469	28.2587	28.3617	27.8597	27.7446			-0.711833	-1.36005	0.774683	0.156706	-0.424033	-1.38053	0.958334	0.143063
P04184	P04184	Thymidine kinase, cytosolic	Tk1	25.8223	26.6331	26.7828	26.4102	26.628	27.0781	26.3024	26.174	26.8896	26.9261	26.0417	26.3311			0.2927	0.640001	0.338449	0.52777	-0.0223668	-0.0507161	0.0218866	0.976502
P04187;H9H9R5;P26262	P04187	Granzyme B(G,H)	Gzmb	29.7398	32.9231	32.2761	32.8592	33.1637	32.642	31.6459	32.261	30.7771	32.6939	31.8355	32.5671			1.24197	1.14667	0.560518	0.224955	0.804167	1.32525	0.726398	0.155561
P04202	P04202	Transforming growth factor beta-1;Latency-associated peptide	Tgfb1	28.0928	27.8155	27.3718	27.5815	28.0631	27.7101	27.5118	27.2872	27.6096	27.8742	27.8585	27.6698			0.0248667	0.070128	0.0329717	0.95785	0.331299	1.53485	1.33778	0.112405
P04627;E9Q0P8;B1AUN8;Q8CAD1;B1AUP0;A0A0N4SWH5;P28028-2	P04627	Serine/threonine-protein kinase A-Raf	Araf	26.4894	26.6442	26.7509	26.6843	26.7295	26.5365	26.4828	26.6748	26.7936	26.7183	26.5966	26.6733			0.0219332	0.112074	0.0809369	0.927617	0.0123329	0.0625191	0.0432455	0.971272
P05064;D3YWI1;D3Z510;A0A0U1RPN8	P05064	Fructose-bisphosphate aldolase A;Fructose-bisphosphate aldolase	Aldoa	32.5	32.7985	31.6903	32.789	32.4022	32.5277	32.7995	32.3379	32.407	32.2759	32.4848	32.4999			0.243366	0.540674	0.279627	0.614877	-0.0945994	-0.362601	0.230516	0.742953
Q9CRA8;A0A0U1RPC2;A0A0U1RPX0	Q9CRA8	Exosome complex component RRP46	Exosc5	27.8644	27.8697	28.1674	27.8788	27.9307	27.8941	28.1659	28.0704	28.1696	27.797	27.6619	27.7287		+	-0.0659669	-0.327696	0.25928	0.782825	-0.406099	-2.69392	2.87866	0.0262488
P05201;F7ALS6	P05201	Aspartate aminotransferase, cytoplasmic	Got1	31.5163	31.559	31.4724	31.7677	31.6629	31.8993	31.4954	31.381	31.5238	31.7043	31.8536	31.6929			0.260733	1.50875	1.63542	0.12596	0.283533	1.69059	1.85897	0.0866863
P05202	P05202	Aspartate aminotransferase, mitochondrial	Got2	33.1547	33.2545	33.1967	33.0606	32.9685	33.0777	33.1096	33.2338	33.1446	33.1843	33.2844	33.226			-0.166368	-1.15073	1.69343	0.223938	0.0689011	0.468687	0.664336	0.650444
Q6P4T3;P97480;P97480-2;A2A953	Q6P4T3	Eyes absent homolog;Eyes absent homolog 3	Eya3	26.5065	26.6517	26.5101	26.6331	26.5772	27.2582	27.1011	27.0416	27.0301	26.7249	26.7009	26.6663		+	0.266734	0.824639	0.524973	0.389733	-0.360234	-2.81852	3.68846	0.0237919
Q564E2;P06151;A0A1B0GSX0;A0A1B0GSR9;D3YZQ9;A0A1B0GQX5;A0A1B0GT41;A0A1B0GSL7;A0A1B0GRW9;A0A1B0GS79;A0A1B0GRC1;A0A1B0GRS2;A0A0N4SVV8;D3Z7F0;D3YVR7;D3YZE4;P00342;P16125;A0A1B0GSR2;A0A1B0GRE9	Q564E2	L-lactate dehydrogenase;L-lactate dehydrogenase A chain	Ldha	36.288	36.2481	36.101	36.4274	36.1795	36.5354	36.3298	36.2488	36.074	36.2069	36.3103	36.3469			0.1684	0.766439	0.63401	0.427524	0.0705007	0.378347	0.337225	0.727585
P06745;A0A0U1RQ72;A0A0U1RP97;A0A0U1RQ18;CON__Q3ZBD7	P06745	Glucose-6-phosphate isomerase	Gpi	34.8354	34.845	34.5612	34.9016	34.6823	34.8516	34.8938	34.6696	34.7065	34.7373	34.7881	34.9082			0.0646337	0.301633	0.220476	0.798445	0.0545667	0.293477	0.251862	0.795506
Q8C129	Q8C129	Leucyl-cystinyl aminopeptidase	Lnpep	29.9588	30.2256	30.0719	29.6697	29.4598	29.5765	30.0861	30.2071	29.9586	29.9725	29.9602	30.0947	+		-0.516766	-2.60587	2.2028	0.0287154	-0.0747999	-0.407389	0.37516	0.701322
Q8R1F1	Q8R1F1	Niban-like protein 1	Fam129b	26.2084	26.5575	26.6996	27.0217	26.9173	26.6209	26.3272	26.0364	26.704	26.9118	26.9436	26.8888		+	0.364799	1.26244	0.900526	0.182921	0.558867	1.90153	1.34761	0.07063
P07356;B0V2N5;B0V2N7;B0V2N8;REV__F6WNG1;REV__Q8BND4	P07356	Annexin A2;Annexin	Anxa2	32.9123	33.1206	33.0101	33.2121	32.7325	33.0417	32.9567	32.9644	32.6312	33.0363	32.9238	33.0557			-0.0189018	-0.0747933	0.0421679	0.954127	0.1545	0.711159	0.58836	0.447178
P07607;A0A0G2JF31;A0A0G2JGG2;D6RCW9;A0A0G2JF03	P07607	Thymidylate synthase	Tyms	28.9964	28.7615	28.7332	28.7604	28.9549	29.1302	28.7016	28.449	28.864	28.9576	29.0838	28.9258			0.118134	0.501593	0.363959	0.646885	0.317533	1.38044	1.14847	0.14274
Q5SUA5	Q5SUA5	Unconventional myosin-Ig	Myo1g	29.1581	29.1848	29.3657	28.8011	28.6385	28.7245	29.077	29.153	29.0272	28.936	29.0616	29.2358	+		-0.514833	-2.85448	2.51581	0.0195765	-0.0079333	-0.0408291	0.0282604	0.982416
G8JL74;G3UXA6;Q8BHD7-2;G3UZ01;G3UY95;F7C521;G3UXZ8;G3UXZ6;A0A1W2P7W3;B2RU80	G8JL74	Polypyrimidine tract-binding protein 3	Ptbp3	30.8069	30.6618	30.507	30.1377	30.0584	30.2402	30.6767	30.6565	30.5695	30.2853	30.4326	30.5335	+		-0.513134	-2.54878	2.14512	0.0311818	-0.2171	-1.21139	1.28507	0.192423
P07901;B7ZC50;A2A6A2;B7ZC49;REV__Q8BL66	P07901	Heat shock protein HSP 90-alpha	Hsp90aa1	35.1796	35.2383	35.0609	35.2153	35.3634	35.1532	34.9385	35.0528	35.0243	35.2661	35.1698	35.2255			0.0843658	0.465334	0.446088	0.673392	0.215267	1.4922	2.08312	0.120072
P08030;A0A1D5RLR6	P08030	Adenine phosphoribosyltransferase	Aprt	31.6788	31.6912	31.8295	31.0869	31.6834	31.8719	31.5761	31.7657	31.5062	31.7703	31.7199	31.7242			-0.185767	-0.544017	0.314599	0.613428	0.122133	0.681614	0.703698	0.473042
P08071;A0A0G2JDN0;A0A0G2JGN1;A0A0G2JFM6;A0A0G2JEA3	P08071	Lactotransferrin	Ltf	29.9296		25.0416			25.3477	25.208		28.3748		27.1986	24.7362			-2.1379	0	0	0.970358	-0.823999	-0.39131	0.142042	0.740214
P08113;F7C312	P08113	Endoplasmin	Hsp90b1	34.4542	34.6537	34.3886	34.515	34.4356	34.4164	34.2923	34.447	34.1425	34.4576	34.4503	34.4484			-0.0431671	-0.233036	0.194369	0.844057	0.158165	0.841531	0.834114	0.360785
P08228	P08228	Superoxide dismutase [Cu-Zn]	Sod1	32.7397	32.7668	32.2629	32.3485	32.4646	32.2815	32.7752	32.6011	32.2877	32.5151	32.689	32.6242			-0.224934	-0.826488	0.582665	0.388392	0.0547651	0.217851	0.133219	0.862421
A6PW28;Q80U16-7;Q80U16-6;Q80U16-5;Q80U16-2;Q80U16;Q80U16-4;Q80U16-3	A6PW28	Protein FAM65B	Fam65b		25.2571	24.7546	24.9418	25.1412	25.1539	25.3996	25.4027	25.4579		24.5166	24.9167		+	0.0731163	0.238008	0.126378	0.84386	-0.703416	-2.80134	1.72819	0.0366908
E9QN44;Q8CIM3;A0A087WR78	E9QN44	D-2-hydroxyglutarate dehydrogenase, mitochondrial	D2hgdh	26.7886	27.0195	27.1498	26.6017	26.4861	26.3327	27.4264	27.4145	26.7791	26.693	26.6828	26.8131	+		-0.512467	-2.21621	1.75774	0.047551	-0.477032	-1.50074	1.02809	0.118772
Q64511;F6U5K2;F6XX57	Q64511	DNA topoisomerase 2-beta	Top2b	30.8214	31.0229	30.889	30.4557	30.3613	30.381	31.0064	31.0219	30.8342	30.5699	30.6612	30.6748	+	+	-0.511766	-3.08628	2.83114	0.0171562	-0.318866	-1.89152	2.01489	0.0722516
P09041	P09041	Phosphoglycerate kinase 2	Pgk2		26.5819	26.4207	26.8109	26.5322	27.3295	27.1642	26.8018			26.7439	26.2115			0.389567	0.955964	0.530726	0.337042	-0.5053	-1.19734	0.589781	0.254128
Q8CIG9	Q8CIG9	F-box/LRR-repeat protein 8	Fbxl8	24.5677	24.7395		24.5881	24.3481	24.4718	24.7955	24.9137	24.7982	24.4759	24.4264	24.3611		+	-0.184266	-0.877422	0.715514	0.377426	-0.414667	-2.74225	2.898	0.0246737
A0A0B4J1G1;E9Q415;A0A0B4J1E6;P08101-2;P08101-3;P08101;P08508	A0A0B4J1G1	Low affinity immunoglobulin gamma Fc region receptor II	Fcgr2b;Fcgr2	27.424	25.962	25.5409			24.7766	27.01	25.8579	28.1464		25.4068	24.8135		+	-1.53237	0	0	0.958537	-1.89462	-1.93116	0.918406	0.0793761
P09405;A0A087WRM5	P09405	Nucleolin	Ncl	35.1404	34.9999	35.0885	35.105	35.1739	35.1091	34.8974	34.9295	34.9857	35.0356	35.2533	35.1023			0.0530663	0.361747	0.495894	0.759569	0.192866	1.1387	1.30265	0.217204
P09411;S4R2M7	P09411	Phosphoglycerate kinase 1;Phosphoglycerate kinase	Pgk1	36.3104	36.359	36.2289	36.5099	36.1358	36.2847	36.4881	36.4276	36.224	36.0911	36.2219	36.2957			0.010699	0.0497226	0.0313051	0.971113	-0.176999	-0.885885	0.821558	0.336674
P09528	P09528	Ferritin heavy chain;Ferritin heavy chain, N-terminally processed	Fth1	29.4456	30.5782	29.9638	30.6248	30.3479	29.8395	30.1146	30.3811	29.91	30.2062	29.185	30.3808			0.274867	0.549685	0.275897	0.608538	-0.211233	-0.424949	0.205566	0.686906
P09671;A0A3B2WBF0	P09671	Superoxide dismutase [Mn], mitochondrial	Sod2	30.4029	30.6637	30.3578	30.3858	30.4176	30.2226	30.3411	30.4349	29.8666	30.5292	30.428	30.7586			-0.1328	-0.623867	0.516289	0.541615	0.357733	1.18747	0.823555	0.199122
P09926	P09926	Surfeit locus protein 2	Surf2		26.0722					24.952		24.9018		24.5097	25.1305				0	0	0.971339	-0.106799	-0.259591	0.11672	0.839457
Q3THW5;P0C0S6;Q8R029;Q3UA95;G3UWL7	Q3THW5	Histone H2A.V;Histone H2A.Z;Histone H2A	H2afv;H2afz	31.9617	32.026	31.9792	32.0108	32.0278	32.0543	32.3076	32.2972	32.0177	31.7848	31.6219	32.0876			0.0419992	0.341482	0.848456	0.773706	-0.376066	-1.41257	1.06321	0.136726
P0DP28;P0DP27;P0DP26;Q3UKW2;Q9D6P8;A0A1Y7VK66;P20801	P0DP28	Calmodulin-like protein 3	Calm1;Calml3	27.975	27.9308	28.4542	28.3761	28.3321	28.3284	28.2593	28.4463	28.3404	28.3528	28.0144	27.8464			0.225533	0.840646	0.599897	0.379904	-0.277467	-1.07356	0.810171	0.243972
Q8VCR7;E9QN99;A0A087WPF8;A0A087WSR2;A0A1L1SUX1;A0A087WRJ2;A0A087WP24;A0A1L1SRH5	Q8VCR7	Alpha/beta hydrolase domain-containing protein 14B	Abhd14b	27.6798	27.5584	27.5447	27.1677	26.9616	27.1283	27.8478	27.914	27.5636	27.0929	27.1009	27.2793	+	+	-0.508434	-2.88269	2.57764	0.0181317	-0.617433	-2.76249	2.12525	0.0252308
P10107	P10107	Annexin A1	Anxa1	33.0705	31.8962	31.9282	31.8931	31.4191	32.0421	32.2541	31.4544	32.8729	31.7111	32.4702	32.2714			-0.513533	-0.969918	0.526034	0.311152	-0.0428994	-0.0753555	0.0307894	0.969044
P10126;D3YZ68;D3Z3I8	P10126	Elongation factor 1-alpha 1	Eef1a1	37.0353	36.872	37.004	36.8997	36.9799	37.0521	36.964	37.0391	37.1462	36.8761	36.8456	36.885			0.00679906	0.0408003	0.0344935	0.975977	-0.180868	-1.17298	1.539	0.204201
P10404	P10404	MLV-related proviral Env polyprotein;Surface protein;Transmembrane protein		27.993	28.3637	28.4428	28.1904	28.641	28.7011	28.3922	28.7	28.7606	28.483	27.8271	27.9965			0.244333	0.781651	0.502429	0.416049	-0.5154	-1.57486	1.06583	0.104303
P10417-2;P10417	P10417-2	Apoptosis regulator Bcl-2	Bcl2	26.8677	26.9801	27.2252	27.1334	26.8956	27.2659	26.6324	26.8182	26.5569	27.0158	26.5072	26.8637			0.0739657	0.294399	0.186813	0.803591	0.126401	0.468946	0.30332	0.650218
P10518	P10518	Delta-aminolevulinic acid dehydratase	Alad	31.0143	30.7805	30.757	30.5409	30.7161	30.7221	30.761	30.5699	30.7599	30.8418	30.7383	30.8779			-0.1909	-0.947986	0.876796	0.323756	0.1224	0.695233	0.737956	0.46029
A0A0A0MQN4;Q9D906;S4R2T5;S4R2D5;S4R2P7;S4R1T0;S4R1N8;S4R1K1;S4R1U3;S4R1W9	A0A0A0MQN4	Ubiquitin-like modifier-activating enzyme ATG7	Atg7	26.9344	26.8542	27.3603	26.51	26.4495	26.6647	26.7684	27.1393	26.9559	26.8955	26.5462	26.9487	+		-0.508234	-1.88502	1.39701	0.0752761	-0.157733	-0.594031	0.40384	0.547297
P10630;P10630-2;Q8BTU6;E9Q561;A0A338P6X5;D6RJ60;D6RJ11	P10630	Eukaryotic initiation factor 4A-II;Eukaryotic initiation factor 4A-II, N-terminally processed	Eif4a2	26.7761	26.7128	27.4266	26.7781	26.556	26.5248	26.7309	27.3708	26.2347	27.0498	26.5081	27.0442			-0.3522	-1.03087	0.660103	0.279584	0.0885677	0.186574	0.0836728	0.882074
P10639	P10639	Thioredoxin	Txn	31.7869	31.6042	31.6102	32.0883	31.7119	31.6627	31.8376	31.6325	32.0521	31.7555	31.7608	31.7401			0.153866	0.62251	0.450004	0.542324	-0.0886002	-0.400367	0.296189	0.707235
A0A1Y7VN19;Q9CXR1	A0A1Y7VN19	Dehydrogenase/reductase SDR family member 7	Dhrs7	27.0902	27.2233	27.0377	26.5236	26.4922	26.8123	26.9251	27.0244	26.8484	27.194	27.1026	27.114	+		-0.507701	-2.35175	1.92577	0.0386587	0.204233	1.28853	1.60036	0.163876
P10833	P10833	Ras-related protein R-Ras	Rras	25.1234	25.8105														0	0	0.970849	0			1
P10852;A0A0U1RP98;A0A0U1RPK4;A0A0U1RPL8;A0A0U1RPG5;A0A0U1RP32;A0A0U1RPQ7	P10852	4F2 cell-surface antigen heavy chain	Slc3a2	31.4805	31.7057	31.3978	31.4465	31.4398	31.6691	31.5886	31.5768	31.7355	31.6136	31.5917	31.5403			-0.00953293	-0.0435464	0.0268927	0.9745	-0.0517667	-0.332953	0.394065	0.768962
Q8K1B8;P59113	Q8K1B8	Fermitin family homolog 3	Fermt3	32.1918	32.1694	32.2618	32.0213	31.9129	32.0743	32.489	32.4189	32.4582	32.0992	32.0199	32.2189		+	-0.204832	-1.32108	1.68912	0.167446	-0.342698	-2.1247	2.29923	0.0546913
Q6ZWY9;Q64525;Q64478;P10854	Q6ZWY9	Histone H2B type 1-C/E/G;Histone H2B type 2-B;Histone H2B type 1-H;Histone H2B type 1-M	Hist1h2bc;Hist2h2bb;Hist1h2bh;Hist1h2bm	27.3295	28.505	26.5109	26.7401	27.291	27.1749	27.3083	27.2793	27.1746	26.989	27.0859	26.9937			-0.3798	-0.540631	0.249741	0.61461	-0.231201	-1.52689	1.96447	0.113638
Q9QYB5-2;Q9QYB5	Q9QYB5-2	Gamma-adducin	Add3	28.7243	28.7048	28.8158	28.3811	28.0689	28.2741	28.9804	28.8536	29.0202	28.2153	28.5688	28.5299	+	+	-0.506934	-2.56311	2.18136	0.030093	-0.5134	-2.30565	1.85823	0.0466358
P11031	P11031	Activated RNA polymerase II transcriptional coactivator p15	Sub1	30.8681	30.8574	30.7018	30.7709	30.4834	30.6854	31.0326	31.1575	30.6052	30.7002	30.7749	30.8599			-0.162533	-0.809581	0.739852	0.396179	-0.153433	-0.561074	0.370206	0.570863
Q8R123;Q8R123-2;F8WGX4	Q8R123	FAD synthase;Molybdenum cofactor biosynthesis protein-like region;FAD synthase region	Flad1	25.5698	25.587	25.3761	25.0628	24.5674	25.2805	25.5051	25.5519	25.57	25.2025	25.053	25.2671		+	-0.540733	-1.68158	1.14772	0.0962138	-0.368134	-2.21385	2.28864	0.0463683
Q9JJ28	Q9JJ28	Protein flightless-1 homolog	Flii	29.2542	29.4305	29.2875	29.2822	29.3637	29.3848	29.1095	29.2789	29.0926	29.4728	29.414	29.6538		+	0.0195001	0.12002	0.113208	0.922342	0.353199	1.82517	1.71024	0.0758161
P11370;Q3TZL0	P11370	Retrovirus-related Env polyprotein from Fv-4 locus	Fv4		25.9689		26.2195	26.3448	26.3351		26.2748							0.3309	0	0	0.9711		0	0	0.940881
Q99KC8;F6TIL5;Q8BGF0;D3Z671;D3Z518	Q99KC8	von Willebrand factor A domain-containing protein 5A	Vwa5a	29.7627	30.094	30.0119	29.6885	29.3318	29.3358	30.0774	30.0142	29.9766	29.9134	29.6642	30.1337	+		-0.504166	-1.98019	1.50792	0.0647184	-0.118967	-0.498248	0.356933	0.62576
P11440;D3Z2T9;Q80YP0	P11440	Cyclin-dependent kinase 1	Cdk1	31.2156	30.8439	30.736	31.4013	31.2665	31.635	31.2548	30.8048	31.3525	30.9687	31.2936	31.1553			0.502434	1.78929	1.30214	0.083313	0.00183296	0.00625263	0.00310202	1
Q8BLF1;Q8BYQ0	Q8BLF1	Neutral cholesterol ester hydrolase 1	Nceh1	26.7871	27.1225	27.3063	26.5157	26.6129	26.5871	26.549	26.9025	26.6246	26.9061	26.533	26.9355	+		-0.500067	-1.96297	1.49578	0.0669555	0.0995	0.370824	0.231939	0.733314
A0A2C9F2D2;Q07076;A0A286YCW4	A0A2C9F2D2	Annexin A7	Anxa7	30.3912	30.5263	30.5339	30.0839	30.0599	29.8294	30.4214	30.3738	30.3116	30.1663	30.0888	30.2745	+		-0.492733	-2.54724	2.20775	0.0309474	-0.1924	-1.18375	1.43122	0.201158
P11688	P11688	Integrin alpha-5;Integrin alpha-5 heavy chain;Integrin alpha-5 light chain	Itga5	26.7622	26.7985	26.6968	26.7547	26.6987	26.7971	26.8109	26.7347	26.5769	26.964	26.9568	26.8623			-0.00233332	-0.0165249	0.0188372	0.99691	0.220201	1.24902	1.34929	0.178515
Q3UEW6;Q00342;P05532-2;P05532	Q3UEW6	Receptor protein-tyrosine kinase;Receptor-type tyrosine-protein kinase FLT3	Flt3	26.179	27.4222	26.7107	26.049	26.8153	27.2214	28.7434	28.4997	29.4797	26.1526	25.5813	25.7496		+	-0.0754	-0.126122	0.0521019	0.920039	-3.07977	-7.00176	3.0852	0.0142222
P11881-8;P11881-7;P11881-6;P11881-5;P11881-4;P11881-2;P11881-3;P11881;A0A0N4SWH7;A0A1D5RLA1	P11881-8	Inositol 1,4,5-trisphosphate receptor type 1	Itpr1	25.8366	26.2408	25.5064	25.45	25.8124	25.5375	25.4713	25.9957		26.1296	26.0125	26.1511			-0.261299	-0.771286	0.474565	0.424461	0.364233	1.20135	0.767149	0.214322
Q8K469;P11928;Q05BJ7;Q924S2	Q8K469	2-5-oligoadenylate synthase 1A	Oas1g;Oas1a	25.6197	25.9046	25.8246	25.7708	25.5187	25.7484	25.8287	25.1389	25.6626	25.9108	25.8356	25.6719			-0.103667	-0.477744	0.370974	0.664357	0.2627	0.822239	0.526585	0.372244
P11983;P11983-2;F2Z483;A0A3B2WDE2	P11983	T-complex protein 1 subunit alpha	Tcp1	33.7124	33.7329	33.788	33.8664	33.9302	34.04	33.6065	33.6157	33.5691	33.8072	33.7796	33.82			0.201102	1.2933	1.65204	0.173505	0.205167	1.73022	3.4176	0.0856192
A0A1W2P6X3;Q9JL26;A2AB60;Q9JL26-2;G3UWI1;E9PXE6;F8VPR2;A2AQW2;A2APV2-2;A2APV2;A2APV2-3;D3Z7A7;Q6ZPF4-2;Q6ZPF4	A0A1W2P6X3	Formin-like protein 1	Fmnl1	30.0295	30.4996	30.3385	30.3894	30.3076	30.3566	30.1477	30.085	30.021	30.4182	30.4653	30.6104		+	0.0620009	0.258381	0.16706	0.826723	0.4134	2.4544	2.42174	0.0367004
P12382;A0A1W2P7T1;A0A1W2P6Q4	P12382	ATP-dependent 6-phosphofructokinase, liver type	Pfkl	32.1961	32.4878	32.6254	32.5303	32.2551	32.3736	32.4852	32.5281	32.1664	32.4009	32.131	32.4376			-0.0500997	-0.200748	0.122353	0.865558	-0.0700658	-0.280785	0.177975	0.807082
P70290;B7ZCL8;A2AN84;B7ZCM0;B7ZCL9;B7ZCM1;D6RFD5	P70290	55 kDa erythrocyte membrane protein	Mpp1	28.2749	28.1514	28.2748	27.6917	27.8397	27.6925	28.358	28.151	28.1154	27.7551	28.098	27.9442	+		-0.4924	-2.99986	2.81018	0.018027	-0.2757	-1.22689	1.0383	0.186883
P12815-2;P12815	P12815-2	Programmed cell death protein 6	Pdcd6	29.2561	29.5182	29.3834	29.306	29.3559	29.1691	29.5621	29.4533	29.242	29.3552	29.2204	29.3602			-0.1089	-0.561212	0.506807	0.599445	-0.1072	-0.524121	0.43999	0.602365
Q9EQH2;A0A1Y7VMT6;A0A1Y7VNY4;A0A1Y7VNJ8	Q9EQH2	Endoplasmic reticulum aminopeptidase 1	Erap1	28.9568	28.7256	29.0918	28.4299	28.2837	28.5884	29.1048	29.1335	28.9334	28.6657	28.6102	28.643	+	+	-0.490733	-2.05786	1.62112	0.0565217	-0.417599	-2.5384	2.53244	0.034735
Q9WV54;D3Z505	Q9WV54	Acid ceramidase;Acid ceramidase subunit alpha;Acid ceramidase subunit beta	Asah1	29.7358	29.9713	29.8919	29.5742	29.2225	29.3426	30.0037	30.0747	29.525	29.663	29.6634	29.9874	+		-0.486567	-2.16975	1.76181	0.0505791	-0.0965328	-0.3179	0.180313	0.777331
P13020-2;P13020;A0A0J9YUQ8;A6PWS5;A0A0J9YUJ8	P13020-2	Gelsolin	Gsn	31.2498	31.3609	30.9706	31.176	30.6964	30.8387	31.2486	31.0445	30.933	31.0646	31.4602	31.5531			-0.290067	-1.02285	0.72295	0.283309	0.283933	1.02881	0.740046	0.259903
P13405	P13405	Retinoblastoma-associated protein	Rb1	25.4422	25.2943	25.2613	25.0668	25.1423	25.3966		25.3157		25.2349	25.5483	25.3954			-0.1307	-0.610123	0.499868	0.552946	0.0771656	0	0	0.939955
P13439;D6RJ62	P13439	Uridine 5-monophosphate synthase;Orotate phosphoribosyltransferase;Orotidine 5-phosphate decarboxylase	Umps	32.4379	32.5503	32.4137	32.2134	32.3597	32.2742	32.4594	32.4871	32.3314	32.4741	32.468	32.4498			-0.184867	-1.15713	1.43823	0.221647	0.0379982	0.25587	0.321304	0.829156
P97376	P97376	Protein FRG1	Frg1	28.3091	28.672	28.4345	28.2333	28.4701	28.2396	28.8029	28.8222	28.6063	28.3648	28.2868	28.3186		+	-0.157534	-0.679368	0.52539	0.497919	-0.420401	-2.43573	2.35458	0.0380458
P13705;E9QPY6;A0A087WQ16	P13705	DNA mismatch repair protein Msh3	Msh3		25.019	24.3828		25.1255		24.8039	24.73							0.424601	0	0	0.972895		0	0	0.93949
P58501;F6YY19;P58501-2	P58501	PAX3- and PAX7-binding protein 1	Paxbp1	26.9617	26.9984	27.0809	26.581	26.531	26.4778	27.2943	27.202	27.0835	26.9035	27.1137	26.9698	+		-0.483733	-3.30977	3.32938	0.0137905	-0.197599	-1.0566	1.06731	0.249216
P14069	P14069	Protein S100-A6	S100a6	28.3565	28.3887	28.1804	29.67	28.3905	28.9726	28.6067	27.8162	27.6483	28.1589	28.2564	29.1899			0.702499	1.47745	0.870674	0.132228	0.511332	0.943532	0.506334	0.305186
Q99L13	Q99L13	3-hydroxyisobutyrate dehydrogenase, mitochondrial	Hibadh	30.0897	30.108	29.971	29.494	29.6792	29.5494	29.989	30.0702	29.6092	29.9549	29.9562	29.9862	+		-0.482034	-2.84075	2.6398	0.0198613	0.0763003	0.314708	0.207185	0.778766
P70303;P70303-3;P70303-2;A2AEQ5	P70303	CTP synthase 2	Ctps2	27.1717	26.8143	26.7833	26.5099	26.4337	26.3836	26.9099	27.1533	26.7318	26.8046	26.6155	26.7145	+		-0.4807	-2.09075	1.68121	0.0565856	-0.220133	-0.941497	0.756229	0.305356
P62874;H3BKR2;H3BLF7;Q61011	P62874	Guanine nucleotide-binding protein G(I)/G(S)/G(T) subunit beta-1	Gnb1	30.0415	30.0426	30.0373	29.6491	29.3281	29.7043	30.0145	30.1361	29.8284	29.8457	29.7855	29.6635	+		-0.479967	-2.20879	1.82529	0.0483627	-0.2281	-1.11651	1.02685	0.228103
P14152;B1ATQ3	P14152	Malate dehydrogenase, cytoplasmic	Mdh1	31.7121	31.7501	31.4958	31.5722	31.2853	31.5199	31.9811	31.7963	31.7958	31.4568	31.7995	31.6488			-0.193533	-0.885523	0.749783	0.353362	-0.2227	-1.02728	0.888713	0.260488
P97384;D3Z7U0	P97384	Annexin A11;Annexin	Anxa11	30.3599	30.3352	30.2359	29.8848	29.8693	29.7397	30.3492	30.3047	30.1039	30.3184	30.2533	30.2464	+		-0.479066	-3.00169	2.88601	0.0181497	0.0200996	0.112376	0.0907722	0.944956
P14211	P14211	Calreticulin	Calr	34.395	34.3469	34.2281	33.9658	34.2503	34.1979	33.9768	34.177	33.7085	34.1638	34.229	34.2452			-0.185333	-0.924312	0.857103	0.335822	0.258568	1.08651	0.872192	0.239892
P14426;Q3TH01;P14428;P03991;P01901;G3UXW2;E9PWT4;E9QJR9;P79568;Q8HWB2;P14430;P14429;A0A0B4J1G3;L7N260;A7VMS6;E9Q0G4;G3UXE9;P01896;P14431;P01895-2;P01895;P01898;P01899;P01897;P01900	P14426	H-2 class I histocompatibility antigen, D-K alpha chain	H2-D1	28.3503	28.8364	28.748	28.3973	28.5788	28.5763	28.7547	29.0974	28.6767	28.6477	27.9636	28.4186			-0.127433	-0.488027	0.324918	0.656998	-0.499634	-1.47393	0.979845	0.12403
P14576;E9PXC0;A0A1Y7VJJ0;A0A1W2P809;P14576-2	P14576	Signal recognition particle 54 kDa protein	Srp54;Srp54c	29.8657	30.0322	29.8455	29.9826	29.984	30.0209	29.8836	30.0366	29.7184	29.9119	29.7636	29.8187			0.0813662	0.507052	0.602667	0.641771	-0.0481332	-0.238801	0.180284	0.843433
P14685;F7B7L8	P14685	26S proteasome non-ATPase regulatory subunit 3	Psmd3	31.4351	31.6478	31.5383	31.5338	31.6134	31.6906	31.4263	31.596	31.4419	31.6793	31.611	31.6944			0.0721995	0.409549	0.400616	0.714002	0.1735	1.08489	1.35334	0.240667
P14733	P14733	Lamin-B1	Lmnb1	33.5943	33.6877	33.2406	33.3315	33.2788	33.0581	33.6265	33.5629	33.4985	33.2621	33.5199	33.5448			-0.284732	-1.09574	0.825434	0.246463	-0.120366	-0.609043	0.544955	0.535456
P14869;S4R1N1;D3YVM5	P14869	60S acidic ribosomal protein P0	Rplp0	33.9227	33.8457	33.7495	33.7504	34.1674	34.1091	33.774	33.5976	33.7739	33.8992	33.97	33.8605			0.169668	0.707924	0.535729	0.472537	0.194735	1.16638	1.35902	0.206693
P14901	P14901	Heme oxygenase 1	Hmox1	25.8616	26.7634		27.0524	26.4573	26.6497	25.9468	26.1054	25.8288	26.9388	25.6425	26.714			0.4073	0.806221	0.410206	0.417426	0.471434	0.928233	0.505712	0.313787
P15532;Q5NC80	P15532	Nucleoside diphosphate kinase A;Nucleoside diphosphate kinase	Nme1	30.9981	30.633	31.0281	30.9521	30.9614	31.0679	30.6547	30.711	30.9531	30.7272	30.9292	30.9831			0.1074	0.4623	0.33488	0.675532	0.1069	0.48549	0.372602	0.63686
P15535-2;P15535;B1AXY5	P15535-2	Beta-1,4-galactosyltransferase 1;Lactose synthase A protein;N-acetyllactosamine synthase;Beta-N-acetylglucosaminylglycopeptide beta-1,4-galactosyltransferase;Beta-N-acetylglucosaminyl-glycolipid beta-1,4-galactosyltransferase;Processed beta-1,4-galactosyltransferase 1	B4galt1	25.4411	25.6751		25.3367	25.0767	25.4178	25.2397	25.1733	25.3296	25.3994		25.3487			-0.281033	-1.08552	0.756729	0.275431	0.126517	0.78365	0.880672	0.415842
Q8BUU7;Q68FH4;B7ZCT3;B7ZCT5;B7ZCT4	Q8BUU7	N-acetylgalactosamine kinase	Galk2	26.799	27.684	27.6953	27.3881	27.3141	27.1049	27.836	27.8163	27.6547	27.2213	26.7826	27.0332		+	-0.123733	-0.302692	0.149289	0.797738	-0.756633	-3.15994	2.25222	0.021322
P16045;A0A2R8VHJ0	P16045	Galectin-1	Lgals1	33.6807	33.445	33.4829	33.9477	33.6952	34.0213	33.6996	33.497	33.873	33.5656	33.8807	33.8595			0.351869	1.579	1.33982	0.111475	0.0787328	0.316437	0.204295	0.778895
Q8C253;P16110	Q8C253	Galectin;Galectin-3	Lgals3		25.2211		26.2106	25.6218	25.4777				25.7711	25.9514	25.9492			0.548933	0	0	0.972507		0	0	0.942629
P16254;A2AUM6	P16254	Signal recognition particle 14 kDa protein;Signal recognition particle 14 kDa protein, N-terminally processed	Srp14		27.4852		28.0512	28.062	28.0088	27.5712	27.4978	27.3655	28.2444	27.6997	27.784			0.555466	0	0	0.972768	0.4312	1.54189	1.12875	0.110803
P36423;Q3TRY5;F6SG79	P36423	Thromboxane-A synthase	Tbxas1	26.0875	26.1191	26.3437	25.6723	25.5975	25.8514	26.3337	26.2815	26.3309	25.914	25.4865	25.8868	+	+	-0.476367	-2.26455	1.90374	0.0440753	-0.552933	-2.31134	1.78204	0.0472617
P16332	P16332	Methylmalonyl-CoA mutase, mitochondrial	Mut	26.6942	26.7713	26.8768	27.0141	26.8003	27.0704	27.017	26.7814	26.8939	26.962	26.7669	27.0114			0.180833	0.914112	0.859429	0.340015	0.0159995	0.0796011	0.0546279	0.966844
P16460	P16460	Argininosuccinate synthase	Ass1				25.3593	25.17			25.2249		25.6771	25.3268	25.2267				0	0	0.972271	0.1853	0	0	0.943009
P16546;A3KGU7;A3KGU9;P16546-2;A3KGU5;E9Q447;A3KGU4;P08032	P16546	Spectrin alpha chain, non-erythrocytic 1	Sptan1	32.4716	32.7442	32.5966	32.4718	32.3768	32.2576	32.7118	32.6171	32.5513	32.4016	32.4678	32.5028			-0.2354	-1.17563	1.10434	0.213681	-0.169333	-1.09085	1.42666	0.238335
P16858;A0A0A0MQF6;S4R257;S4R1N5;A0A0R4J0X7;S4R2G5;Q64467	P16858	Glyceraldehyde-3-phosphate dehydrogenase	Gapdh	37.5005	37.4296	37.7514	37.5462	37.2037	37.5371	37.6541	37.6957	37.5293	37.3954	37.3453	37.3699			-0.131499	-0.527927	0.368989	0.625333	-0.256167	-1.68479	2.10133	0.0868331
Q9R0X4;Q32MW3	Q9R0X4	Acyl-coenzyme A thioesterase 9, mitochondrial	Acot9	28.7881	28.9628	28.6291	28.557	28.2596	28.1405	28.8234	28.7761	28.4957	28.4707	28.538	28.7754	+		-0.4743	-1.84606	1.40817	0.0789596	-0.103701	-0.436017	0.306542	0.678206
P17156;P16627	P17156	Heat shock-related 70 kDa protein 2	Hspa2	26.8561	26.4593	25.3511	26.5568	26.9995	26.2131	27.0178	25.7506	25.1812	26.3669	26.6525				0.367634	0.608065	0.295311	0.555154	0.5265	0.650987	0.291187	0.516783
P17182;Q6PHC1;B0QZL1;B1ARR7;B1ARR6;A0A0N4SUW8	P17182	Alpha-enolase	Eno1	36.9517	36.7994	36.9984	37.0633	36.7147	36.9749	36.906	36.9217	36.7664	36.7247	36.847	36.7965			0.00113297	0.00513465	0.00306942	1	-0.0752983	-0.468306	0.547931	0.65021
P17426-2;P17426;A0A140LIG7;A0A140LHA6;A0A140LHG0	P17426-2	AP-2 complex subunit alpha-1	Ap2a1	30.1011	29.9269	30.2212	29.9845	29.7895	30.0958	30.0539	29.9757	30.2614	30.0077	30.1408	30.0032			-0.126467	-0.565239	0.438246	0.59515	-0.0464331	-0.236355	0.183502	0.84492
P17427	P17427	AP-2 complex subunit alpha-2	Ap2a2	29.3763	29.3669	29.1763	29.3164	29.2439	29.3352	29.3326	29.3268	29.4078	29.2458	29.2798	29.3307			-0.00800006	-0.0468243	0.0383222	0.972495	-0.0702998	-0.517272	0.914206	0.608873
Q9CZD3	Q9CZD3	Glycine--tRNA ligase	Gars	31.8235	31.7663	31.7953	31.9037	31.938	32.0923	31.5302	31.62	31.6567	31.8796	31.8966	31.9347		+	0.182967	1.14136	1.41307	0.225442	0.301334	2.13782	2.74053	0.0523093
P17439;A0A0G2JDK2	P17439	Glucosylceramidase	Gba	29.1463	28.6724	28.7004	28.3362	28.2593	28.7257	29.0203	29.2096	29.1397	28.5428	28.8308	28.6268		+	-0.399299	-1.28503	0.882663	0.175231	-0.4564	-2.26148	1.9599	0.0480489
P17679-2;P17679	P17679-2	Erythroid transcription factor	Gata1		25.5077		24.9788			25.7713								-0.5289	0	0	0.922748		0	0	0.942205
P17710-3;G3UVV4;P17710-4;P17710;P17710-2;D3YYR4;D3Z365;D3Z105;B4YB29	P17710-3	Hexokinase-1;Hexokinase	Hk1	31.6839	31.9494	31.8756	31.9238	31.6477	31.7198	31.7032	31.7087	31.491	31.8864	31.8246	32.0668			-0.0725339	-0.338251	0.251325	0.775569	0.291634	1.44333	1.33685	0.129604
P17742;A0A1L1SST0;F8VPN3;A0A1L1SRX5;V9GXC1;V9GX31	P17742	Peptidyl-prolyl cis-trans isomerase A;Peptidyl-prolyl cis-trans isomerase A, N-terminally processed	Ppia	35.7186	35.6141	35.6922	35.5659	35.621	35.6922	35.5554	35.592	35.4847	35.5619	35.5794	35.6848			-0.0486018	-0.328004	0.431669	0.782764	0.0646667	0.432122	0.580567	0.680747
P17751;H7BXC3	P17751	Triosephosphate isomerase	Tpi1	35.5887	35.5349	35.5089	35.4372	35.1785	35.2059	35.7704	35.6594	35.3494	35.0681	35.1138	35.3162			-0.270301	-1.45835	1.46913	0.137828	-0.427034	-1.72715	1.35543	0.0852198
P17809	P17809	Solute carrier family 2, facilitated glucose transporter member 1	Slc2a1	27.0252	27.1954	27.3959	27.835	26.9754	28.4124	27.1305	27.1006	27.6086	27.2978	26.9877	27.3069			0.535433	1.00833	0.549764	0.290037	-0.0824337	-0.279271	0.158342	0.808696
P97370	P97370	Sodium/potassium-transporting ATPase subunit beta-3	Atp1b3	30.943	31.2313	31.0736	30.7187	30.5709	30.5479	30.86	31.0595	31.031	30.9532	30.7745	30.9394	+		-0.470134	-2.36191	2.04605	0.0377898	-0.0944672	-0.511431	0.485111	0.613727
Q91V35;P18052-2;P18052;A0A2R8VHH6	Q91V35	Receptor-type tyrosine-protein phosphatase;Receptor-type tyrosine-protein phosphatase alpha	Ptpra	25.4942	26.1805	25.3804	25.2125			25.8574	25.8038		25.5226		25.3992			-0.472534	0	0	0.923179	-0.3697	-2.21021	1.50101	0.0851015
Q9R111;D3YU09	Q9R111	Guanine deaminase	Gda	27.5802	25.9491	26.0089	25.7545	25.6627	25.8013	27.0335	26.5559	27.5452		25.7524	25.6521		+	-0.773233	-1.21661	0.653077	0.198285	-1.34262	-2.85267	1.44143	0.0344298
P18181;F8WHM0	P18181	CD48 antigen	Cd48	27.7204	28.158	28.4804	27.7902	27.8579	27.7411	28.0522	28.1164	28.3176	27.9887	27.8238	27.8882			-0.3232	-1.00118	0.656529	0.296358	-0.261833	-1.35498	1.31511	0.148575
P47199;A0A0A6YXR4;A0A0A6YVS7;D3YWU6;D3Z4Q4;D3Z2X0;D3YUG9;V9GXY8	P47199	Quinone oxidoreductase	Cryz	29.0111	28.9884	29.3447	28.675	28.601	28.6623	29.1957	29.4307	29.0884	28.5894	28.6995	28.879	+	+	-0.468634	-2.15549	1.78922	0.0513444	-0.515634	-2.22562	1.76172	0.0470345
P18654;B1AXN9;B1AXP0;B1AXN5;B1AXN8;A2CEE6;A2CEE5;E9PUP0;A2CEE7;E9QK39;Q7TPS0-2;Q7TPS0-3;Q7TPS0;B2GVN8	P18654	Ribosomal protein S6 kinase alpha-3	Rps6ka3	29.5173	29.5166	29.6052	29.4949	29.3534	29.5211	29.4079	29.4734	29.6461	29.4413	29.4588	29.5391			-0.0899003	-0.562515	0.683415	0.598269	-0.0293999	-0.165948	0.141122	0.900143
P18760;F8WGL3;P45591	P18760	Cofilin-1	Cfl1	34.534	34.6356	34.6154	35.3001	35.002	34.7645	34.7421	34.4392	34.5635	34.8791	34.6634	34.8779			0.427199	1.65565	1.26836	0.0986082	0.225199	1.0551	0.927755	0.249349
Q8K0D5	Q8K0D5	Elongation factor G, mitochondrial	Gfm1	29.0549	29.2611	29.3561	29.1303	29.2794	29.3825	28.9042	28.9293	29.0107	29.4272	29.2059	29.3131		+	0.0400333	0.186059	0.127467	0.875507	0.367334	2.14159	2.16678	0.0521604
P19157;P46425;F6RWR5	P19157	Glutathione S-transferase P 1;Glutathione S-transferase P 2	Gstp1;Gstp2	32.3632	32.1795	32.225	32.1815	32.0065	31.9652	32.366	32.3086	32.371	32.0614	32.1108	32.3189			-0.204833	-1.09953	1.11629	0.244658	-0.184832	-1.01893	1.06721	0.263965
Q8VDQ1;Q3TXN1;Q8VDQ1-2	Q8VDQ1	Prostaglandin reductase 2	Ptgr2	28.7643	29.0354	28.8485	28.5198	28.4374	28.2879	29.0027	29.1028	28.9102	28.5399	28.7468	28.5038	+	+	-0.467699	-2.2815	1.95047	0.0425895	-0.408401	-2.10586	1.91437	0.0552623
P19426-2;P19426;G3UY39	P19426-2	Negative elongation factor E	Nelfe			26.208	26.6671	26.351	26.3893	26.1711	26.4873	26.2405	26.2526	26.2041				0.261133	0	0	0.922953	-0.071284	-0.316564	0.215455	0.78364
Q9Z0L8-2;Q9Z0L8	Q9Z0L8-2	Gamma-glutamyl hydrolase	Ggh	27.734	27.3579	27.0175	27.2516	26.9478	27.0071	28.0595	27.3898	27.9876	26.5983	26.8321	27.136		+	-0.300967	-0.920814	0.592999	0.337053	-0.956833	-2.63427	1.65637	0.0287373
Q9D881;P19536;F7C106;A0A0A6YVR0	Q9D881	Cytochrome c oxidase subunit 5B, mitochondrial	Cox5b	27.7526	26.7979	27.3627	28.3056	27.8583	27.1995	27.0175	27.1419	27.8263	27.2032	27.5405	28.1775			0.4834	0.922051	0.497376	0.336314	0.311834	0.648899	0.338599	0.502245
P19783;M0QWX7;D6RG40	P19783	Cytochrome c oxidase subunit 4 isoform 1, mitochondrial	Cox4i1	31.2039	31.2246	30.9484	31.1166	31.0067	31.044	31.0938	31.0295	30.9086	31.2671	31.1641	31.3738			-0.0698662	-0.359215	0.300393	0.760575	0.257701	1.42129	1.47	0.134727
Q9Z0G0;A0A1D5RML2	Q9Z0G0	PDZ domain-containing protein GIPC1	Gipc1	26.4741	26.5312	26.3081	26.7579	26.5102	26.8553	26.3669	25.8493		26.7242	26.6235	26.8236		+	0.27	1.21297	1.0343	0.200172	0.615667	2.00667	1.23107	0.0721953
Q8BGZ6;P51569;A2BDV6	Q8BGZ6	Alpha-galactosidase A	Gla	27.0062	26.8536	26.807	26.7331	25.9533	26.5362	27.2071	27.1978	27.1141	26.3466	26.8761	26.7141		+	-0.4814	-1.40873	0.930892	0.146782	-0.5274	-2.03307	1.52727	0.060059
P20108	P20108	Thioredoxin-dependent peroxide reductase, mitochondrial	Prdx3	31.3137	31.5396	31.3592	31.2276	31.2985	31.2321	31.253	31.4022	30.8525	31.5355	31.5104	31.4187			-0.151433	-0.876922	0.976248	0.358317	0.318966	1.19055	0.885049	0.198607
P20152;A0A0A6YWC8;A2AKJ2;G5E846;A0A2R8W6R6;G3X981;P15331-3;P31001;P15331;P15331-2;CON__H-INV:HIT000292931;D3YZ35;CON__O43790;CON__Q6NT21;CON__P78385;CON__Q14533;CON__P78386;P03995-2;P03995;Q6IMF0;Q9Z2T6	P20152	Vimentin	Vim	33.8712	34.1027	33.9869	34.1727	34.1457	34.1513	34.0736	34.071	33.8331	34.0767	34.096	34.2285			0.169632	1.01374	1.18439	0.288537	0.141167	0.731734	0.691796	0.432163
P21107-2;D3Z2H9;D3Z6I8;E9Q5J9;D3YVR0;P58774-2;S4R2U0;A2AIM5	P21107-2	Tropomyosin alpha-3 chain	Tpm3;Tpm3-rs7	31.4548	31.7071	31.5517	32.5355	32.3971	31.7406	31.4305	31.373	31.7301	31.8593	31.5029	31.835			0.6532	1.83508	1.1995	0.0803951	0.2212	0.852083	0.623397	0.354736
Q9D031;Q01730;A2AUR7;B1AYQ0;E0CXG5;A0A0A6YWZ2	Q9D031	Ras suppressor protein 1	Rsu1	29.6447	29.258	29.2333	28.9482	28.9542	28.837	29.4246	29.2688	29.3507	29.1754	29.164	29.1776	+		-0.465532	-1.9515	1.54814	0.0672821	-0.175701	-1.21012	1.75146	0.19271
P21460;A2APX3	P21460	Cystatin-C	Cst3								25.0398							0			1		0	0	0.935236
A0A087WQ74;A0A087WNY4;P81183-2;P81183;A0A087WNX1;A0A087WQ51	A0A087WQ74	Zinc finger protein Helios	Ikzf2	26.8435	26.8564	26.9418	26.5201	26.2458	26.481	26.7708	25.489	26.7204	26.3232	26.378	26.3261	+		-0.464933	-2.43361	2.15796	0.0359869	0.0157	0.0302216	0.0123611	0.987039
P21619;A0A0R4J0Q5;P21619-2	P21619	Lamin-B2	Lmnb2	29.452	29.3421	29.2772	29.2167	29.1159	28.9976	29.3922	29.2267	29.3607	29.1472	29.5291	29.3479			-0.247033	-1.36249	1.41486	0.156158	0.0148665	0.0671465	0.0417015	0.969235
P21956-2;P21956	P21956-2	Lactadherin	Mfge8	26.7584	26.8292	26.9484	26.5718	26.6521	26.5682	26.8603	26.7829	26.8311	26.9059	26.7028	27.1108			-0.247967	-1.53223	1.79605	0.12138	0.0817331	0.371646	0.273323	0.732978
Q3TBA3;P21958;F6QHF1	Q3TBA3	Antigen peptide transporter 1	Tap1	26.4604	27.1516	26.954	26.4906	26.5915	26.342	26.8382	26.9477	26.9964	26.7281	26.6665	26.5539			-0.380634	-1.19719	0.807852	0.206395	-0.277934	-1.64258	1.79816	0.0924575
Q9CPV4;E9Q197;Q9CPV4-2;Q9CPV4-3;F6ZTG3;E9Q055;E9Q2R6;F7BB55	Q9CPV4	Glyoxalase domain-containing protein 4	Glod4	30.7321	30.6693	30.5957	30.459	30.3167	30.3897	30.8606	30.8249	30.7998	30.5009	30.6544	30.5296		+	-0.277233	-1.76656	2.08495	0.0850588	-0.2668	-1.77499	2.21647	0.0794111
P22366-2;P22366;F6SPW1	P22366-2	Myeloid differentiation primary response protein MyD88	Myd88	25.3297	25.5307			25.6562	24.909	25.4415	25.4576		25.5247					-0.1476	-0.303154	0.131038	0.812562	0.0751505	0	0	0.934639
P22437;Q05769	P22437	Prostaglandin G/H synthase 1	Ptgs1	28.9364	29.2035	29.1943	28.7481	28.7053	28.8748	28.9319	29.3965	28.7345	28.8515	28.8344	28.9347			-0.335334	-1.66619	1.5286	0.0974591	-0.147434	-0.493661	0.301724	0.629915
Q8CBB7;P22892	Q8CBB7	AP-1 complex subunit gamma-1	Ap1g1	29.5644	29.3268	29.7448	29.2758	29.2752	29.5808	29.5278	29.6548	29.626	29.5197	29.5255	29.5341			-0.168067	-0.651072	0.458689	0.51829	-0.0764338	-0.551191	0.923466	0.578445
P22907;P22907-2;A0A1L1ST19;A0A1L1SRM0	P22907	Porphobilinogen deaminase	Hmbs	29.0701	29.1787	29.2581	28.755	28.624	29.0768	29.18	29.1925	29.4923	28.9976	29.1569	28.8391			-0.350367	-1.42925	1.13526	0.141282	-0.2904	-1.22404	0.992196	0.187849
Q78IK4;B1AV14	Q78IK4	MICOS complex subunit Mic27	Apool	28.8637	29.01	28.6862	28.4085	28.4299	28.3276	28.7647	28.8215	28.8244	28.5592	28.5243	28.7005	+		-0.464633	-2.33878	2.03409	0.0391554	-0.208867	-1.32811	1.66108	0.154693
Q543K9;P23492;A0A2I3BQH2;Q9D8C9;A0A2I3BS22	Q543K9	Purine nucleoside phosphorylase	Pnp	30.2818	30.2083	30.3082	29.9276	30.0756	30.0688	30.181	30.2135	29.9825	30.4123	30.1955	30.3769			-0.2421	-1.54451	1.88642	0.118905	0.202567	1.01999	0.962058	0.263857
P23591;A0A2R8VI39;A0A2R8W6P6;A0A2R8VHD0;A0A2R8VKL9;A0A2R8W6N0	P23591	GDP-L-fucose synthase	Tsta3	29.1647	29.3554	29.0856	29.0329	29.1548	29.2573	29.4577	29.3413	29.2656	29.339	29.2437	29.1818			-0.0535666	-0.263814	0.200228	0.825213	-0.100033	-0.580941	0.62324	0.557395
Q9CQM9;A0A1B0GS58;A0A1B0GT04;A0A1B0GSD3	Q9CQM9	Glutaredoxin-3	Glrx3	32.0671	31.9668	31.9496	32.0397	32.0679	32.1062	31.8809	31.8057	31.8299	32.1266	32.2207	32.0603		+	0.076767	0.542918	0.862371	0.613319	0.297032	1.96005	2.3469	0.0647191
D3Z7P3;D3Z7P4;F7B327;F6U529	D3Z7P3	Glutaminase kidney isoform, mitochondrial	Gls	30.6113	30.819	30.6525	30.3236	30.6509	30.5863	30.375	30.5767	30.4723	30.8927	30.8507	30.7517		+	-0.174	-0.796246	0.665533	0.404676	0.357033	2.07959	2.11953	0.0571705
Q9D023;A0A0A6YY89;E9PY67;Q3V1C1;G5E869	Q9D023	Mitochondrial pyruvate carrier 2	Mpc2	27.2433	27.1318	26.9965	26.6796	26.6752	26.6232	26.8615	27.0511	27.2979	26.9783	26.9638	26.8614	+		-0.464533	-2.67561	2.49141	0.0238924	-0.135666	-0.585814	0.442743	0.553106
P24369	P24369	Peptidyl-prolyl cis-trans isomerase B	Ppib	32.1256	32.2378	32.017	32.1298	32.0256	32.1486	31.9937	32.0837	32.0809	31.972	32.1216	32.0673			-0.0254656	-0.146068	0.125415	0.904796	0.000867844	0.00568076	0.00538985	1
P24472;A0A1L1SS61;Q6P8Q0;P30115;P13745	P24472	Glutathione S-transferase A4	Gsta4	26.2014		26.1769				25.9612	26.7078	25.9399							0	0	0.924247		0	0	0.933125
P24527	P24527	Leukotriene A-4 hydrolase	Lta4h	33.1846	32.7598	32.6697	32.6145	32.3412	32.6677	32.8062	32.6646	33.057	32.4658	32.8903	32.7175			-0.330233	-1.14569	0.811812	0.22523	-0.151399	-0.564119	0.377361	0.566835
P24547;A0A0A6YXS4;A0A0A6YY72	P24547	Inosine-5-monophosphate dehydrogenase 2	Impdh2	33.5958	33.5084	33.3736	33.1661	33.379	33.3452	33.4148	33.45	33.4803	33.3585	33.2132	33.2574			-0.195833	-1.01776	0.993753	0.286692	-0.172	-1.17019	1.66624	0.205535
D3Z7P3-2;F6RDM4	D3Z7P3-2	Glutaminase kidney isoform, mitochondrial	Gls	26.9408	26.5434	27.0263	27.0101	26.6865	27.0889	26.6115	26.8405	26.6126	27.0219	27.2711	27.155		+	0.0916665	0.312732	0.180605	0.793191	0.461133	2.25168	1.93226	0.0474683
Q8BK35	Q8BK35		Gltscr2		25.2933		25.7198	26.6019	25.7264	25.1067		25.403		24.4923	24.7148		+	0.722733	0	0	0.929529	-0.6513	-2.28311	1.14112	0.0793333
D3YYT1;Q922P9	D3YYT1	Putative oxidoreductase GLYR1	Glyr1	28.8694	28.9313	29.0813	28.7491	28.6273	28.7108	29.3106	29.1245	29.1918	28.3393	28.5905	28.5876		+	-0.264933	-1.5362	1.66451	0.120342	-0.703166	-3.52546	2.6754	0.0165176
P25206	P25206	DNA replication licensing factor MCM3	Mcm3	32.9435	32.7299	32.8184	32.4926	32.6097	32.5609	32.8079	32.8961	32.7877	32.7505	32.8506	32.8499			-0.276201	-1.61844	1.75923	0.105354	-0.0135663	-0.0922596	0.10381	0.95976
P25444;D3YVC1;D3YWJ3;D3Z536	P25444	40S ribosomal protein S2	Rps2	33.7337	33.7277	34.0804	34.1632	34.1503	34.3698	33.8637	33.901	34.1051	33.9635	33.7758	33.9446			0.380501	1.60849	1.30544	0.106353	-0.0619672	-0.316386	0.257105	0.778662
E9PZF0;Q01768;Q5NC79	E9PZF0	Nucleoside diphosphate kinase;Nucleoside diphosphate kinase B	Gm20390;Nme2	33.9863	33.9093	33.6252	33.936	34.0636	34.1039	33.7782	33.6418	33.682	33.9913	34.0796	33.982		+	0.194233	0.87925	0.736487	0.357048	0.316967	2.09861	2.46595	0.0559278
P70452;D6RJ29	P70452	Syntaxin-4	Stx4	26.8774	26.8454	26.9628	26.3719	26.499	26.4366	26.7603	26.908	26.6479	26.4524	26.4758	26.6498	+		-0.459366	-3.04749	3.08375	0.0182687	-0.246067	-1.24451	1.1838	0.1803
F7BGR7;B0LM42;Q8C7Q4;J3QPA9;Q8VE92;F6TBN8;Q5CZX8;S4R1A6;Q8C7Q4-2	F7BGR7	RNA-binding protein 4	Gm21992;Rbm4	26.7585	27.0085	26.1139	26.7756	26.9753	26.7714	27.222	27.1569	27.0548	26.8345	26.7883	26.7278		+	0.213801	0.57036	0.318681	0.589371	-0.361034	-2.29028	2.47963	0.0479612
Q922H4;D3Z3L0;D3Z3M0;D3Z2L8;D3YVK2;D3Z5Z5;D3Z0T7;A0A087WPV7	Q922H4	Mannose-1-phosphate guanyltransferase alpha	Gmppa	27.1289	26.651	27.1152	26.6647	26.6449	27.0786	27.0221	26.9055	27.29	26.5736	26.6084	26.6196		+	-0.168967	-0.542732	0.329051	0.613298	-0.472	-2.19879	1.834	0.0472472
P26040	P26040	Ezrin	Ezr	31.8656	31.6222	31.4357	31.3619	31.4709	31.0933	31.4379	31.4382	31.244	31.5053	31.6011	31.6553			-0.332467	-1.24253	0.927174	0.188851	0.213867	1.20051	1.28332	0.195945
P26041	P26041	Moesin	Msn	34.3373	34.1476	33.9864	34.0403	33.9732	33.6724	33.987	33.8477	34.0123	34.0842	34.1794	34.341			-0.261799	-1.03922	0.796053	0.275798	0.252536	1.32387	1.30375	0.155924
P26043;Q7TSG6	P26043	Radixin	Rdx	31.0541	31.1319	30.8612	30.7895	30.8454	30.644	30.8563	30.6935	30.5749	30.6956	30.9651	31.0417			-0.256101	-1.27803	1.19907	0.178825	0.192567	0.826735	0.655601	0.370021
P26187	P26187	Methylated-DNA--protein-cysteine methyltransferase	Mgmt	25.5544	26.1091	25.4994		25.3269		26.0007	25.4725		25.4661		25.6378			-0.394066	0	0	0.923846	-0.184649	-0.488875	0.240699	0.662099
P26231	P26231	Catenin alpha-1	Ctnna1	24.8871	26.3625	26.5115	26.6005	27.2594	27.2634	26.0103	26.5387	26.2483	26.6543		25.7886			1.12073	1.68966	0.92996	0.0951376	-0.044316	-0.092683	0.0390002	0.960131
P26323;V9GX50	P26323	Friend leukemia integration 1 transcription factor	Fli1	25.4856				25.6813		25.7304		26.1619		25.3936				0.1957	0	0	0.923395	-0.552549	0	0	0.937273
P26350;A0A087WP98;A0A087WPN6;A0A087WQN2	P26350	Prothymosin alpha;Prothymosin alpha, N-terminally processed;Thymosin alpha	Ptma	30.8393	30.795	30.9877	30.8532	31.8781	31.1479	28.9476	30.8981	29.0932	30.9496	29.3748	30.8585			0.419067	1.02172	0.605517	0.28407	0.748	0.823121	0.390016	0.372211
Q80XR5;P26369;Q3KQM4;A0A140LJK3;A0A140LJ08	Q80XR5	Splicing factor U2AF 65 kDa subunit	U2af2	31.5565	31.4352	31.3808	31.2974	31.5906	31.4553	31.5677	31.4645	31.3948	31.456	31.6385	31.572			-0.00973384	-0.0488224	0.0330695	0.971381	0.0798333	0.460791	0.472315	0.657358
P26443;F7CFA5	P26443	Glutamate dehydrogenase 1, mitochondrial	Glud1	31.8694	31.7559	31.6422	31.4938	31.5282	31.5569	31.6555	31.7041	31.6486	31.8139	31.9093	31.9505			-0.229534	-1.36565	1.55286	0.155265	0.221834	1.53984	2.13605	0.111686
P26450;Q80UI5;A0A087WQM2;O08908	P26450	Phosphatidylinositol 3-kinase regulatory subunit alpha	Pik3r1	26.6958	26.9027	26.631	26.1713	26.622	25.8476	26.4601	26.6047	25.7182	26.9705	26.5888	26.3497			-0.529533	-1.56191	1.04057	0.115276	0.375334	0.8754	0.49854	0.342203
P26516	P26516	26S proteasome non-ATPase regulatory subunit 7	Psmd7	30.5949	30.6595	30.7073	30.6421	30.6244	30.8606	30.5756	30.6895	30.6045	30.7831	30.594	30.7095			0.0551325	0.301859	0.266633	0.798496	0.072333	0.438951	0.485784	0.676818
Q8C483;P26638;A2AFS0;A2AFS1	Q8C483	Serine--tRNA ligase, cytoplasmic	Sars	31.433	31.4075	31.6306	31.7541	31.6655	31.8552	31.4765	31.333	31.4045	31.6139	31.702	31.6131			0.2679	1.41525	1.39864	0.145994	0.238333	1.57988	2.02676	0.103965
Q3THK7	Q3THK7	GMP synthase [glutamine-hydrolyzing]	Gmps	31.9178	32.0334	31.8464	31.744	31.9139	32.0533	31.692	31.8335	31.677	31.9851	31.9917	32.0443		+	-0.028801	-0.140684	0.0985866	0.909645	0.272867	1.78044	2.16309	0.0795483
P43247;G3UXD8;G3UWZ8	P43247	DNA mismatch repair protein Msh2	Msh2	31.0506	31.2816	31.263	30.7169	30.7491	30.7552	31.1273	31.3055	30.9889	30.9829	30.9562	31.0133	+		-0.458001	-2.61653	2.43809	0.0276543	-0.156433	-0.810081	0.774097	0.378401
P62880;E9QKR0;D3YZX3;D3Z1M1;D3Z1T4;E9PWM7;A0A0A6YVN9;V9GWY1	P62880	Guanine nucleotide-binding protein G(I)/G(S)/G(T) subunit beta-2	Gnb2	31.6465	31.8527	32.0289	31.5851	31.2445	31.6147	31.893	32.1906	31.8546	31.4866	31.5029	31.6941		+	-0.361266	-1.37767	1.04614	0.153002	-0.418201	-1.8558	1.53858	0.0717285
P27046;F6QMB7	P27046	Alpha-mannosidase 2	Man2a1	27.5979	27.7515	27.5774	27.5459	27.6395	27.7558	27.5119	27.3503	27.72	27.9198	27.6797	27.6346			0.00480016	0.0263924	0.0195142	0.988611	0.2173	0.909709	0.715161	0.325027
P27048;P63163;A0A0G2JGN4	P27048	Small nuclear ribonucleoprotein-associated protein B;Small nuclear ribonucleoprotein-associated protein N	Snrpb;Snrpn	29.9389	30.0982	30.175	30.5558	30.2915	30.1561	30.1719	29.9829	30.1962	29.9704	29.8548	30.2335			0.263767	1.11569	0.902041	0.235704	-0.0974337	-0.422214	0.303105	0.689
P27546-2;P27546;P27546-3;A0A140T8T5;E9PZ43;A0A0G2JDN7;P27546-4;A0A0G2JG35;A0A0G2JFT4;A0A0G2JFK3;A0A0G2JDY5;A0A0G2JE57;A0A0G2JDU1	P27546-2	Microtubule-associated protein 4	Map4	30.1473	29.9271	29.5702	29.8741	29.9185	29.5876	29.6823	29.3637	29.886	29.8369	30.2069	30.0414			-0.0881329	-0.296196	0.168394	0.80245	0.3844	1.34463	0.968716	0.150147
P27601;Q9D034	P27601	Guanine nucleotide-binding protein subunit alpha-13	Gna13	26.8092	27.7519	27.0577	27.3036	26.6942	27.3825	27.2376	27.4636	27.1434	27.166	26.9149	27.0476			-0.0794996	-0.174268	0.0786675	0.886774	-0.2387	-1.08734	0.933645	0.239503
P27612;F7D1R5	P27612	Phospholipase A-2-activating protein	Plaa	29.0476	29.3349	28.9727	29.0146	29.0923	29.2548	29.1583	29.0171	29.1291	29.2011	29.1419	29.1861			0.00216738	0.00937761	0.0054173	1	0.074866	0.510828	0.737278	0.614296
Q3UW64;Q91WG8;G3UX23;G3UYD5;G3UZ98;F7BWW0;F6SHH4;G3UWV5;F6WD11	Q3UW64	Bifunctional UDP-N-acetylglucosamine 2-epimerase/N-acetylmannosamine kinase;UDP-N-acetylglucosamine 2-epimerase (hydrolyzing);N-acetylmannosamine kinase	Gne	27.9426	27.6523	27.4972	27.4558	27.6928	27.8027	27.1698	27.4638	27.4209	27.6904	27.6702	27.7264		+	-0.0469335	-0.17652	0.101678	0.88503	0.344166	1.78184	1.67918	0.0793431
P10605	P10605	Cathepsin B;Cathepsin B light chain;Cathepsin B heavy chain	Ctsb	30.5264	30.6748	30.2145	29.9615	30.0018	30.0784	30.6961	30.6063	30.5637	30.1946	30.3642	30.5176	+		-0.458	-1.90906	1.51306	0.0721603	-0.263234	-1.30888	1.22302	0.158534
Q99LH1;B1ASC2	Q99LH1	Nucleolar GTP-binding protein 2	Gnl2	27.3202	27.9776	28.0018	28.0195	28.6578	28.3583	28.0559	28.3766	28.1999	27.8529	27.3465	27.4189		+	0.578667	1.48542	0.934316	0.130553	-0.671367	-2.36973	1.66689	0.0438601
Q6PGG6;A2ALP3;S4R2Q1	Q6PGG6	Guanine nucleotide-binding protein-like 3-like protein	Gnl3l		25.8077		25.6955	26.1442	26.0074	25.9918	25.9703	26.2225	25.3009		25.0194		+	0.141334	0	0	0.941463	-0.901384	-3.6365	2.05216	0.021746
P28063;G3UZW8	P28063	Proteasome subunit beta type-8;Proteasome subunit beta type	Psmb8	30.5442	30.4937	30.2824	30.6934	30.524	30.7637	30.8246	30.5483	30.6113	30.5424	30.7473	30.6867			0.220266	1.06309	0.962212	0.263175	-0.00259972	-0.012784	0.00826998	0.999442
Q64521;A2AQR0	Q64521	Glycerol-3-phosphate dehydrogenase, mitochondrial;Glycerol-3-phosphate dehydrogenase	Gpd2	31.7561	31.7162	31.7415	31.9628	31.7911	31.7277	31.4444	31.4189	31.2833	32.1993	32.0754	32.3982		+	0.0892658	0.521451	0.555734	0.628204	0.8421	4.07826	2.85908	0.0138
P28352;F6QA74;D3Z6R9;D3Z124	P28352	DNA-(apurinic or apyrimidinic site) lyase;DNA-(apurinic or apyrimidinic site) lyase, mitochondrial	Apex1	31.2941	31.6138	31.3539	31.4209	31.3309	31.2448	31.7117	31.6459	31.3557	31.4357	31.3224	31.4613			-0.0883999	-0.419916	0.329202	0.705455	-0.164634	-0.757304	0.631826	0.416206
P28474;A0A0G2JGS3;Q64437	P28474	Alcohol dehydrogenase class-3	Adh5	32.012	31.8333	31.9172	31.8256	31.7495	31.7028	31.8945	32.2059	31.7821	31.9597	31.9105	31.9545			-0.161533	-0.992157	1.20857	0.299816	-0.0192668	-0.0846099	0.0518863	0.963118
E9QAJ9;Q3UIA2;Q3UIA2-4;Q3UIA2-3;Q3UIA2-2;A0A0U1RNM6	E9QAJ9	Rho GTPase-activating protein 17	Arhgap17	29.1939	29.3275	29.1054	28.7462	28.84	28.6703	29.2542	29.0226	29.0281	29.1141	29.0956	29.1206	+		-0.456766	-2.52229	2.31087	0.0314764	0.00846672	0.0479249	0.0374493	0.978648
P28867;P28867-2;Q1MX43;Q1MX42;Q1MX41;Q1MX40;REV__E9Q9T6;REV__Q6ZPL9	P28867	Protein kinase C delta type;Protein kinase C delta type regulatory subunit;Protein kinase C delta type catalytic subunit;Protein kinase C	Prkcd	28.4488	28.4148	28.2758	28.0519	27.8123	27.9118	28.2282	28.3639	28.3895	28.1562	28.0871	28.0577	+		-0.454467	-2.42575	2.18684	0.0367249	-0.226867	-1.43641	1.76162	0.131461
Q9D6K5;E9PVN6;Q9D6K5-2;Q9D6K5-4;Q9D6K5-3;E9PVQ9	Q9D6K5	Synaptojanin-2-binding protein	Synj2bp;Gm20498	27.4499	27.6818	27.6353	26.9686	27.2663	27.1812	27.1891	27.3906	27.0727	27.4355	27.3872	27.2449	+		-0.4503	-2.11034	1.78211	0.0547397	0.138399	0.661984	0.563395	0.489774
P28740-2;E0CZ72;P28740;P28740-1;F8VQ42;Q8C0N1	P28740-2	Kinesin-like protein KIF2A;Kinesin-like protein	Kif2a	28.4126	28.6727	28.6511	28.3044	28.3917	28.5122	28.4677	28.524	28.4167	28.5514	28.4668	28.5168			-0.176034	-0.867897	0.790285	0.363325	0.0422001	0.302428	0.460983	0.790522
P24270;A2AL20	P24270	Catalase	Cat	30.9319	30.9063	30.9124	30.5105	30.4788	30.4112	30.9857	30.8399	30.894	30.771	30.6544	30.7529	+		-0.450033	-3.45425	3.92297	0.0114947	-0.180433	-1.15747	1.49459	0.209792
P29037;Q91YM5;F8WJ67;E9Q084;Z4YMT0;Q6SJ95	P29037	TATA-box-binding protein	Tbp	25.995	26.4851	26.3177	25.7562	26.1401	26.1306	26.2682	26.5221	26.1926	26.1354	26.2196	25.5469			-0.256966	-0.881576	0.600812	0.356501	-0.360333	-1.07919	0.702758	0.242897
P29341;A0A2I3BR37;F6ZAX1;Q8C7D3	P29341	Polyadenylate-binding protein 1	Pabpc1	33.8215	33.7226	33.5026	33.9283	34.1366	33.9057	33.6419	33.5118	33.7542	33.7371	33.8737	33.7837			0.307967	1.40297	1.21092	0.147934	0.1622	0.897614	0.940007	0.329819
Q3U3C9-4;Q3U3C9-3;Q3U3C9;Q3U3C9-2	Q3U3C9-4	Genetic suppressor element 1	Gse1	24.4749	25.6558	25.4453	25.1522	25.6924	24.563	25.8308	25.4999	25.9902	24.9417	24.7255	24.198		+	-0.0561326	-0.0953858	0.0390293	0.941353	-1.1519	-3.16561	1.92036	0.0216897
Q9CPX4;P29391;A0A1B0GR60;P49945;A0A1B0GRH4;A0A1Y7VNT9	Q9CPX4	Ferritin;Ferritin light chain 1;Ferritin light chain 2	Ftl1;Ftl2	30.2922	31.9512	31.6534	31.1164	31.0379	30.2477	31.8885	32.0565	31.0548	31.1471	30.0496	31.3766			-0.498267	-0.731518	0.356981	0.454499	-0.808833	-1.31856	0.720584	0.157196
B1ATS5;E9Q559;Q64518-3;Q64518;B1ATS4;Q64518-2	B1ATS5	Calcium-transporting ATPase;Sarcoplasmic/endoplasmic reticulum calcium ATPase 3	Atp2a3	30.1431	30.4535	30.1454	29.8936	29.6774	29.8216	30.2712	30.2554	30.4904	30.1893	29.9156	30.2926	+		-0.4498	-2.03432	1.68655	0.0599224	-0.2065	-0.876284	0.693353	0.341579
P29452	P29452	Caspase-1;Caspase-1 subunit p20;Caspase-1 subunit p10	Casp1	24.6321	23.5826	23.6352				23.5095	23.6639				23.309				0	0	0.922382	-0.2777	0	0	0.949203
P29595;A0A2I3BRG0	P29595	NEDD8	Nedd8	28.708	28.9232	28.9187	29.1361	28.9633	29.3899	28.8164	29.1042	29.124	28.9888	28.3831	29.1554			0.313134	1.28975	1.02976	0.174179	-0.172434	-0.485959	0.271051	0.636769
P29758	P29758	Ornithine aminotransferase, mitochondrial	Oat	31.4843	31.8098	31.6625	31.7776	31.6977	31.7762	31.193	31.4898	31.4025	31.8608	31.6349	31.6771			0.0982997	0.49712	0.43011	0.649777	0.362499	1.70917	1.49682	0.0862237
Q8JZU2;F6VVY4	Q8JZU2	Tricarboxylate transport protein, mitochondrial	Slc25a1	30.3624	30.4685	30.4666	30.0599	29.9955	29.8927	30.3748	30.4628	30.2651	30.2484	30.1727	30.5245	+		-0.4498	-2.81133	2.77129	0.0190919	-0.0523663	-0.236694	0.162372	0.844827
P00375	P00375	Dihydrofolate reductase	Dhfr	30.5494	30.5123	30.4872	30.1062	30.0347	30.0643	30.0101	30.1431	29.9589	30.445	30.5834	30.5031	+	+	-0.4479	-3.51276	4.07966	0.0107556	0.473133	2.81636	2.64943	0.0236552
P30416;F6S2D5;F7CAT1	P30416	Peptidyl-prolyl cis-trans isomerase FKBP4;Peptidyl-prolyl cis-trans isomerase FKBP4, N-terminally processed;Peptidyl-prolyl cis-trans isomerase	Fkbp4	33.1535	32.926	32.9253	32.9634	32.9996	32.9917	32.9448	33.0157	32.9296	32.8366	32.8997	32.8297			-0.0166995	-0.0944855	0.0765569	0.941816	-0.108033	-0.80238	1.44887	0.383204
P30558	P30558	Proteinase-activated receptor 1	F2r	25.9247	25.9914	25.7632	25.6061	25.6831	26.0028	25.8849	25.4415	26.4687	26.2085	25.8277	25.8504			-0.1291	-0.540017	0.391706	0.61523	0.0305004	0.0722756	0.0319415	0.968896
P05132-2;P05132	P05132-2	cAMP-dependent protein kinase catalytic subunit alpha	Prkaca	28.0002	28.0283	28.0919	27.6027	27.4648	27.7194	28.2995	28.0244	28.1257	27.8667	27.5675	27.757	+	+	-0.4445	-2.49128	2.32073	0.0334634	-0.419467	-1.91801	1.61715	0.0680946
P31230;Q3UZG4;A0A0G2JDW6;A0A0G2JEU9;A0A0G2JDV0;A0A0G2JDH0	P31230	Aminoacyl tRNA synthase complex-interacting multifunctional protein 1;Endothelial monocyte-activating polypeptide 2	Aimp1	30.4559	30.4813	30.5726	30.6697	30.8231	30.806	30.5361	30.4313	30.5092	30.6042	30.4615	30.6712			0.263	1.6428	1.92421	0.100698	0.0867672	0.512316	0.554181	0.61266
E9QAQ5;Q9WV60	E9QAQ5	Glycogen synthase kinase-3 beta	Gsk3b	26.5876	26.6367	26.3881	26.5843	26.6363	26.6356	26.2808	26.2511	26.2536	26.8071	26.6181	26.5656		+	0.0812658	0.456698	0.448573	0.679114	0.401766	2.3097	2.25427	0.0471037
P31725	P31725	Protein S100-A9	S100a9	29.8164	26.6591	26.494	29.2598	27.2895	29.9292	27.9348	26.2058	28.8406	27.1638	29.7385	29.3119			1.16967	0.812133	0.364447	0.394763	1.07767	0.89064	0.412753	0.334353
Q4VWZ5;P31786;D3Z563;M0QWU8	Q4VWZ5	Acyl-CoA-binding protein	Dbi	25.1267	24.8727		25.9948	25.1592	25.7231	25.2136	25.1488	25.5952	24.7436	25.166	25.0962			0.626001	1.45077	0.808556	0.154062	-0.317266	-1.09023	0.764352	0.237949
P31938	P31938	Dual specificity mitogen-activated protein kinase kinase 1	Map2k1	31.0881	31.2252	31.0878	31.2919	31.0308	31.1037	30.9849	30.8882	30.919	31.0643	31.0618	31.0613			0.00843366	0.0443314	0.0315008	0.974177	0.131767	1.02513	2.0044	0.260971
P32020;P32020-2;A2APS4	P32020	Non-specific lipid-transfer protein	Scp2	29.3838	29.3735	29.3061	29.9014	29.3909	29.508	29.75	29.5957	29.657	29.3869	29.3185	29.6753			0.245632	0.958352	0.718581	0.316664	-0.207333	-0.950305	0.811883	0.299954
P32037	P32037	Solute carrier family 2, facilitated glucose transporter member 3	Slc2a3	30.3996	30.6625	30.5455	30.3902	29.7782	30.5054	30.493	30.8779	30.2049	30.1	29.803	30.3288			-0.311267	-0.920546	0.582945	0.336991	-0.448	-1.28984	0.840668	0.164577
P32067;A2AR07;F6SXM5;D6RI87	P32067	Lupus La protein homolog	Ssb	32.8364	32.8798	32.6846	32.7876	32.7386	32.7768	32.8342	32.7965	32.8249	32.7618	32.7738	32.8683			-0.0325991	-0.202464	0.206596	0.864182	-0.0172348	-0.127159	0.185052	0.931742
P32233;F7BQ65	P32233	Developmentally-regulated GTP-binding protein 1	Drg1	29.0368	29.3645	29.2459	29.5302	29.4637	29.6492	29.6054	29.1924	29.5026	29.364	29.0225	29.0645			0.331966	1.58009	1.40512	0.111459	-0.283133	-1.07157	0.79646	0.244343
P32883-2;P32883;C0H5X4	P32883-2	GTPase KRas;GTPase KRas, N-terminally processed	Kras	27.8591	28.4486	27.7602	28.152	28.3582	28.325	28.2452	28.0669	27.9271	28.1253	27.6312	28.1124			0.255767	0.78893	0.498109	0.41	-0.123433	-0.430317	0.263637	0.683017
P32921-2;P32921;E0CXX4;E0CXQ4	P32921-2	Tryptophan--tRNA ligase, cytoplasmic;T1-TrpRS;T2-TrpRS	Wars	30.8997	30.8376	31.0882	30.8801	31.0455	31.2039	30.8201	30.9559	30.8366	30.9879	31.0112	31.0002			0.101333	0.460468	0.350473	0.676727	0.1289	0.899456	1.3884	0.328376
P33174;Q3TET1;Q3UI47;B1AQZ2;E9PX57;P28741	P33174	Chromosome-associated kinesin KIF4	Kif4	27.8937	27.7018	27.5237	27.6464	27.6146	27.8096	27.6345	27.4666	27.9356	27.5678	27.8209	27.6581			-0.0161997	-0.0727336	0.0451021	0.955697	0.00336647	0.013155	0.00709008	0.999476
P33215;P33215-2;A0A1L1SUM9	P33215	Protein NEDD1	Nedd1	25.8959	25.8088	25.9358	26.5514	26.1368	26.2024	26.203	26.0117	26.2191	26.0358	25.7948	25.9152			0.4167	1.78062	1.44493	0.0843924	-0.229333	-1.16817	1.11971	0.205832
P33609	P33609	DNA polymerase alpha catalytic subunit	Pola1	29.3853	29.1121	29.1551	29.0089	29.1884	29.2372	29.2929	29.0903	29.4119	29.2945	29.4896	29.4045			-0.0726668	-0.3467	0.264753	0.768831	0.131166	0.62593	0.526802	0.522648
P33610	P33610	DNA primase large subunit	Prim2	29.0246	28.862	28.9847	28.5032	28.8325	28.6857	28.9412	28.8727	29.0519	28.9284	29.0844	28.9775			-0.283299	-1.36808	1.24233	0.154209	0.0415001	0.244671	0.234195	0.838927
P33611;Q8C2T6	P33611	DNA polymerase alpha subunit B	Pola2	28.8027	28.694	28.7426	28.401	28.5451	28.7805	28.7063	28.6775	28.8986	28.7208	28.9844	28.7749			-0.1709	-0.794939	0.674895	0.405291	0.0659002	0.3196	0.245269	0.777205
Q8C5P5-2;Q8C5P5;E9QN01;Q8C5P5-3;A0A1L1ST06;A0A1L1SRK1	Q8C5P5-2	5-nucleotidase domain-containing protein 1	Nt5dc1	27.9165	27.6681	27.5972	27.3055	27.2027	27.3424	27.5297	27.6903	27.7013	27.5097	27.6948	27.6564	+		-0.443734	-2.15989	1.86631	0.0513477	-0.0201327	-0.112412	0.0906381	0.94518
P34884	P34884	Macrophage migration inhibitory factor	Mif	32.8102	32.9976	33.2406	33.807	33.1132	33.2466	33.4443	33.209	33.0214	32.9655	32.8531	33.27			0.3728	1.07629	0.68868	0.257921	-0.195367	-0.71153	0.487109	0.447568
P62915	P62915	Transcription initiation factor IIB	Gtf2b	27.1511	27.5865	27.6246	27.6859	27.6959	27.736	27.8161	27.844	27.9585	27.5435	27.3294	27.1743		+	0.251867	0.996894	0.758706	0.29767	-0.5238	-2.42995	1.97653	0.0374737
Q564G0	Q564G0		Guk1	26.6874	26.8668	27.2243	27.1067	27.2744	26.6686	26.2813	26.5229	25.3809	27.1679	26.8001	27.092		+	0.0904001	0.266018	0.139445	0.824696	0.9583	2.06037	1.23276	0.0583275
P35174-2	P35174-2			30.2528		26.9347	28.3446		28.4824	26.3575		28.0551		28.6303	29.0732			-0.180249	-0.102386	0.0345786	0.940278	1.64545	1.68382	0.695701	0.139179
P35175;A0A384DV91	P35175	Stefin-1	Stfa1	33.4561	30.0996	29.9809	31.1647	29.1226	31.8076	30.8695	28.8489	32.4292	29.2973	32.3866	31.9326			-0.480567	-0.32093	0.125958	0.786679	0.489634	0.323238	0.126845	0.774612
P35235;P35235-2	P35235	Tyrosine-protein phosphatase non-receptor type 11	Ptpn11	28.4674	28.5228	28.6029	28.3375	28.2062	28.3425	28.6044	28.5244	28.6978	28.4639	28.4455	28.4127			-0.235633	-1.47748	1.77836	0.132379	-0.168167	-1.10422	1.4893	0.233539
P35278;Q8C266;A2A5F5;A2A5F6	P35278	Ras-related protein Rab-5C	Rab5c	30.3744	30.2151	30.6256	30.4052	30.2825	30.6308	30.1368	30.2997	30.4315	30.4722	30.4062	30.5023			0.0344664	0.134058	0.0772294	0.916291	0.1709	0.900278	0.886498	0.327595
P35279;P35279-2;D3YV69;P61294;A0A1L1SRS6;Q8BHD0	P35279	Ras-related protein Rab-6A	Rab6a	30.8148	30.9023	30.8635	30.7834	30.7163	31.1074	30.715	30.8921	30.8394	30.823	30.7195	30.9927			0.00883293	0.0395435	0.0239434	0.976097	0.0295671	0.151328	0.112352	0.912422
P35282;A0A1W2P6Z4	P35282	Ras-related protein Rab-21	Rab21	29.5768	29.7025	29.5896	29.4324	29.6364	29.9176	29.4552	29.3524	29.5817	29.7367	29.6374	29.7478			0.0391674	0.159078	0.095803	0.896025	0.2442	1.39522	1.50541	0.14018
P35290	P35290	Ras-related protein Rab-24	Rab24	24.9676	25.1318	24.9725	24.6588	24.346	25.108	24.812	24.897	24.6024	24.9531	24.9123	25.164			-0.3197	-0.975812	0.632912	0.308727	0.239333	1.10167	0.955531	0.233045
P35293	P35293	Ras-related protein Rab-18	Rab18	28.2946	28.1173	28.5442	28.4263	28.2083	28.5877	28.257	28.4128	28.3081	28.3517	28.3534	28.2955			0.088733	0.334111	0.207298	0.77937	0.00756645	0.0505632	0.0524496	0.976562
P35456;A0A0U1RNN0;P35456-2	P35456	Urokinase plasminogen activator surface receptor	Plaur			25.8251													0	0	0.921832	0			1
P35486	P35486	Pyruvate dehydrogenase E1 component subunit alpha, somatic form, mitochondrial	Pdha1	30.5081	30.5349	30.53	30.3244	30.3849	30.4142	30.3777	30.5602	30.277	30.5452	30.538	30.685			-0.149834	-1.17339	2.24775	0.214555	0.184433	0.942427	0.898867	0.305187
P35550;A0A140LIR6	P35550	rRNA 2-O-methyltransferase fibrillarin	Fbl	32.5452	32.6557	32.7119	32.5771	32.4847	32.5376	32.7925	32.85	32.8583	32.602	32.6735	32.7285			-0.104467	-0.670502	0.871232	0.504043	-0.165599	-1.16569	1.76953	0.206935
P35564	P35564	Calnexin	Canx	32.9011	33.1014	32.8096	32.7237	32.7931	32.8681	32.5443	32.9015	32.7027	33.0506	32.8488	33.1071			-0.1424	-0.727563	0.675594	0.45731	0.285999	1.24505	1.03553	0.179919
P35585;D3YZ71;A0A0R4IZX6;A0A0R4J1L4;Q9WVP1;Q9WVP1-2;S4R1Q4;A0A1D5RLW6;A0A1L1SUA0	P35585	AP-1 complex subunit mu-1	Ap1m1	29.6111	29.5141	29.5192	29.5914	29.4814	29.6724	29.7055	29.6718	29.7169	29.5327	29.6179	29.53			0.0336005	0.205265	0.203615	0.862789	-0.137866	-1.0454	1.90654	0.255047
P35700;B1AXW5;B1AXW6;B1AXW4	P35700	Peroxiredoxin-1	Prdx1	33.7626	33.5618	33.374	33.7628	33.631	33.5405	33.7035	33.3932	33.6479	33.7391	33.8132	33.653			0.0786336	0.342723	0.239338	0.77308	0.153568	0.744938	0.654587	0.422763
P35821	P35821	Tyrosine-protein phosphatase non-receptor type 1	Ptpn1	27.8409	27.7846	27.6667	27.8153	27.8404	28.0226	27.594	27.6551	27.7168	27.7071	28.042	28.0282			0.1287	0.703005	0.707205	0.476701	0.270466	1.25795	1.10588	0.174833
P35831;F6Z0X5;D6RGT2	P35831	Tyrosine-protein phosphatase non-receptor type 12	Ptpn12	27.014	27.0736	27.0794	26.9657	26.7869	26.8758	26.9957	27.1059	27.019	26.9991	26.8399	26.9336			-0.179534	-1.15317	1.49271	0.223195	-0.116	-0.738464	0.951007	0.428113
P35951;A0A1L1SRE8	P35951	Low-density lipoprotein receptor	Ldlr		25.0674		25.7886	25.9677	26.4369		25.1746	25.6045	25.3065	24.9704	25.1049			0.997	0	0	0.922235	-0.262284	-0.863121	0.539754	0.364981
P38060	P38060	Hydroxymethylglutaryl-CoA lyase, mitochondrial	Hmgcl	28.9278	28.962	28.6159	28.4008	28.4724	28.3023	28.7316	28.8034	28.3994	28.6489	28.9401	28.6546	+		-0.443399	-2.00955	1.67175	0.0628176	0.103066	0.400654	0.26125	0.707061
Q64442	Q64442	Sorbitol dehydrogenase	Sord	28.3925	28.5387	28.8588	28.1847	28.149	28.1328	28.7445	28.7266	28.8117	28.1622	28.498	28.2708	+	+	-0.441167	-1.84941	1.47628	0.0785062	-0.4506	-2.22775	1.93421	0.04717
P35991;A2BDW0;E0CYA3;Q6PFV6;E9PUQ4;E9PWK7;A2BDQ4;Q8C8K1;E9PUQ2;E9PUP9;E9PUQ0;G1K381;Q60629;Q8CBF3-2;Q03145;Q8CBF3;P54763;P54763-4;P54763-2;P54761;Q61772-2;P54754;Q61772-3;Q61772;O09127;Q62413	P35991	Tyrosine-protein kinase BTK	Btk	30.6839	30.9436	30.8082	30.8376	30.9375	30.9424	30.8532	30.7745	31.0481	30.6279	30.5867	30.6773			0.0939331	0.514986	0.497678	0.634839	-0.2613	-1.40913	1.4235	0.137393
P36371	P36371	Antigen peptide transporter 2	Tap2	25.8105	27.3784	26.5206	25.5548	25.9245	25.6832	26.5443	26.3926	26.2875	26.3393	25.587	26.578			-0.849	-1.49985	0.845877	0.126698	-0.240033	-0.588647	0.319651	0.552072
Q99JW2;A0A0R4J050;A0A1L1SS90;A0A1L1SRC1;A0A1L1SRW7;A0A087WPX1;A0A1L1SSU4;A0A1L1SRL5;A0A087WRE0;A0A087WPV3	Q99JW2	Aminoacylase-1	Acy1	31.0539	30.8232	30.5947	30.4122	30.3176	30.4218	30.9347	30.7142	30.8866	30.2829	30.4197	30.397	+	+	-0.440066	-1.85944	1.49106	0.0770791	-0.478633	-2.67096	2.42237	0.0264038
P36552	P36552	Oxygen-dependent coproporphyrinogen-III oxidase, mitochondrial	Cpox	28.1061	28.4903	28.2908	28.2052	28.3236	28.3218	28.2545	28.4441	28.2429	28.4767	28.1657	28.3345			-0.0121994	-0.056051	0.0350791	0.966744	0.0118001	0.0559102	0.0359782	0.97495
P36916;P36916-2	P36916	Guanine nucleotide-binding protein-like 1	Gnl1	27.1253	26.8446	27.0699	26.4889	26.7884	26.8344	26.604	26.8603	26.7447	26.8404	26.9505	27.0901			-0.309367	-1.29874	1.05172	0.17259	0.224	1.10076	1.01583	0.233562
P37040;Q05DV1;E9Q997;E9PVT9;F6R7H8	P37040	NADPH--cytochrome P450 reductase	Por	31.193	31.6382	31.398	31.1768	31.3363	31.1826	31.1849	31.4495	31.18	31.5488	31.2848	31.2914			-0.177834	-0.744547	0.569455	0.443779	0.103533	0.461331	0.344726	0.656503
P37913;Q3U4X8;V9GWZ4;E9PV36;D3YUW4	P37913	DNA ligase 1;DNA ligase	Lig1	31.3082	31.1285	30.9431	30.934	30.9044	30.9555	31.0693	31.0493	31.1915	31.1163	31.2717	31.2358			-0.1953	-0.94606	0.852558	0.324309	0.104567	0.635024	0.741888	0.513531
Q9CYR6;Q8BWW3	Q9CYR6	Phosphoacetylglucosamine mutase	Pgm3	28.0484	27.9213	27.8595	27.4558	27.5923	27.4661	27.9745	27.9175	28.1127	27.6374	27.7212	27.623	+	+	-0.438334	-2.5658	2.4601	0.0300863	-0.341033	-2.0601	2.18697	0.0581809
P08882;P13366;P08884;P08883;P11033	P08882	Granzyme C	Gzmc	27.5359	30.1558	29.9342	30.8022	30.9728	30.8256	28.892	29.4677	28.1963	30.7745	30.0637	30.6114		+	1.65823	1.76313	0.921646	0.0856	1.6312	3.10225	1.73036	0.020916
Q3T9X3;P39054;Q3TCR7;G3X9G4;F8WIV5;P39054-2;G3UZZ3;G3UXX2;G3UY64;D6RH60	Q3T9X3	Dynamin-2	Dnm2	30.7943	30.7216	30.7329	30.6968	30.6055	30.622	30.7697	30.617	30.738	30.7897	30.8191	30.8497			-0.108167	-0.795083	1.39895	0.4056	0.111266	0.743535	1.05305	0.423667
P40124;B1ARS0;D3YTR7;A0A286YCS6;Q9CYT6	P40124	Adenylyl cyclase-associated protein 1	Cap1	33.6161	33.4116	33.4711	33.3731	33.3814	33.3942	33.4655	33.3985	33.5322	33.4679	33.5761	33.5588			-0.116699	-0.724663	0.891201	0.459269	0.0688667	0.455635	0.603146	0.661241
P40142;A0A286YE28;E0CY51	P40142	Transketolase	Tkt	34.8549	34.8064	34.5379	34.5533	34.4596	34.5005	34.8834	34.7662	34.7319	34.5595	34.7664	34.6982			-0.228601	-1.13031	1.05043	0.229208	-0.119133	-0.676062	0.71429	0.478112
P40201;Q8C7Q2;G3V014;G3UWS6	P40201	Chromodomain-helicase-DNA-binding protein 1	Chd1	27.2693	27.6844	27.6039	27.5971	27.225	27.6514	27.4165	27.7083	27.8142	27.4944	27.3121	27.4419			-0.0280342	-0.0984737	0.052224	0.938635	-0.2302	-0.997943	0.815519	0.273392
P40237	P40237	CD82 antigen	Cd82		26.3487			25.8177	25.8161	25.8589	25.8152		25.8943	26.1155	26.3061			-0.5318	0	0	0.92248	0.26825	1.05415	0.742654	0.267724
P40336;P40336-2;A0A1W2P7Z9;A0A1W2P7R7	P40336	Vacuolar protein sorting-associated protein 26A	Vps26a	28.171	28.2132	28.2887	28.131	27.962	28.1624	28.3396	28.302	28.4501	28.1898	28.1617	28.0454			-0.139167	-0.813275	0.913645	0.394444	-0.2316	-1.42363	1.67922	0.134145
Q8BP40;Q8BP40-2	Q8BP40	Lysophosphatidic acid phosphatase type 6	Acp6	26.9622	26.6994	26.8747	26.4524	26.4842	26.2873	26.8738	26.8677	25.8662	26.4573	26.8797	26.6278	+		-0.437467	-2.20434	1.9467	0.0486883	0.119033	0.260681	0.121874	0.825567
P41241;A0A1L1STA1;A0A1L1SR46;A0A1L1SQQ5;D3YVQ8;D6RGA0;A0A0R4J1P8;D3Z4T5;A0A0R4J1N6;P41242-3;P41242;P41242-2	P41241	Tyrosine-protein kinase CSK	Csk	29.8647	29.9188	30.019	30.0672	30.0054	30.2383	29.8572	29.9411	29.9967	29.9896	29.95	30.012			0.169467	0.925861	0.955323	0.334979	0.0521997	0.361463	0.51564	0.744285
P41731;A0A1W2P8C6	P41731	CD63 antigen	Cd63	28.4342	28.2296	28.9162	27.911	28.1016	27.9352	28.4541	28.8295	28.7242	28.616	28.4544	28.1764			-0.544067	-1.74292	1.2052	0.0859162	-0.253667	-0.938705	0.676874	0.306922
P42125	P42125	Enoyl-CoA delta isomerase 1, mitochondrial	Eci1	28.9611	29.4056	29.2576	29.1613	28.7773	28.6638	29.1662	29.2542	29.0377	29.2225	29.0785	29.1211			-0.340633	-1.13795	0.788705	0.226338	-0.0120004	-0.0681852	0.0544418	0.969146
P42128;A0A0G2JG71;Q3UCQ1-2;Q3UCQ1	P42128	Forkhead box protein K1	Foxk1	26.7365	26.9555	26.512	26.5041	26.8132	26.5337	26.8792	26.5267	26.6638	26.6196	26.6315	26.6103			-0.117666	-0.449931	0.295274	0.682927	-0.0694326	-0.342412	0.270551	0.761136
P42208;E9Q3V6;F6WYM0;D3YYB1;D3Z3C0;D3Z1S1;F6UKN5;D3YZU7;D3YV76;G3UYQ0	P42208	Septin-2	2002-09-01	31.0503	31.279	31.2447	31.1088	31.3627	31.2742	31.1177	31.119	30.9133	31.2827	31.2573	31.3158			0.0572338	0.281954	0.216085	0.812781	0.235266	1.38052	1.54047	0.142902
P10922	P10922	Histone H1.0;Histone H1.0, N-terminally processed	H1f0	29.7961	30.5383	30.5841	30.4314	29.9928	30.0289	30.6364	30.566	30.6021	29.9354	29.793	30.2729		+	-0.155134	-0.396247	0.205658	0.72679	-0.601067	-2.46597	1.85694	0.0363937
P42230;B2C3G8;A2A5D3	P42230	Signal transducer and activator of transcription 5A;Signal transducer and activator of transcription	Stat5a			25.3936	25.545	25.9119	25.3471			26.1272			25.433			0.207733	0	0	0.922681	-0.694199	0	0	0.944246
P42232	P42232	Signal transducer and activator of transcription 5B	Stat5b	28.0121	28.1816	28.3052	27.9319	27.9731	27.8146	28.1379	28.3741	28.6245	28.0355	28.0372	28.0856			-0.259767	-1.31645	1.25291	0.168127	-0.326066	-1.35047	1.08374	0.149097
P42669	P42669	Transcriptional activator protein Pur-alpha	Pura	28.6157	28.7316	28.6285	28.4479	28.4259	28.5108	28.7711	28.7772	28.6102	28.8703	28.654	28.5393			-0.197067	-1.36243	1.93695	0.156126	-0.0316334	-0.149649	0.102096	0.913179
Q3TW96;Q3TW96-2;A0A1B0GST7;A0A1B0GR64	Q3TW96	UDP-N-acetylhexosamine pyrophosphorylase-like protein 1	Uap1l1	29.0554	29.0768	29.3589	28.829	28.5775	28.7808	29.2095	29.2433	29.1937	29.0221	28.8921	28.9121	+	+	-0.4346	-1.93576	1.6001	0.0684288	-0.2734	-1.91214	2.50431	0.0686141
Q9DCW5;P43024	Q9DCW5	Cytochrome c oxidase subunit 6A, mitochondrial;Cytochrome c oxidase subunit 6A1, mitochondrial	Cox6a1	28.4807	29.0061	28.1058	29.4274	28.5842	28.0678	28.93	28.5427	28.097	28.8184	28.7161	28.5858			0.162267	0.282432	0.125171	0.813042	0.183533	0.524533	0.298073	0.60166
Q3U8S1;A2APM5;A2APM3;A2APM4;E9QKM8;Q80X37;A2APM1;A2APM2;P15379-2;P15379-3;P15379-6;P15379-11;P15379-5;P15379-10;P15379-9;P15379-4;P15379-8;P15379-7;P15379;P15379-12;P15379-13	Q3U8S1	CD44 antigen	Cd44	29.5866	29.3353	29.4786	29.1862	28.8433	29.0727	29.7884	29.7057	30.1538	29.2406	29.3619	29.246	+	+	-0.432767	-1.92878	1.59582	0.0698992	-0.599799	-2.46586	1.85899	0.036251
A0A0R4J0S3;Q924D0;D3Z792	A0A0R4J0S3	Reticulon-4-interacting protein 1, mitochondrial	Rtn4ip1	26.8884	27.1041	26.9919	26.4632	26.6207	26.6079	27.2487	27.322	26.9963	26.8491	27.1378	26.9596	+		-0.430866	-2.39123	2.23699	0.0367802	-0.206833	-0.900721	0.73091	0.327867
Q3UGR5;Q3UGR5-2;D3YZI3;D3YUN7	Q3UGR5	Haloacid dehalogenase-like hydrolase domain-containing protein 2	Hdhd2	27.8819	27.8894	28.3844	27.6697	27.8592	27.7679	28.3864	28.5072	28.1879	27.7562	27.5654	27.7967		+	-0.2863	-1.04096	0.751416	0.274809	-0.654401	-3.01208	2.29632	0.0246809
A0A1B0GR11;Q93092	A0A1B0GR11	Transaldolase	Taldo1	32.7992	32.9482	32.6172	32.4721	32.2873	32.318	33.1111	33.0229	33.041	32.4015	32.5503	32.6106	+	+	-0.429066	-2.02881	1.73696	0.0605054	-0.537533	-3.20516	2.86549	0.0209825
Q8CAA7;E0CX81	Q8CAA7	Glucose 1,6-bisphosphate synthase	Pgm2l1	27.719	27.9312	27.9287	27.4106	27.4293	27.4587	27.9088	27.8478	27.7428	27.7257	27.7253	27.83	+		-0.426766	-2.48553	2.39813	0.0332318	-0.0727997	-0.455867	0.53815	0.661237
P43346	P43346	Deoxycytidine kinase	Dck	25.5072	26.772	26.9733	26.4736	26.7448	26.6151	25.9007	26.2581	25.6628	27.1976	25.9904	26.6982			0.193667	0.342483	0.155697	0.773047	0.6882	1.40273	0.815627	0.138695
P43883;B1AXR5;B1AXR3	P43883	Perilipin-2	Plin2	25.9567	26.3108		25.9538	26.4217		26.9476	26.2047	26.0576	25.7626	25.9978	26.3587			0.0539999	0.137267	0.0600102	0.91749	-0.3636	-0.854621	0.48615	0.354024
P70349;B0R1E3	P70349	Histidine triad nucleotide-binding protein 1	Hint1	30.3943	30.6758	30.2402	31.107	31.0302	30.6597	30.1198	30.1852	30.1106	30.6906	30.3789	30.7389		+	0.495533	1.72079	1.23802	0.0900847	0.464266	2.15704	1.80279	0.051211
P45377	P45377	Aldose reductase-related protein 2	Akr1b8							25.9611		25.8459						0			1		0	0	0.945078
P45700;A0A1W2P788;A0A1W2P6N0	P45700	Mannosyl-oligosaccharide 1,2-alpha-mannosidase IA	Man1a1	26.4617	27.4489	27.2337	25.6434	26.7483	26.5797	26.9147	27.5788	26.7747	26.9048	26.2601	26.9697			-0.7243	-1.30271	0.727246	0.171385	-0.377867	-0.86692	0.490104	0.348265
P54276	P54276	DNA mismatch repair protein Msh6	Msh6	30.7525	30.8293	30.8819	30.4113	30.3339	30.4395	30.8107	30.8999	30.7078	30.7362	30.7196	30.7302	+		-0.426333	-2.85989	3.01489	0.0198095	-0.0774663	-0.497493	0.625691	0.626456
P45952;D6RFD7;D3Z2A5	P45952	Medium-chain specific acyl-CoA dehydrogenase, mitochondrial	Acadm	28.991	29.1196	28.9566	28.8288	28.6381	28.7484	29.1284	29.2853	28.8418	28.954	28.9619	29.0028			-0.283967	-1.62947	1.72763	0.103246	-0.112267	-0.486599	0.357691	0.636442
P46061;A0A2R8VHK9;A0A2R8W753	P46061	Ran GTPase-activating protein 1	Rangap1	31.4039	31.2538	31.2281	31.4749	31.877	31.8372	31.3533	31.1833	31.5419	31.3727	31.2811	31.262			0.434434	1.81642	1.45012	0.0817875	-0.0542342	-0.259425	0.190396	0.825932
P46062;E9Q0Y4	P46062	Signal-induced proliferation-associated protein 1	Sipa1	27.8403	27.9256	27.718	28.0264	28.0609	27.7466	27.9064	27.7703	28.0023	27.8593	27.7303	28.0901			0.116666	0.539293	0.428678	0.615302	0.000233332	0.00103738	0.000608805	1
Q00PI9	Q00PI9	Heterogeneous nuclear ribonucleoprotein U-like protein 2	Hnrnpul2	32.2544	32.3745	32.1726	31.9001	31.8722	31.7549	32.3826	32.433	32.2497	32.1446	32.1621	32.1449	+		-0.424766	-2.44683	2.34926	0.0353754	-0.204564	-1.31997	1.68914	0.157136
P46467	P46467	Vacuolar protein sorting-associated protein 4B	Vps4b	29.9836	30.1899	30.2129	29.9796	30.0139	29.9514	30.2425	30.0609	30.178	29.9183	29.8114	29.9248			-0.147166	-0.840425	0.914912	0.379783	-0.275633	-1.67428	1.88597	0.0887961
P46471;Q8BVQ9	P46471	26S protease regulatory subunit 7	Psmc2	31.569	31.665	31.6816	31.5194	31.7096	31.497	31.4408	31.4858	31.486	31.6326	31.6787	31.6617			-0.0632006	-0.359035	0.344321	0.760712	0.1868	1.55436	3.12087	0.108039
P46638;G3UY29;E9Q3P9;F8WGS1;P62492;G3UZD3;G3UZL4;E9Q6B3;D3YYB3;Q9WTL2	P46638	Ras-related protein Rab-11B;Ras-related protein Rab-11A	Rab11b;Rab11a	30.7215	30.9156	30.9066	30.8454	30.67	30.985	30.8807	30.9439	30.9653	30.9051	30.7975	30.8102			-0.0144335	-0.0684283	0.0444292	0.958709	-0.0923659	-0.648653	1.02278	0.501948
P46656;A0A1L1SU91;A0A1L1STP5	P46656	Adrenodoxin, mitochondrial	Fdx1		25.3518			25.3628	25.3547		25.1412		25.6597		25.3629			0.00694942	0	0	0.927145	0.370101	0	0	0.943659
P46664	P46664	Adenylosuccinate synthetase isozyme 2	Adss	31.0026	30.816	30.9097	30.9067	31.0076	31.1571	30.929	30.8892	30.9606	30.8449	30.8472	30.8389			0.114367	0.600317	0.56065	0.562236	-0.0826003	-0.683753	1.78163	0.470826
P46737;P46737-2;A3KGA8;Q7M757;E9Q0P6	P46737	Lys-63-specific deubiquitinase BRCC36	Brcc3	28.6144	28.5863	28.5566	28.2787	28.169	28.4132	28.5057	28.5074	28.5329	28.511	28.4422	28.4758			-0.2988	-1.73157	1.83455	0.0877876	-0.0390002	-0.3204	0.832561	0.777133
P46935;Q3V335;V9GWV8;V9GXK3;A0A286YDV4;V9GXS6;A0A286YCR1	P46935	E3 ubiquitin-protein ligase NEDD4	Nedd4	31.7519	31.9965	32.0436	31.8324	31.9452	31.8184	32.0931	32.1601	32.1185	31.9028	31.3652	31.7332			-0.065333	-0.328438	0.26356	0.782554	-0.456834	-1.75791	1.33681	0.0817434
P46978;D3YZN5	P46978	Dolichyl-diphosphooligosaccharide--protein glycosyltransferase subunit STT3A	Stt3a	28.4742	28.8313	28.9118	28.2806	28.4187	29.0056	28.6067	29.0847	28.7234	28.6008	28.4319	28.7456			-0.170801	-0.47475	0.262198	0.666522	-0.212167	-0.785642	0.552502	0.395743
P43275	P43275	Histone H1.1	Hist1h1a	30.9048	32.1463	32.1219	31.9145	31.748	32.2017	32.0778	32.1759	32.422	31.1476	31.5951	31.1854		+	0.230399	0.434128	0.206868	0.695189	-0.915867	-3.31715	2.18626	0.0219615
P47713;Q9DBX5;A0A087WPN8	P47713	Cytosolic phospholipase A2;Phospholipase A2;Lysophospholipase	Pla2g4a	30.1084	30.3389	30.4817	30.1533	30.2765	30.3207	30.3484	30.4589	30.2994	30.4242	30.2454	30.3198			-0.0595004	-0.27079	0.190244	0.820747	-0.0391006	-0.229866	0.216997	0.848966
A0A1N9M4K1;A0A1L1SU77;P70665-2;P70665;A0A1L1SQF7;P70665-3	A0A1N9M4K1	Sialate O-acetylesterase;Sialate O-acetylesterase small subunit;Sialate O-acetylesterase large subunit	Siae	25.5155	25.5219	25.5619		25.1307	25.0916	25.5339	25.8403	25.3662	25.3653	25.1969	25.4203	+		-0.42195	-3.40996	3.41078	0.0176709	-0.252633	-0.993789	0.752717	0.275554
P47753;Q5RKN9;A0A0G2JE27	P47753	F-actin-capping protein subunit alpha-1	Capza1	31.3714	31.1893	31.4164	31.1419	30.9697	31.1622	31.3469	31.2983	31.3755	31.1875	31.1865	31.166			-0.234434	-1.21809	1.19187	0.197885	-0.160233	-1.29641	2.60971	0.162521
P47754;D6RCW7	P47754	F-actin-capping protein subunit alpha-2	Capza2	31.4091	31.3482	31.4554	31.3311	31.1516	31.3568	31.4863	31.3854	31.3323	31.2651	31.4515	31.3405			-0.1244	-0.724851	0.802982	0.4595	-0.0489667	-0.287193	0.279373	0.800305
P47757-2;A2AMW0;P47757-4;P47757;F7CAZ6;A0A0A0MQI9;F6YHZ8	P47757-2	F-actin-capping protein subunit beta	Capzb	32.2501	32.2938	32.1199	32.1693	32.0036	32.1492	32.3498	32.2175	32.1129	32.1928	32.2503	32.233			-0.113899	-0.655167	0.703661	0.515715	-0.00136566	-0.00800376	0.00634379	1
P47791-2;P47791	P47791-2	Glutathione reductase, mitochondrial	Gsr	30.7509	30.7104	30.6664	30.5407	30.3622	30.6356	30.9709	30.773	30.8235	30.4718	30.7619	30.6519			-0.1964	-1.06869	1.10236	0.261132	-0.227267	-1.1178	1.03301	0.228263
P43276	P43276	Histone H1.5	Hist1h1b	33.2488	33.9305	33.2265	33.685	33.564	33.7134	34.0735	33.9485	34.3742	33.0885	33.2338	33.146		+	0.185534	0.552947	0.323377	0.605509	-0.975967	-4.185	2.73359	0.0156226
P15864;I7HFT9;Q07133	P15864	Histone H1.2	Hist1h1c	34.3453	35.0739	34.6395	34.9393	34.6502	34.8279	35.3455	35.0992	35.3506	34.2315	34.2948	34.139		+	0.119568	0.364812	0.202495	0.758119	-1.04333	-5.36432	3.41729	0.00512
P47856-2;P47856;Q9Z2Z9;D3YYD9;D3YYE0	P47856-2	Glutamine--fructose-6-phosphate aminotransferase [isomerizing] 1	Gfpt1	29.1652	29.316	29.2085	29.1362	29.3662	29.3022	28.9066	28.9885	29.0493	29.2688	29.1818	29.2432			0.0383002	0.210561	0.177595	0.858345	0.2498	1.67944	2.16357	0.0879806
P47857;P47857-2;P47857-3;A0A2R8VHA5;A0A2R8VHV2	P47857	ATP-dependent 6-phosphofructokinase, muscle type	Pfkm	28.373	28.5398	28.6176	28.6203	28.4538	28.3516	28.5119	28.7039	28.5657	28.6354	28.4481	28.5668			-0.0348994	-0.169023	0.119457	0.889486	-0.0437336	-0.244132	0.214703	0.839112
Q91YR9	Q91YR9	Prostaglandin reductase 1	Ptgr1	26.4695	26.533	26.5525	26.1208		26.0738	26.568	26.342	26.1505	26.5985	26.4003	26.5982	+		-0.421034	-3.07803	2.84421	0.0232	0.178833	0.752858	0.579421	0.418057
P47941;A0A338P675;A0A338P6Q0	P47941	Crk-like protein	Crkl	28.4341	28.3444	28.4165	28.2273	28.203	28.1112	28.3278	28.4091	28.3294	28.365	28.5281	28.137			-0.217833	-1.50486	2.08435	0.126368	-0.0120672	-0.0557247	0.035024	0.97485
P47955;E9Q3T0	P47955	60S acidic ribosomal protein P1	Rplp1	32.0939	31.8688	32.1942	32.6869	32.4423	32.2584	31.9171	31.9648	31.8481	32.4953	31.8453	32.2775			0.410234	1.59603	1.22716	0.108688	0.296033	1.00695	0.695281	0.268109
P70333	P70333	Heterogeneous nuclear ribonucleoprotein H2	Hnrnph2	28.7795	29.0361	28.8514	28.3917	28.4338	28.5845	28.7843	29.0898	28.6853	28.8758	28.855	28.9341	+		-0.419	-2.13494	1.91615	0.0513488	0.0351658	0.156979	0.101922	0.907223
Q99KE1	Q99KE1	NAD-dependent malic enzyme, mitochondrial	Me2	31.8886	32.1575	32.0091	31.7104	31.5442	31.547	31.9402	32.1591	31.6425	31.9494	31.7973	31.9357	+		-0.417867	-2.14057	1.92833	0.0512864	-0.0198002	-0.0769265	0.042892	0.967805
P43277	P43277	Histone H1.3	Hist1h1d	30.9227	31.2619	31.4945	31.6914	30.8752	30.7055	31.8219	31.4526	31.4957	30.0496	30.9508	30.7018		+	-0.135667	-0.303737	0.145398	0.797314	-1.02267	-2.6029	1.60056	0.0304865
Q8BFS6;Q8BFS6-4;D3Z7F7;Q8BFS6-3;Q8BFS6-2;Q8BFS6-5	Q8BFS6	Serine/threonine-protein phosphatase CPPED1	Cpped1	27.0008	27.0933	27.2109	26.685	26.6536	26.7354	27.0336	26.7902	26.9465	26.9629	27.2427	26.7646	+		-0.410333	-2.48241	2.48481	0.0331172	0.0666339	0.260397	0.160478	0.825855
P48025;E9PWE9;P43404-3;P43404-2;P43404;Q8BZ25	P48025	Tyrosine-protein kinase SYK;Tyrosine-protein kinase	Syk	28.988	29.1252	28.9329	28.7788	28.5921	28.7702	28.9388	28.8597	29.1555	28.8341	29.1361	29.1124			-0.301667	-1.64399	1.64786	0.1007	0.042867	0.185396	0.119023	0.883631
P48036;A0A0G2JGQ0	P48036	Annexin A5	Anxa5	31.723	31.9934	32.0704	31.6345	31.5305	31.4644	31.6719	31.8285	31.4054	31.9389	31.8309	31.9554			-0.3858	-1.78287	1.52979	0.083727	0.273134	1.18998	0.988667	0.198347
P48410;A2ALN0	P48410	ATP-binding cassette sub-family D member 1	Abcd1												24.9813			0			1		0	0	0.945389
P43274	P43274	Histone H1.4	Hist1h1e	31.8895	32.5698	32.0242	32.2621	31.885	32.2142	32.0905	32.5165	32.5458	31.83	31.8596	31.5799		+	-0.040734	-0.120022	0.0589141	0.922622	-0.627766	-2.30964	1.66365	0.0469467
P48722;P48722-2;E0CY23;A0A0N4SW76;A0A0N4SVU2	P48722	Heat shock 70 kDa protein 4L	Hspa4l	28.8663	29.2086	29.2704	28.8373	28.7956	28.7047	29.0652	29.2179	28.9387	29.0811	28.9654	28.9818			-0.335899	-1.45017	1.19943	0.137952	-0.0644995	-0.342283	0.295658	0.760936
Q8C3J5;Q5SRI3;D6RGU3;Q3TMS1	Q8C3J5	Dedicator of cytokinesis protein 2	Dock2	31.1718	31.2273	31.267	30.7776	30.81	30.8549	31.2813	31.2991	31.2743	31.1192	31.0237	31.1021	+		-0.407867	-3.00877	3.4818	0.0177379	-0.203233	-1.55957	2.58912	0.107444
P48771	P48771	Cytochrome c oxidase subunit 7A2, mitochondrial	Cox7a2	25.1607	25.7545		27.3493	25.9094	26.1449		25.8235				27.2599			1.01027	1.40949	0.699094	0.164851	1.4364	0	0	0.946004
Q8CGP2;Q64475;P10853;Q8CGP2-2;Q8CBB6;Q8CGP1;P70696	Q8CGP2	Histone H2B type 1-P;Histone H2B type 1-B;Histone H2B type 1-F/J/L;Histone H2B;Histone H2B type 1-K;Histone H2B type 1-A	Hist1h2bp;Hist1h2bb;Hist1h2bf;Hist1h2br;Hist1h2bk;Hist1h2ba	36.0353	36.0447	36.6476	36.3789	36.5681	36.3254	36.6481	36.4262	36.8244	35.685	35.9082	36.0468		+	0.1816	0.575566	0.349818	0.586945	-0.752902	-2.93946	2.07007	0.0238961
A0A1W2P768;P84228;F8WI35;E0CYR7;E0CYN1	A0A1W2P768	Histone H3.2;Histone H3	Hist1h3b;H3f3a	35.0765	35.6115	35.2452	35.8499	35.5427	35.4123	35.7572	35.6295	35.83	34.9546	34.9451	34.7739		+	0.290567	0.954684	0.641813	0.318364	-0.847701	-4.63345	3.28673	0.0032
P49135	P49135	TFIIH basal transcription factor complex helicase XPB subunit	Ercc3	26.7877	26.5627	26.8913	26.4045	26.1335	26.5942	26.5009	26.5665	26.794	26.8893	26.0135	26.3244			-0.369834	-1.39475	1.05209	0.149862	-0.2114	-0.569368	0.319334	0.564234
P49138;A0A087WSN7;B1AVU1	P49138	MAP kinase-activated protein kinase 2	Mapkapk2	27.5017	27.8247	27.682	27.8688	27.9583	28.0198	27.8583	27.8206	27.9468	27.7567	27.2091	27.4258			0.2795	1.37533	1.27031	0.153434	-0.411366	-1.56084	1.18247	0.10742
P62806	P62806	Histone H4	Hist1h4a	35.2896	36.0806	34.6748	36.8144	36.4284	35.6799	36.4392	35.9698	36.1545	35.5905	35.223	35.6228		+	0.959232	1.53282	0.847232	0.121377	-0.709067	-2.46806	1.71356	0.0365375
Q5EBP8;P49312;P49312-2;V9GXF8	Q5EBP8	Heterogeneous nuclear ribonucleoprotein A1;Heterogeneous nuclear ribonucleoprotein A1, N-terminally processed	Hnrnpa1	34.5285	34.6568	34.1745	34.4475	34.5802	34.5667	34.3476	34.5354	33.9763	34.4083	34.4582	34.5028			0.0782	0.312478	0.200497	0.793026	0.169999	0.637842	0.437671	0.510514
P49443;Q9EQE2	P49443	Protein phosphatase 1A	Ppm1a				25.4935	25.6241			25.9035								0	0	0.926331		0	0	0.927568
P49586;D3Z3T5	P49586	Choline-phosphate cytidylyltransferase A	Pcyt1a	26.1808	26.1407	26.1662	25.8684	25.7915	26.0016	26.0919	26.11	25.8101	26.126	26.1987	26.4401			-0.2754	-1.69497	1.93476	0.0948775	0.250933	1.06422	0.859126	0.24608
P49615;A0A0G2JDL3	P49615	Cyclin-dependent-like kinase 5	Cdk5	25.8931	26.0754	25.973	25.7755	25.7447	25.7586	26.3024	25.9836	26.2603	25.7625	26.0621	25.69			-0.2209	-1.43904	1.83832	0.139875	-0.3439	-1.3671	1.06647	0.146601
P49710;E9Q4E5	P49710	Hematopoietic lineage cell-specific protein	Hcls1	30.9204	30.9409	30.4111	30.7656	30.8259	30.5752	30.7742	30.4954	30.6842	30.795	30.9382	30.9973			-0.0352345	-0.121903	0.0648903	0.921222	0.2589	1.28319	1.19587	0.165651
P49717;A0A2R8VHP7;A0A2R8VKJ4;Q9CWV1-2;Q9CWV1	P49717	DNA replication licensing factor MCM4	Mcm4	32.8175	32.6541	32.4778	32.2272	32.3497	32.2608	32.5534	32.5529	32.5136	32.5807	32.7122	32.6599			-0.370566	-1.81052	1.61962	0.0820334	0.110968	0.790179	1.28675	0.392356
P49722;Q8BKE0	P49722	Proteasome subunit alpha type-2	Psma2	31.9983	31.7999	31.9101	31.9173	31.7686	32.0237	31.8667	31.855	31.7857	31.8914	31.8508	31.7977			0.000432968	0.00223607	0.00150884	1	0.0108337	0.0790328	0.105309	0.966388
B2RXR6;E9QNQ2;J3QK13;J3QNJ4;J3QK37	B2RXR6	Serine/threonine-protein phosphatase 6 regulatory ankyrin repeat subunit B	Ankrd44	28.8723	28.6307	28.6139	28.3729	28.3534	28.1866	28.9528	28.6454	28.8956	28.3721	28.4421	28.507	+	+	-0.401333	-1.98396	1.76456	0.0649281	-0.390866	-1.93392	1.72927	0.065713
P50171;P50171-2;G3UX44	P50171	Estradiol 17-beta-dehydrogenase 8	Hsd17b8;H2-Ke6		24.1029					24.4418	24.3558	24.4562							0	0	0.926558		0	0	0.927404
P50247;A2ALT5	P50247	Adenosylhomocysteinase	Ahcy	33.1539	33.1119	33.2281	33.2031	33.1232	33.368	33.1393	33.1885	33.1036	33.1774	33.259	33.3036			0.0667992	0.371771	0.34775	0.749336	0.102866	0.712388	1.08936	0.447294
P50295;A0A1D5RLG2;P50296;P50294	P50295	Arylamine N-acetyltransferase 2	Nat2	26.2523	26.2105	26.5307						26.3167			25.9136				0	0	0.926786	-0.403099	0	0	0.92812
P50396;B7FAU8;D6RI86	P50396	Rab GDP dissociation inhibitor alpha	Gdi1	28.16	27.9776	28.4364	27.9002	27.3086	27.7106	27.9832	27.8593	27.7836	28.0724	27.9433	28.0459			-0.551533	-1.72592	1.18101	0.0888035	0.145166	0.852693	0.968003	0.354661
P70202	P70202	Latexin	Lxn	26.9277	27.1159	27.1955	26.8428	26.6327	26.5683	27.4767	27.0259	27.1703	26.9833	26.8833	27.0603	+		-0.398433	-1.85514	1.59263	0.0776114	-0.248666	-1.02568	0.807465	0.261043
P50431;G3UZ26;G3UYY1;G3UZZ9	P50431	Serine hydroxymethyltransferase, cytosolic;Serine hydroxymethyltransferase	Shmt1	30.919	30.7187	30.8275	30.9126	30.8948	30.9421	30.9786	30.9176	30.9258	30.7951	30.9654	30.8401			0.0947666	0.594096	0.729265	0.567059	-0.0738004	-0.477926	0.608102	0.641981
P50516;P50516-2;D3Z1B9;D3YWH3;D3YZ23	P50516	V-type proton ATPase catalytic subunit A	Atp6v1a	31.1146	31.2351	31.0507	30.9921	30.8898	30.9462	30.9307	31.0122	30.9153	31.0394	31.1372	31.1311			-0.190767	-1.18029	1.43916	0.212571	0.149833	1.04312	1.57753	0.254948
P50518;A0A0N4SW07;A0A0N4SW34;A0A0N4SWA3;Q9D593	P50518	V-type proton ATPase subunit E 1	Atp6v1e1	28.5806	28.7179	28.5851	28.5571	28.4998	28.569	28.5601	28.4824	28.2895	28.6004	28.7798	28.7306			-0.0859	-0.573261	0.796098	0.588664	0.2596	1.32033	1.26094	0.15707
P50543	P50543	Protein S100-A11	S100a11	28.8597	29.5804	29.9154	29.8642	29.4514	29.419	28.7738	29.1712	28.3401	29.2519	28.7124	30.1366			0.126368	0.285353	0.136013	0.811601	0.605267	1.04443	0.559972	0.25468
P50544;B1AR28	P50544	Very long-chain specific acyl-CoA dehydrogenase, mitochondrial	Acadvl	29.9098	30.1089	30.0792	29.8896	29.7817	29.8603	29.9564	30.0656	30.0328	29.9977	29.9636	30.0121			-0.188766	-1.11117	1.26742	0.238136	-0.0271333	-0.20039	0.313228	0.873569
Q3TGU7;P50580;P50580-2	Q3TGU7	Proliferation-associated protein 2G4	Pa2g4	33.5125	33.4857	33.3263	33.6558	33.7616	33.7951	33.4265	33.3549	33.4957	33.5181	33.6669	33.6597			0.296	1.72401	1.83837	0.0893977	0.1892	1.15904	1.39508	0.209495
Q8CE80;P51125-3;P51125-2;P51125-6;P51125;A0A338P6J9;Q921U7;Q8C281;P51125-7;Q8CE04;P51125-5;P51125-4;A0A1Y7VJN8	Q8CE80	Calpastatin	Cast	27.0634	26.8724	26.8107	26.9146	26.672	26.6732	26.4936	26.5334	27.0561	26.7643	26.8865	27.0909			-0.162233	-0.769334	0.663055	0.426372	0.219533	0.720376	0.463433	0.441587
P51150;A0A0N4SVG9;A0A0N4SVR6	P51150	Ras-related protein Rab-7a	Rab7a	31.2082	31.2941	31.297	31.1449	31.1948	31.4811	31.2264	31.1833	31.3672	31.3848	31.2692	31.2865			0.00716591	0.0343326	0.0219971	0.981008	0.054533	0.328164	0.340838	0.772184
Q8CI94;Q3UEJ6;Q9ET01	Q8CI94	Glycogen phosphorylase, brain form	Pygb	30.155	30.1099	30.2028	29.8052	29.8138	29.6633	30.286	30.3007	30.2481	29.8785	29.8626	29.9425	+	+	-0.395133	-2.53807	2.68136	0.031941	-0.383733	-2.97438	3.72397	0.025034
P51410;A0A0G2JES3;A0A140T8T4;D3Z629;D3YZT0;A0A0G2JFQ3;S4R1R7	P51410	60S ribosomal protein L9	Rpl9	32.8724	33.1606	33.1583	33.1074	33.4243	33.6141	32.8487	32.9961	32.9893	33.213	33.0428	33.2532			0.318169	1.1525	0.838512	0.223358	0.224967	1.24695	1.31043	0.179405
P51432	P51432	1-phosphatidylinositol 4,5-bisphosphate phosphodiesterase beta-3	Plcb3	27.7716	27.4886	27.4176	27.7713	27.614	27.5952	27.4849	27.3923	27.6097	27.5933	27.6027	27.5288			0.100899	0.455136	0.343296	0.680077	0.0792999	0.474473	0.518642	0.645616
A0A0R4J0I4;Q8BIW9	A0A0R4J0I4	Chromosome transmission fidelity protein 18 homolog	Chtf18	25.2736	25.3716	25.3398	24.794	25.0182	24.9877	25.1021	25.4359	25.3838	25.1881	25.084	25.0323	+		-0.395033	-2.2457	2.18726	0.0455684	-0.2058	-0.964603	0.84281	0.291383
P51576;B1AUD1	P51576	P2X purinoceptor 1;P2X purinoceptor	P2rx1			25.3683				25.8161	25.7705								0	0	0.927497		0	0	0.927031
P51660	P51660	Peroxisomal multifunctional enzyme type 2;(3R)-hydroxyacyl-CoA dehydrogenase;Enoyl-CoA hydratase 2	Hsd17b4	29.8447	29.9896	30.02	30.019	29.8906	29.994	29.8681	29.9582	29.8489	30.0639	30.0464	30.1232			0.0164331	0.0984871	0.0872821	0.938918	0.1861	1.32052	1.98118	0.156715
Q9QXS1-2;Q9QXS1;Q9QXS1-15;Q9QXS1-10;Q9QXS1-9;Q9QXS1-12;Q9QXS1-11;Q9QXS1-13;Q9QXS1-5;Q9QXS1-3;Q9QXS1-16;Q9QXS1-4;Q9QXS1-14;Q9QXS1-6;Q9QXS1-7;Q9QXS1-8;E9Q3W4;A0A3B2W7J8;A0A0R4J218;A0A0R4J223;E9Q9J6;A0A0R4J221;E9PW24;A0A2I3BRT4;Q8R0W0	Q9QXS1-2	Plectin	Plec	33.086	33.0351	33.0134	32.7143	32.7603	32.4821	32.8539	32.6541	32.897	32.9839	32.8823	32.9454	+		-0.3926	-2.08007	1.94023	0.0565956	0.135534	0.750993	0.776184	0.419354
P51859;E0CXA0;E0CYW7	P51859	Hepatoma-derived growth factor	Hdgf	31.2552	31.5853	31.2287	31.2673	31.2685	31.1681	31.0101	31.4403	31.1251	31.1204	31.1531	31.3284			-0.121767	-0.554918	0.437005	0.60409	0.00879987	0.0360803	0.0203742	0.984317
P51863	P51863	V-type proton ATPase subunit d 1	Atp6v0d1	27.7595	27.9136	28.055	27.5133	27.5083	27.6454	27.5657	27.7539	27.6868	27.8387	27.9193	27.7519			-0.353701	-1.80076	1.66917	0.0821997	0.167833	0.968604	1.07671	0.288954
Q9Z0P5;Q9Z0P5-2;A0A1L1STC8;A0A1L1SU53;A0A087WRG4	Q9Z0P5	Twinfilin-2	Twf2	29.8293	29.7649	29.9915	29.4931	29.3854	29.5316	29.6854	29.8876	29.9387	29.5713	29.5793	29.6385	+		-0.391867	-2.1726	2.08701	0.0507024	-0.240866	-1.33675	1.40019	0.153366
Q8CGA0	Q8CGA0	Protein phosphatase 1F	Ppm1f	27.264	27.2182	27.2968	26.7918	26.8754	26.9376	27.2947	27.1367	27.0324	27.153	27.3476	27.2084	+		-0.391401	-2.64465	2.90981	0.027073	0.0817337	0.417582	0.355228	0.690767
Q9WVQ5	Q9WVQ5	Methylthioribulose-1-phosphate dehydratase	Apip	26.5332	26.4505	26.3335	26.0577	26.0418	26.0565	26.5508	26.152	26.2761	26.3595	26.5616	26.4901	+		-0.387067	-2.44737	2.5773	0.0354933	0.1441	0.621526	0.473872	0.526367
P52431;D6RFB8;D3YVY8	P52431	DNA polymerase delta catalytic subunit;DNA polymerase	Pold1	30.5881	30.5998	30.4178	30.5179	30.4537	30.4285	30.769	30.6208	30.7095	30.3436	30.5938	30.4941			-0.0685342	-0.416482	0.458115	0.708878	-0.2226	-1.20642	1.23697	0.193873
P52432;D3Z7Q8;G3UXX5;D3Z3D6;G3UX92	P52432	DNA-directed RNA polymerases I and III subunit RPAC1	Polr1c	27.8539	27.8964	27.9585	28.2821	28.0637	28.2887	27.7077	27.8987	28.1774	27.9511	27.7017	27.8674			0.308566	1.71502	1.74153	0.091142	-0.0878677	-0.344826	0.22136	0.759893
P52479;P52479-2;G3X9U6	P52479	Ubiquitin carboxyl-terminal hydrolase 10	Usp10	28.1936	28.0492	28.2019	28.2308	28.4056	28.4438	28.2845	28.2438	28.3155	28.1722	28.1559	28.1058			0.211833	1.16265	1.21101	0.219637	-0.136634	-1.06072	2.04466	0.24781
P52480;A0A1L1SU37;A0A1L1SQV8;A0A1L1SSN6;A0A1L1STV8;A0A1L1SUV0;A0A1L1ST52;A0A1L1SVH2;E9Q509;G3X925;P53657	P52480	Pyruvate kinase PKM	Pkm	36.5069	36.4327	36.4175	36.5635	36.1927	36.4889	36.5328	36.4009	36.2158	36.2606	36.2049	36.4177			-0.0373344	-0.172404	0.116475	0.886869	-0.0887667	-0.418994	0.326186	0.6898
Q00547-2;Q00547	Q00547-2	Hyaluronan mediated motility receptor	Hmmr	27.0128	25.3795	27.0842		27.2232		25.9631	25.8407	25.7718	26.5002	27.5413	27.4359		+	0.731033	0	0	0.917467	1.3006	2.98601	1.74705	0.0255556
P52633;D3YU28	P52633	Signal transducer and transcription activator 6	Stat6	27.01	27.2128	27.0238	26.8511	26.8671	27.1487	27.1357	27.076	27.1319	26.8696	26.8341	26.9546			-0.126566	-0.584048	0.469624	0.579337	-0.228434	-1.62441	2.30812	0.0959576
O35350	O35350	Calpain-1 catalytic subunit	Capn1	30.5824	30.4814	30.497	30.2945	29.9441	30.1681	30.8021	30.6254	30.8604	30.2369	30.4206	30.3991	+	+	-0.3847	-1.85708	1.63907	0.0775286	-0.410433	-2.1444	1.96256	0.0517634
Q921F4;Q921F4-4;Q921F4-5	Q921F4	Heterogeneous nuclear ribonucleoprotein L-like	Hnrnpll	30.1039	30.3512	30.6127	30.0505	29.9355	29.9762	30.2697	30.4353	30.3851	30.0714	30.0252	30.1192		+	-0.368533	-1.46999	1.14999	0.134796	-0.291433	-1.86776	2.18631	0.0715992
Q8BXZ1	Q8BXZ1	Protein disulfide-isomerase TMX3	Tmx3	29.2542	29.3652	29.3081	28.8958	28.8609	29.0227	29.2146	29.3515	29.2043	29.4288	29.1566	29.3474	+		-0.3827	-2.41172	2.54441	0.0368408	0.0541344	0.279645	0.226245	0.808564
P52875;D3YV67	P52875	Transmembrane protein 165	Tmem165	25.6309	25.3155	25.7268		25.3439	25.6056	25.6709	25.4845		25.2151	24.8652	25.3709			-0.082983	-0.288418	0.162177	0.812959	-0.427301	-1.40028	0.890576	0.155722
Q3TW27;Q922L6	Q3TW27	Negative elongation factor D	Nelfcd	26.4336	26.5745	26.3556	25.9388	26.1063	26.1756	26.7717	26.8126	26.4349	25.1546	26.5661	26.4384	+		-0.380999	-1.95286	1.79467	0.0675485	-0.620033	-1.0948	0.594454	0.237077
P53395;A0A0G2JGU0	P53395	Lipoamide acyltransferase component of branched-chain alpha-keto acid dehydrogenase complex, mitochondrial	Dbt	29.545	29.6881	29.6125	29.4532	29.2788	29.4558	29.4875	29.5836	29.6844	29.5067	29.6129	29.538			-0.219268	-1.27714	1.42359	0.179228	-0.0326328	-0.197783	0.192479	0.873274
P53569;A0A0R4J046;P53569-2;A0A3B2WCE8	P53569	CCAAT/enhancer-binding protein zeta	Cebpz	29.2246	29.3249	29.3639	29.4295	29.4843	29.4095	29.304	29.4403	29.4519	29.4702	29.3713	29.3112			0.136634	0.928658	1.35497	0.333481	-0.0145009	-0.0871671	0.0769033	0.961748
P53702;G3UXK7	P53702	Cytochrome c-type heme lyase	Hccs	27.121	27.2311	26.8269	27.4078	27.4686	27.3579	27.0624	26.8355	27.2718	27.3411	27.4014	27.1717			0.351767	1.56467	1.31953	0.114702	0.248166	1.01907	0.799013	0.264349
P53810;J3QQ30;J3QPW1;F8WGG5	P53810	Phosphatidylinositol transfer protein alpha isoform	Pitpna	30.3714	30.372	30.3138	30.6271	30.2673	30.2982	30.3712	30.2068	30.3426	30.4629	30.4569	30.5082			0.045133	0.208239	0.14344	0.860997	0.169133	1.10377	1.47336	0.233131
Q8JZZ5;P53811	Q8JZZ5	Phosphatidylinositol transfer protein beta isoform	Pitpnb	29.9111	29.5459	29.4941	29.8139	29.8165	29.9928	29.707	29.4535	29.7182	29.7459	29.9474	29.8326			0.224033	0.91832	0.710768	0.337808	0.215732	1.05604	0.969044	0.249299
P53986	P53986	Monocarboxylate transporter 1	Slc16a1	28.8547	29.3877	28.9997	28.8089	29.241	29.5416	28.8558	29.1135	29.1774	29.4488	28.959	29.3346			0.116467	0.318582	0.165172	0.788128	0.198566	0.715219	0.486478	0.445694
P53994;Q3TEG7;P59279;G3UXQ7;G3V022;A0A1D5RMH1	P53994	Ras-related protein Rab-2A;Ras-related protein Rab-2B	Rab2a;Rab2b	29.693	29.8362	30.0921	29.5924	29.5625	29.8034	29.7739	30.0074	29.9694	29.8789	29.741	29.9334			-0.221001	-0.923962	0.726933	0.335758	-0.0658003	-0.342258	0.288116	0.760657
P53995;A2ATQ5;Q6PG65	P53995	Anaphase-promoting complex subunit 1	Anapc1	28.7318	28.8935	28.5907	28.615	28.9106	28.9303	28.8578	28.745	28.744	28.6822	28.7544	28.7495			0.0799669	0.34122	0.233769	0.77365	-0.0535666	-0.371029	0.531857	0.733223
A0A1B0GR08;Q921G8;A0A1B0GRD4;A0A1B0GRD0;A0A1B0GS25	A0A1B0GR08	Gamma-tubulin complex component 2	Tubgcp2	27.0006	27.0285	27.1545	26.837	26.5435	26.6688	27.1462	26.8238	26.962	26.8742	26.895	26.7089	+		-0.378099	-1.9162	1.7505	0.0717915	-0.151299	-0.719124	0.615475	0.442084
P54071;D6RIL6;A0A0U1RP68;A0A0U1RPR1	P54071	Isocitrate dehydrogenase [NADP], mitochondrial	Idh2	31.9047	32.0349	31.6983	31.7357	31.5069	31.6372	31.7849	31.8364	31.8403	31.7471	32.0758	31.947			-0.2527	-1.15761	1.00212	0.221753	0.102768	0.520932	0.455504	0.605664
P54103;E9Q9H3;E9Q9H2;Q3TRX6	P54103	DnaJ homolog subfamily C member 2;DnaJ homolog subfamily C member 2, N-terminally processed	Dnajc2	29.2786	29.1974	29.0886	29.4863	29.4476	29.0417	29.1704	29.0823	29.3496	29.439	29.1763	29.2418			0.137	0.542636	0.377061	0.613125	0.084933	0.401702	0.311212	0.706082
Q9QYR9;O55137;Q32Q92-2;Q32Q92;Q8BWN8	Q9QYR9	Acyl-coenzyme A thioesterase 2, mitochondrial;Acyl-coenzyme A thioesterase 1	Acot2;Acot1	27.5523	27.6421	27.7361	27.3215	27.1407	27.3348	27.6028	27.6809	27.3852	27.4022	27.5243	27.4136	+		-0.377832	-2.07526	1.99999	0.0565841	-0.1096	-0.557305	0.494578	0.57485
Q8CAP3;P54726;Q3TN85	Q8CAP3	UV excision repair protein RAD23 homolog A	Rad23a				27.0942	26.7497		26.6925			26.5514						0	0	0.927369	-0.1411	0	0	0.928312
P54728	P54728	UV excision repair protein RAD23 homolog B	Rad23b	30.1494	30.1563	30.1511	30.623	30.4595	30.2929	30.1037	30.014	30.299	30.2247	30.321	30.2462			0.306199	1.56772	1.48796	0.113904	0.125067	0.661548	0.632872	0.489737
P54731	P54731	FAS-associated factor 1	Faf1	27.5988	27.6096	27.5402	27.2743	27.6062	27.3342	27.4756	27.476	27.4151	27.6039	27.5713	27.6645			-0.177967	-0.870785	0.786795	0.361555	0.157667	1.17675	2.01147	0.203943
P54775;A0A140LIZ5	P54775	26S protease regulatory subunit 6B	Psmc4	32.0686	31.9101	31.9369	31.8605	31.9596	31.9881	31.8661	31.8758	31.6865	31.9881	31.974	32.03			-0.0357997	-0.220434	0.224092	0.853469	0.1879	1.14711	1.37491	0.214082
P54822;E9Q242;E9Q3T7;E9Q0A0;A0A140LHU1;A0A0G2JFI8;A0A0G2JFL8	P54822	Adenylosuccinate lyase	Adsl	31.6359	31.4793	31.7095	31.5089	31.6267	31.7326	31.5625	31.4284	31.5786	31.6871	31.6135	31.5576			0.0144997	0.0748527	0.0532887	0.954275	0.0962334	0.599192	0.726977	0.542105
P54823	P54823	Probable ATP-dependent RNA helicase DDX6	Ddx6	30.8016	31.0237	30.8906	31.1302	31.0984	31.1777	30.9094	30.9316	30.9563	30.9745	30.9199	30.9766			0.230133	1.36557	1.54749	0.155234	0.0245667	0.199766	0.461911	0.873227
P54923	P54923	[Protein ADP-ribosylarginine] hydrolase	Adprh	28.4336	28.4942	28.434	28.2928	28.3999	28.4486	28.4725	28.5571	28.7707	28.5353	28.3223	28.4186			-0.073499	-0.489248	0.663096	0.656058	-0.1747	-0.83989	0.742152	0.361263
Q8VDM6;Q8VDM6-2;Q8VDM6-3	Q8VDM6	Heterogeneous nuclear ribonucleoprotein U-like protein 1	Hnrnpul1	30.4169	30.6751	30.3726	30.2358	30.1483	29.9967	30.6949	30.6417	30.6522	30.2486	30.3489	30.3494		+	-0.361267	-1.66203	1.43182	0.0975813	-0.347301	-2.53031	3.13248	0.0350084
P55258	P55258	Ras-related protein Rab-8A	Rab8a	28.167	28.3039	28.0496	28.4647	28.3307	28.5058	28.2203	28.1483	28.3581	28.216	28.2421	28.3179			0.260234	1.36589	1.34439	0.155419	0.0164324	0.0973957	0.0847272	0.955002
P55264;A0A286YCD7;A0A286YCN3	P55264	Adenosine kinase	Adk	30.1701	30.5273	30.4531	30.1072	30.0333	30.0316	30.3151	30.3779	30.1945	30.1965	30.3773	30.328			-0.326132	-1.54093	1.36457	0.118993	0.0047671	0.027054	0.0208515	0.989587
P55302;F6WMD1	P55302	Alpha-2-macroglobulin receptor-associated protein	Lrpap1		24.6978	25.2573	25.6786	25.0578	24.533	24.5185	24.7975	24.9532	24.7816	24.7075	24.5226			0.112251	0.19502	0.0816508	0.872539	-0.0858326	-0.345177	0.225752	0.760062
P56135	P56135	ATP synthase subunit f, mitochondrial	Atp5j2	29.3388	29.5566	28.8032	29.0127	29.1319	28.9228	29.2997	29.1244	28.7673	29.2958	29.4584	29.3707			-0.2104	-0.633942	0.381371	0.531642	0.311167	1.1807	0.886587	0.202183
A2AFF6;O35638;D6REF2;D6RHQ7;A0A1B0GXA7	A2AFF6	Cohesin subunit SA-2	Stag2	29.4266	29.5116	29.6464	29.1263	29.0308	29.2996	29.4886	29.5824	29.6415	29.4924	29.4706	29.3613	+		-0.375966	-1.86666	1.68399	0.0763485	-0.1294	-0.807635	1.00824	0.380442
P56376;E9QJT5;Q8BMV3	P56376	Acylphosphatase-1;Acylphosphatase	Acyp1	27.7534	27.7956	27.9024	27.7096	27.529	27.2946	28.2722	27.956	28.0455	27.7476	27.5242	27.9136			-0.306067	-1.34207	1.12401	0.161927	-0.362766	-1.46923	1.16117	0.124332
P56380	P56380	Bis(5-nucleosyl)-tetraphosphatase [asymmetrical]	Nudt2	27.2927	27.8408	28.2206	27.3999	27.9127	27.827	27.7679	27.8437	27.686	27.7551	27.6363	27.8694			-0.0714995	-0.173311	0.0807784	0.886559	-0.0122674	-0.0676813	0.0519292	0.969069
P56382	P56382	ATP synthase subunit epsilon, mitochondrial	Atp5e	26.6183	26.4611	27.3006	26.9127	26.8795	26.968	26.7318	26.696		26.6907	26.5799	26.9276			0.126734	0.353067	0.18697	0.764072	0.0188344	0.0808133	0.0474941	0.966282
P56391	P56391	Cytochrome c oxidase subunit 6B1	Cox6b1				26.2113	25.3559	25.7022					25.3342	25.4714				0	0	0.925219		0	0	0.924118
Q6P3A8;Q6P3A8-2	Q6P3A8	2-oxoisovalerate dehydrogenase subunit beta, mitochondrial	Bckdhb	27.2937	27.3998	27.4102	26.8168	27.1083	27.056	27.4657	27.5919	27.5438	27.0436	27.2811	27.2146	+	+	-0.3742	-1.89811	1.73825	0.0733913	-0.354034	-1.96987	1.94585	0.0641719
Q91YZ2;P56546;P56546-2;E9PWQ9;E9Q0T4	Q91YZ2	C-terminal-binding protein 2	Ctbp2	28.0198	28.1511	28.2507	27.8757	27.9378	27.7887	27.8398	28.1341	27.8671	28.0956	27.9483	28.1883			-0.273134	-1.52055	1.57622	0.123294	0.1304	0.600831	0.484635	0.541711
P56873;F7B6D3;E0CYU9	P56873	Sjoegren syndrome/scleroderma autoantigen 1 homolog	Sssca1				26.0016	26.1277	26.5506										0	0	0.925877	0			1
Q8CFQ9;P56959;G3UXT7;G3UZD2;Q91VQ2	Q8CFQ9	RNA-binding protein FUS	Fus	31.3271	31.2159	31.3892	31.5281	31.4139	31.258	31.1933	31.0366	31.3662	31.4259	31.4655	31.5035			0.0892658	0.461894	0.405955	0.675644	0.266267	1.34623	1.27715	0.150011
Z4YKB8;Q3TEA8;Q3TEA8-2;Z4YKA3;Q3TEA8-3;A2AM65;A2AM70;A2AM63;A2AM69;A2AM62	Z4YKB8	Heterochromatin protein 1-binding protein 3	Hp1bp3	30.9321	31.3631	31.1012	30.9176	30.8442	30.7525	31.6066	31.4026	31.6449	30.6037	30.8486	30.7124		+	-0.294033	-1.25567	1.02907	0.184775	-0.829799	-4.08133	2.88468	0.0140339
P57080	P57080	Ubiquitin carboxyl-terminal hydrolase 25	Usp25	25.9259	25.6933	25.9253	25.4977	25.7382	25.862	25.5063	25.6402		26.0237	25.8811	25.8162			-0.148867	-0.641567	0.491339	0.526245	0.33375	1.72445	1.42475	0.0991644
P12265;Q99KJ6;D3YY48	P12265	Beta-glucuronidase	Gusb	30.5217	30.7393	30.8473	30.3122	30.3941	30.2816	30.8224	31.0488	30.7364	30.4484	30.4578	30.5317	+	+	-0.373466	-1.85371	1.6738	0.077968	-0.3899	-1.98099	1.80211	0.0633761
B2KGF0;Q8VEE0;M0QWJ2;A0A087WQM3;M0QWQ0	B2KGF0	Ribulose-phosphate 3-epimerase	Rpe	27.2674	27.2835	27.2312	27.0131	26.9071	26.7446	27.0036	27.1683	26.9006	26.8412	27.2905	27.1455	+		-0.372433	-2.07373	2.02437	0.0564592	0.0682335	0.269017	0.167537	0.817142
P57746	P57746	V-type proton ATPase subunit D	Atp6v1d	27.4972	27.4848	27.5091	27.2579	27.0477	27.4352	27.4124	27.28	27.3418	27.4741	27.305	27.3671			-0.2501	-1.17852	1.04704	0.213274	0.0373332	0.229793	0.234889	0.84843
P57759	P57759	Endoplasmic reticulum resident protein 29	Erp29	29.1551	28.9981	29.1262	29.3442	29.1782	29.2033	29.0439	29.0379	29.0231	29.2453	28.959	29.1821			0.148767	0.871591	0.986706	0.361169	0.0938333	0.501627	0.46626	0.623815
P57780;A0A1L1SV25;E9Q2W9;A0A1L1SVJ6;D3Z0L8;D3Z761;A0A1Y7VMW4	P57780	Alpha-actinin-4	Actn4	32.4091	32.1045	32.1586	32.2279	32.1419	32.251	32.1088	31.9306	32.1931	32.2559	32.4754	32.4515			-0.0171331	-0.0858697	0.0596437	0.946436	0.316767	1.5526	1.41783	0.10852
P57784;G5E883;A0A0U1RNZ6	P57784	U2 small nuclear ribonucleoprotein A	Snrpa1	27.9805	28.0773	28.4335	28.7055	28.5132	28.1512	28.0533	27.9071	28.3633	28.1341	27.91	27.9294			0.292867	0.935642	0.617705	0.329087	-0.116734	-0.462487	0.312999	0.654971
P58021;E9PZ69	P58021	Transmembrane 9 superfamily member 2	Tm9sf2	27.6333	27.8315	27.7532	27.2507	27.3204	27.7169	27.7225	27.6711	27.9158	27.7713	27.6433	27.658			-0.31	-1.20997	0.927448	0.199879	-0.0789337	-0.427219	0.393143	0.685694
G3X922;D4AFX7;A0A087WRC9;A0A1L1STR9;A0A087WS25	G3X922		Dnajc13	28.9237	28.6531	28.8323	28.3959	28.3659	28.5318	29.0634	29.0758	29.0655	28.3662	28.3913	28.461	+	+	-0.371833	-1.91221	1.76938	0.0722605	-0.662067	-5.14763	4.68442	0.00441379
P58069	P58069	Ras GTPase-activating protein 2	Rasa2	25.758	25.8408	26.9642	25.3069	25.3662	25.334	25.9358	25.858	25.8622	25.7897	25.3596	25.9622			-0.851966	-1.74091	1.02733	0.0859345	-0.1815	-0.646028	0.428766	0.503455
O70145;A0A087WPH0	O70145	Neutrophil cytosol factor 2	Ncf2	29.4181	29.1572	29.2011	28.9778	28.8163	28.8674	29.2831	29.0417	29.5453	28.9999	29.2734	29.1694	+		-0.371634	-1.9188	1.78042	0.0716905	-0.142467	-0.535936	0.357822	0.592687
A0A0R4J107;Q8R146-2;Q8R146;A0A0A6YXV0	A0A0R4J107	Acylamino-acid-releasing enzyme	Apeh	29.7616	29.4922	29.6989	29.2794	29.2178	29.3703	29.9396	29.8078	29.711	29.358	29.2877	29.2577	+	+	-0.361734	-1.87758	1.75736	0.075558	-0.518333	-3.00291	2.69107	0.024507
P58389;A2AWE9;A2AWF0;B7ZDE0;D6RFC2;F6Z6I0	P58389	Serine/threonine-protein phosphatase 2A activator	Ppp2r4	30.5368	30.6202	30.7213	30.6823	30.462	30.4951	30.5863	30.6204	30.4425	30.4849	30.5495	30.6184			-0.0796331	-0.426102	0.385887	0.700416	0.00120036	0.00719796	0.00589565	1
P58404-2;P58404;V9GXE7;V9GXI9	P58404-2	Striatin-4	Strn4	24.9801		24.6526								24.8261	24.9936				0	0	0.925418		0	0	0.924651
P52825;A2A8E8;A2A8E7;A2A8E9	P52825	Carnitine O-palmitoyltransferase 2, mitochondrial	Cpt2	29.2497	29.3526	29.1445	29.0067	28.823	28.8333	29.3821	29.2644	29.3208	28.9188	29.0995	29.2056	+		-0.361267	-1.95685	1.88753	0.0671297	-0.2478	-1.30177	1.28589	0.159899
P58742;A0A2R8VI65;A0A2R8VHX3;A0A2R8VI45;A0A2R8VI59	P58742	Aladin	Aaas	27.5359	27.4707	27.5366	26.9911	27.3211	27.2371	27.2275	27.6461	27.1285	27.6157	27.1928	27.3848			-0.331299	-1.645	1.51051	0.100538	0.0637334	0.212253	0.115641	0.86538
P59016;S4R227;S4R1H4	P59016	Vacuolar protein sorting-associated protein 33B	Vps33b		25.7289		25.6495			25.8271	25.796	25.853	25.9451	25.9139	25.765			-0.079401	0	0	0.92565	0.0492999	0.312103	0.353674	0.780787
P59017;A0A0N4SW24;A0A0N4SW63	P59017	Bcl-2-like protein 13	Bcl2l13	27.7554	26.2639	27.7847	27.0051	27.0125	26.9381	26.5687	27.4476	27.5994	26.555	27.047	26.8771			-0.282766	-0.469183	0.219112	0.670911	-0.378866	-0.83787	0.465231	0.361977
P59114	P59114	Phosphorylated CTD-interacting factor 1	Pcif1	25.0007							24.999								0	0	0.924814		0	0	0.923241
P59235	P59235	Nucleoporin Nup43	Nup43	27.5864	27.7449	27.7231	27.4159	27.4786	27.3805	27.5361	27.5657	27.3217	27.6949	27.6099	27.3469			-0.2598	-1.65165	1.97704	0.0994044	0.076067	0.330825	0.229378	0.770939
P59325;Q8BVV6;A0A1Y7VNP4;A0A1Y7VJG2;A0A1Y7VKT5;A0A1Y7VLQ0;A0A1Y7VLL6	P59325	Eukaryotic translation initiation factor 5	Eif5	30.1961	30.3647	30.1005	30.4341	30.7278	30.4315	30.0089	30.1763	30.0342	30.3297	30.2471	30.3552			0.310699	1.38064	1.16838	0.152482	0.237534	1.47107	1.74275	0.124247
P59729;Q3U332;D3Z076;Q3UZ87	P59729	Ras and Rab interactor 3	Rin3	26.5581	26.5245	26.1895	26.1893		26.0365	26.2687	26.6697	27.1465	25.8371	26.3248	26.8168			-0.311133	-1.18649	0.82115	0.228204	-0.368734	-0.768289	0.412566	0.408755
Q3UKP1;P59941	Q3UKP1	NAD-dependent protein deacetylase sirtuin-6	Sirt6		24.3266	24.4091	24.6521	24.4903	24.679	24.6718	24.5841	25.3696	24.1029		24.1865			0.239284	1.31433	1.20976	0.186889	-0.730467	-1.7296	0.965348	0.0980269
P59999;Q3TX55;E9PWA7	P59999	Actin-related protein 2/3 complex subunit 4	Arpc4	31.7875	31.722	31.9391	31.7384	31.6672	32.0169	31.8	31.9071	31.8831	31.738	31.8095	31.8866			-0.00870069	-0.0387435	0.0233431	0.976592	-0.0520331	-0.338327	0.410948	0.762829
P60060;G3UWH0	P60060	Protein transport protein Sec61 subunit gamma	Sec61g	27.5556	27.3967	27.8899	27.3435	27.5215	28.201	27.6113	27.7568	28.0479	27.5816	27.5854	27.4325			0.0746002	0.186979	0.0887096	0.874684	-0.272166	-1.14417	0.922226	0.21471
P60122;D3YW60	P60122	RuvB-like 1	Ruvbl1	32.3088	32.4741	32.4812	32.1587	32.2363	32.3958	32.2759	32.4506	32.2702	32.235	32.1857	32.1802			-0.157766	-0.831731	0.814257	0.384029	-0.131934	-0.815835	1.00288	0.375596
H3BKH6;Q9R0P3;H3BK43;H3BLJ9;H3BJL6;H3BJP2;H3BJC6;H3BL99	H3BKH6	S-formylglutathione hydrolase	Esd	31.5726	31.7355	31.8149	31.3808	31.4356	31.2288	31.9192	31.8801	31.5325	31.6854	31.6014	31.452	+		-0.359266	-1.84802	1.72096	0.0789682	-0.197667	-0.821615	0.633703	0.372513
P60330;A0A2R8VHV9;A0A2R8VHG0	P60330	Separin	Espl1	25.4398		25.0364		25.0634					25.5203	25.6549	25.2576			-0.1747	0	0	0.92438		0	0	0.926054
P60335;A0A087WR61	P60335	Poly(rC)-binding protein 1	Pcbp1	33.8212	33.9301	33.5777	33.8246	33.9628	34.0175	33.9506	33.9559	33.8508	33.7325	33.8946	33.8125			0.158633	0.724552	0.596589	0.459255	-0.1059	-0.670456	0.848757	0.48243
P60487	P60487	Pyridoxal phosphate phosphatase	Pdxp	25.2585	25.5301	26.208			25.3359	25.5291	25.2581	25.545	24.6124	25.2906	25.2185			-0.329634	0	0	0.924578	-0.403567	-1.20704	0.79546	0.193426
P60521	P60521	Gamma-aminobutyric acid receptor-associated protein-like 2	Gabarapl2			25.0758	25.1274		25.4563				25.4216					0.21605	0	0	0.925024		0	0	0.926644
A0A0G2JFQ4;E9Q9L6;Q6ZQA0;Q6ZQA0-2;F6VTL9;F6ZZB1;D3Z2K6;F7CGQ9	A0A0G2JFQ4	Neurobeachin-like protein 2	Nbeal2	29.5686	29.8528	29.7518	29.3915	29.4154	29.2899	29.8145	29.7337	29.4583	29.4799	29.388	29.5952	+		-0.3588	-1.87222	1.76148	0.0759634	-0.181133	-0.810943	0.665674	0.378218
P60670;P60670-2	P60670	Nuclear protein localization protein 4 homolog	Nploc4	28.6646	28.4475	28.7582	28.538	28.3164	28.5453	28.5272	28.4719	28.7452	28.3548	28.6458	28.4			-0.156867	-0.716987	0.589847	0.464543	-0.114567	-0.513707	0.393162	0.611519
P60710;E9Q1F2;E9Q5F4;G3UZ07;E9Q606;E9Q2D1;F8WGM8;F6WX90;V9GXQ2	P60710	Actin, cytoplasmic 1;Actin, cytoplasmic 1, N-terminally processed	Actb;Actg1	32.2786	32.0488	30.8001	31.6136	31.9198	32.6151	31.3743	32.2289		32.2768	31.7957	32.8908			0.340333	0.526329	0.246208	0.627302	0.519499	0.839968	0.408728	0.378182
P60766;A0A2R8VH29;G3UZM2;D3Z3L1;F2Z463;D3YX61;Q9ER71-2;Q8R527;Q9ER71	P60766	Cell division control protein 42 homolog	Cdc42	31.2736	31.1232	31.1607	31.2573	31.0308	31.2571	31.1236	31.0834	31.1396	31.0192	31.1261	31.1685			-0.00410016	-0.0218133	0.0154466	0.992166	-0.0109336	-0.0741451	0.0813881	0.968519
Q9JLJ2;Q3U367	Q9JLJ2	4-trimethylaminobutyraldehyde dehydrogenase	Aldh9a1	31.4203	31.4292	31.4428	31.1551	31.0469	31.0204	31.6237	31.6519	31.5131	31.1988	31.0846	31.2188	+	+	-0.356634	-2.51653	2.98813	0.0321444	-0.428833	-2.68846	2.70647	0.0270542
Q9D020-1;Q9D020;A0A0N4SW80	Q9D020-1	Cytosolic 5-nucleotidase 3A	Nt5c3a	30.0603	29.9892	29.981	29.6504	29.7504	29.5743	29.712	29.6269	29.6911	29.8589	29.7239	29.8319	+		-0.3518	-2.24264	2.45964	0.0456649	0.128234	0.863266	1.24043	0.34925
P61021	P61021	Ras-related protein Rab-5B	Rab5b	26.6782	27.1128	26.6106	26.5083	26.6248	26.8677	26.8103	26.5764	26.6968	26.6523	26.6071	26.9167			-0.1336	-0.461248	0.283998	0.676251	0.030866	0.141701	0.0935106	0.919975
P61027;Q9DD03;D3YUS4	P61027	Ras-related protein Rab-10	Rab10	29.9163	30.1906	30.2333	30.071	30.0226	30.333	29.9129	30.1958	30.1579	30.2873	29.9541	30.1977			0.0288003	0.120796	0.0729664	0.922323	0.0574996	0.246452	0.16212	0.838032
P61028;Q3TYH2;Q8K386	P61028	Ras-related protein Rab-8B	Rab8b	27.4331	28.039	27.3986	27.5932	27.6594	27.5797	27.7927	27.8339	27.4537	27.3027	27.278	27.9937			-0.0127989	-0.0413659	0.0203624	0.975385	-0.168633	-0.463685	0.253939	0.653923
P61082;F7CDT0;F6WMC0;G5E919	P61082	NEDD8-conjugating enzyme Ubc12	Ube2m	29.3756	29.6144	29.163	29.9457	29.689	29.8489	29.6875	29.5562	29.5466	29.2884	29.4673	29.4939			0.443532	1.77174	1.37718	0.0842933	-0.180233	-1.00731	1.07338	0.268246
P61087;A0A0J9YUI1;A0A0J9YU07;D3Z4U3;Q3V3R8;A0A0J9YUR9;F8WIC2	P61087	Ubiquitin-conjugating enzyme E2 K	Ube2k	30.416	30.3018	30.5813	30.6041	30.3743	30.5237	30.4035	30.448	30.3579	30.4905	30.613	30.524			0.0676664	0.329389	0.254983	0.781946	0.139367	0.962063	1.44379	0.292503
P61089;A0A1W2P7Z3;A0A087WPV1;Q9CQ37	P61089	Ubiquitin-conjugating enzyme E2 N	Ube2n	30.8945	30.4393	30.4289	30.8412	30.9138	30.7825	30.8365	30.7394	30.7566	30.6591	30.6822	30.5847			0.258266	1.00055	0.750214	0.296371	-0.135501	-0.954535	1.49506	0.29748
P61161	P61161	Actin-related protein 2	Actr2	32.0041	31.9327	31.6437	31.7782	31.7904	31.8762	31.9795	31.7953	31.8108	31.8923	32.0072	31.9539			-0.0452334	-0.210965	0.147057	0.859063	0.0892658	0.532337	0.588939	0.596522
P61164	P61164	Alpha-centractin	Actr1a	30.7474	30.5732	30.662	30.6861	30.6902	30.8468	30.7272	30.4622	30.6459	30.7764	30.812	30.7368			0.0801665	0.463424	0.476619	0.674834	0.1633	0.900551	0.938968	0.327656
P61202;P61202-2;A2AQE4	P61202	COP9 signalosome complex subunit 2	Cops2	29.8209	29.6679	29.5986	29.5698	30.0293	29.8344	29.8541	29.577	29.6841	29.7402	29.6848	29.662			0.115367	0.464312	0.318286	0.674187	-0.00939941	-0.0510975	0.037988	0.976538
P61211;F8WIB1;E9Q006	P61211	ADP-ribosylation factor-like protein 1	Arl1	28.4018	28.6982	29.2203	28.6487	28.6331	28.9737	28.1518	28.7886	28.4299	28.8871	28.6924	28.8224			-0.0216001	-0.0593798	0.0274888	0.964747	0.343866	1.17359	0.825657	0.204173
P61222	P61222	ATP-binding cassette sub-family E member 1	Abce1	31.4762	31.5923	31.8611	31.8878	31.9204	32.0152	31.6077	31.7777	31.8017	31.7018	31.6413	31.7017			0.297934	1.35288	1.16531	0.158296	-0.0474339	-0.288703	0.299614	0.799733
P61226	P61226	Ras-related protein Rap-2b	Rap2b	28.8766	29.0667	28.7366	28.5181	28.4238	28.6131	28.6393	29.0774	28.7109	28.8102	28.8872	28.7213			-0.374967	-1.78415	1.56567	0.0836433	-0.00296656	-0.012163	0.00676667	0.99974
Q8K212	Q8K212	Phosphofurin acidic cluster sorting protein 1	Pacs1	28.2165	28.168	28.3397	27.8854	27.9594	27.8331	28.2623	28.3114	28.2647	28.042	27.9926	28.1168	+		-0.348766	-2.14122	2.28658	0.0514071	-0.229	-1.64179	2.35711	0.092463
P61290;A2A4J1;A2A4J3	P61290	Proteasome activator complex subunit 3	Psme3	30.813	30.5427	30.3886	30.9065	30.9791	30.9464	30.7474	30.2806	30.6495	30.7328	30.9789	30.7818			0.362567	1.60571	1.34758	0.106644	0.272	1.04296	0.779938	0.254758
P61327;A0A023T778;Q9CQL1;G3UZW7	P61327	Protein mago nashi homolog;Protein mago nashi homolog 2	Magoh;Magohb	30.3489	30.55	30.5485	30.2374	30.4089	30.4951	30.331	30.5218	30.4111	30.422	30.3741	30.5197			-0.102	-0.50752	0.432298	0.641539	0.0173003	0.101787	0.087845	0.952138
Q61211;E9PUG7;A0A0R4J298;Q61211-2;Q8C8I3;M0QWK9	Q61211	Eukaryotic translation initiation factor 2D	Eif2d	27.436	27.5658	27.5029	27.2093	27.1541	27.1099	27.5436	27.4037	27.2147	27.3567	27.4752	27.3596	+		-0.3438	-2.33505	2.72279	0.0396374	0.00983365	0.0484468	0.0322104	0.978577
P61406;F6WT10	P61406	Telomerase-binding protein EST1A	Smg6	26.7354	28.1865			27.8556	27.0404	27.0345	27.2642	26.8809	27.2659	27.1269	26.8869			-0.0129499	-0.0138918	0.00480487	0.999474	0.0333665	0.129817	0.0746286	0.929947
J3QN19;P20664	J3QN19	DNA primase;DNA primase small subunit	Prim1	27.9245	27.8057	27.7568	27.5571	27.3644	27.5561	27.7038	27.7442	27.9159	27.771	28.0614	27.9828	+		-0.336466	-1.85748	1.84469	0.0774454	0.150433	0.721886	0.624385	0.441113
Q9DB82;P61600;E9PXA4;E9Q023	Q9DB82	N-alpha-acetyltransferase 20	Naa20	26.5823	26.7174	26.7347	26.3609	26.7282	26.7256	26.924	26.7851	27.0255	26.7462	26.6091	26.6918			-0.0732327	-0.316792	0.217234	0.789678	-0.229167	-1.27123	1.33568	0.17002
P61620;Q9CYJ6;Q9JLR1;A0A0A6YVQ7;A2ATT9	P61620	Protein transport protein Sec61 subunit alpha isoform 1	Sec61a1	27.9035	28.5315	28.0059	28.1426	28.2041	28.8024	27.9547	28.4716	28.1869	28.3473	28.1403	28.5464			0.236067	0.610669	0.340697	0.552882	0.140267	0.483738	0.299937	0.638509
P61750;E9Q798;F6UFB9	P61750	ADP-ribosylation factor 4	Arf4	27.083	27.7546	26.9906	26.6881	27.8418	27.403	26.669	27.4835	26.0647	27.414	27.1685	27.8624			0.0349	0.0679628	0.0283553	0.958779	0.742567	1.32951	0.743139	0.154784
Q91YH5;E9PYT3;Q91YH5-2;Q8BH66	Q91YH5	Atlastin-3	Atl3	30.4731	30.6619	30.5814	30.2121	30.2105	30.2889	30.539	30.5398	30.7137	30.6255	30.4957	30.6176	+		-0.334967	-2.08692	2.28364	0.056574	-0.0178998	-0.104252	0.0887623	0.951127
P61924;Q8R3M1;A0A2R8VJV3	P61924	Coatomer subunit zeta-1	Copz1	29.5436	29.6952	29.4083	29.4553	29.7569	29.582	29.4987	29.4538	29.3766	29.7252	29.7792	29.5918			0.0490335	0.222411	0.151923	0.852693	0.2557	1.53917	1.74367	0.111532
P47738;A0A0G2JEU1;A0A0G2JFQ0;D3YYF3;A0A0G2JF60;G3UWP3;P24549;O35945;Q9JHW9	P47738	Aldehyde dehydrogenase, mitochondrial	Aldh2	32.4615	32.3654	32.3416	32.1737	32.0029	31.9927	32.4616	32.4013	32.3972	32.3602	32.4451	32.458	+		-0.333066	-1.96839	2.06706	0.0658986	0.00106557	0.00777373	0.00946264	1
P61963	P61963	DDB1- and CUL4-associated factor 7	Dcaf7	25.629			25.7716	25.5328	26.0336	26.0652	26.0534	26.0103	25.938	25.5523				0.150334	0	0	0.926039	-0.297817	-1.21386	0.876506	0.209974
P61965;F6Q3W0	P61965	WD repeat-containing protein 5	Wdr5	29.0068	28.8734	28.9992	29.2245	29.043	29.4329	29.2941	29.2486	29.4764	28.9381	29.1174	29.1179			0.273666	1.2402	1.06593	0.189176	-0.2819	-1.4698	1.42879	0.124373
P61971	P61971	Nuclear transport factor 2	Nutf2	30.5213	30.5305	30.587	30.2431	30.2219	30.4849	30.6719	30.6189	30.576	30.2921	30.4027	30.5351			-0.229633	-1.22917	1.24197	0.193756	-0.212299	-1.20955	1.31643	0.192746
P61979;P61979-2;H3BLL4;H3BK96;A0A286YDM3;A0A286YCM2;A0A286YEC4;A0A286YDH1	P61979	Heterogeneous nuclear ribonucleoprotein K	Hnrnpk	34.4371	34.4868	34.3489	34.4776	34.4306	34.446	34.5117	34.6191	34.4592	34.344	34.3778	34.4164			0.0271327	0.190232	0.252537	0.872303	-0.150599	-0.994086	1.36604	0.275605
P61982	P61982	14-3-3 protein gamma;14-3-3 protein gamma, N-terminally processed	Ywhag	31.914	31.8272	31.9962	32.0049	31.8897	31.8364	31.7821	31.6188	31.8869	31.9875	32.016	32.0331			-0.00213305	-0.0125721	0.0100874	0.999376	0.249599	1.39339	1.46377	0.14086
P62071;A0A1B0GRT5;A0A1B0GRG1	P62071	Ras-related protein R-Ras2	Rras2	27.7979	28.0316	27.8611	27.5451	27.5157	27.7402	27.7436	27.8739	27.3237	28.0293	28.1022	27.8099			-0.296534	-1.48888	1.3944	0.12874	0.3334	1.15841	0.822396	0.209427
Q8C166;B7ZCP4;B7ZCP6;E9Q806;A3KGK7;B7ZCP5;B7ZCP7;V9GX86;B7ZCP8;V9GWY2;F6R587;V9GXM6	Q8C166	Copine-1	Cpne1	30.078	30.0937	30.089	29.7739	29.7582	29.7354	30.0351	30.0258	30.1565	29.8365	29.9944	29.87	+		-0.331067	-2.95315	4.9733	0.0178974	-0.172167	-1.05061	1.2648	0.251994
P62137	P62137	Serine/threonine-protein phosphatase PP1-alpha catalytic subunit	Ppp1ca	32.0094	31.899	32.2214	31.9744	31.809	31.9958	31.9491	31.9508	31.8817	31.9309	31.9262	31.9271			-0.116867	-0.55256	0.451324	0.605767	0.000866572	0.00705673	0.0125555	1
P62141;A0A0J9YUU8;A0A0J9YUG2	P62141	Serine/threonine-protein phosphatase PP1-beta catalytic subunit	Ppp1cb	29.3558	29.4448	29.3058	29.2203	29.3587	29.4068	29.3722	29.4114	29.4637	29.168	29.4634	29.314			-0.0401999	-0.237703	0.227657	0.840781	-0.100634	-0.531608	0.491058	0.597316
P62192	P62192	26S protease regulatory subunit 4	Psmc1	31.5824	31.4786	31.5463	31.4894	31.4797	31.5545	31.3122	31.3244	31.2917	31.5076	31.6591	31.5328			-0.0278994	-0.201537	0.294062	0.864852	0.257067	1.73895	2.2374	0.084
P62196;Q8K1K2	P62196	26S protease regulatory subunit 8	Psmc5	31.5366	31.5344	31.4774	31.4315	31.5561	31.5858	31.3326	31.4549	31.3629	31.5377	31.5598	31.5587			0.00833321	0.0551556	0.0563417	0.966695	0.1686	1.22646	1.96559	0.187065
Q60597;Q60597-3;Z4YJV4;Q60597-2;Q60597-4;B2RXT3;E9Q7L0;Q5SVY0;Q5SVY1	Q60597	2-oxoglutarate dehydrogenase, mitochondrial	Ogdh	31.6339	31.6374	31.5261	31.2733	31.2517	31.28	31.3831	31.373	31.3707	31.6106	31.7228	31.609	+	+	-0.3308	-2.40555	3.03963	0.0368833	0.271866	1.97202	2.70064	0.0637636
Q8BJY1;F7BA91	Q8BJY1	26S proteasome non-ATPase regulatory subunit 5	Psmd5	29.9575	29.9185	30.1218	29.6067	29.7321	29.6836	30.1483	30.1895	29.996	29.8555	29.7368	29.7055	+	+	-0.325134	-1.8881	1.96671	0.074015	-0.345334	-1.97899	2.0102	0.0634442
P62254;D6RES1	P62254	Ubiquitin-conjugating enzyme E2 G1;Ubiquitin-conjugating enzyme E2 G1, N-terminally processed	Ube2g1	27.1166	27.3345	26.9448	27.5325	27.5057	27.3084	27.36	27.0529	27.0157	27.1517	27.1607	27.0681			0.3169	1.35969	1.11995	0.156444	-0.0160338	-0.0752726	0.0486459	0.968849
P62257;E9Q3U1	P62257	Ubiquitin-conjugating enzyme E2 H	Ube2h		26.3013	26.1842	26.4504	26.0985	26.291		26.2514	26.2881	26.3924	26.6517				0.0372162	0.156109	0.093969	0.899517	0.2523	1.09249	0.712564	0.29072
P62259;D6REF3;F6WA09	P62259	14-3-3 protein epsilon	Ywhae	34.0446	34.143	34.0947	34.2512	34.1225	34.3031	34.1194	34.1829	33.9452	34.0029	34.075	34.2714			0.1315	0.818115	1.01622	0.393336	0.033933	0.163792	0.114998	0.900608
P70444	P70444	BH3-interacting domain death agonist;BH3-interacting domain death agonist p15;BH3-interacting domain death agonist p13;BH3-interacting domain death agonist p11	Bid	30.6261	30.7043	30.4889	30.2538	30.2716	30.3227	31.1981	31.188	30.8656	30.1762	30.164	30.1331	+	+	-0.323733	-1.94722	2.09023	0.0671294	-0.926133	-4.41143	2.96367	0.00513043
Q9EQP2	Q9EQP2	EH domain-containing protein 4	Ehd4	30.191	30.0969	30.0716	29.8936	29.7808	29.7328	30.0483	30.0596	29.9887	30.0276	30.1461	30.1158	+		-0.317434	-1.9849	2.21478	0.0642639	0.0642993	0.453459	0.701612	0.662793
P67778;Q5SQG5	P67778	Prohibitin	Phb	33.6364	33.5513	33.5853	33.3155	33.2609	33.2622	33.4822	33.7362	33.3632	33.3741	33.4284	33.365	+		-0.311467	-2.38526	3.28116	0.0368862	-0.138034	-0.651818	0.546055	0.49911
Q99LC5	Q99LC5	Electron transfer flavoprotein subunit alpha, mitochondrial	Etfa	32.1503	32.203	32.1946	31.9186	31.8464	31.8505	32.1806	32.1366	32.0168	32.0797	32.1091	32.126	+		-0.310799	-2.41762	3.39305	0.0362556	-0.00639979	-0.042445	0.0429744	0.98132
A0A0R4IZW8;O88456;A0A0R4J1C2;Q9D7J7	A0A0R4IZW8	Calpain small subunit 1	Capns1	30.0339	29.8991	29.8754	29.5582	29.6408	29.6977	30.3185	30.1025	29.9766	29.7145	29.9457	30.2691	+		-0.303899	-1.85478	2.0503	0.0774733	-0.156101	-0.539579	0.341109	0.589781
Q6P5E4;G3UYG7;G3UY73;G3UY35;G3UXP5;G3UZU8	Q6P5E4	UDP-glucose:glycoprotein glucosyltransferase 1	Uggt1	31.0289	30.9881	30.9273	30.654	30.6995	30.6837	30.8262	30.9191	30.7639	30.8604	30.861	30.9586	+		-0.302367	-2.28388	3.13477	0.0416889	0.0569324	0.365745	0.43865	0.740084
P62305;E9Q4F4;E9Q0W8	P62305	Small nuclear ribonucleoprotein E	Snrpe	29.9621	29.6385	29.9532	29.795	30.0262	29.986	30.17	30.1605	29.2921	29.9541	29.6886	30.068			0.0844669	0.370304	0.263059	0.751166	0.0293668	0.0712767	0.0317323	0.969509
P62307	P62307	Small nuclear ribonucleoprotein F	Snrpf	30.7625	30.7274	30.3705	30.5795	30.7202	30.8429	30.936	31.0872	31.1918	30.6636	30.7607	30.9048			0.094066	0.381553	0.255039	0.73888	-0.2953	-1.46122	1.35213	0.126698
P62309	P62309	Small nuclear ribonucleoprotein G	Snrpg	28.8114	28.6696	29.004	29.3869	28.8865	29.2845	29.0445	29.0686	28.504	28.8924	28.7399	29.0975			0.357634	1.27368	0.92428	0.179958	0.0375671	0.120626	0.0616744	0.936513
Q8BMS1	Q8BMS1	Trifunctional enzyme subunit alpha, mitochondrial;Long-chain enoyl-CoA hydratase;Long chain 3-hydroxyacyl-CoA dehydrogenase	Hadha	32.4877	32.5533	32.4969	32.2387	32.1749	32.2178	32.6221	32.6998	32.4041	32.441	32.4478	32.5104	+		-0.302166	-2.36427	3.39045	0.0380181	-0.108932	-0.569669	0.525221	0.564114
P62315	P62315	Small nuclear ribonucleoprotein Sm D1	Snrpd1	30.7392	31.0792	31.1752	31.2316	31.1058	31.3703	31.4394	31.4226	31.3192	31.0844	31.0797	31.2315			0.238033	0.941809	0.711892	0.325697	-0.261866	-1.61231	1.86182	0.0980657
Q99J77	Q99J77		s	30.5878	30.5681	30.5553	30.3091	30.2512	30.2526	30.6678	30.5484	30.4673	30.4188	30.5668	30.5035	+		-0.299433	-2.46885	3.82928	0.0335541	-0.0648009	-0.376071	0.375892	0.728911
P62320;A0A1W2P7K5	P62320	Small nuclear ribonucleoprotein Sm D3	Snrpd3	31.2465	31.3819	31.3702	31.2134	31.0735	31.3942	31.5784	31.3545	31.2043	31.222	31.3584	31.2572			-0.105834	-0.522798	0.443817	0.628411	-0.0998662	-0.462078	0.358246	0.655159
P62322;A0A0N4SUT0;A0A0N4SVK3	P62322	U6 snRNA-associated Sm-like protein LSm5	Lsm5	28.1691	27.7896		28.4468	28.2774	28.0314	28.2595	28.3315	27.3588	28.1514	28.0292	28.1988			0.272517	0.878138	0.543962	0.37663	0.143199	0.343423	0.170793	0.760466
P62331	P62331	ADP-ribosylation factor 6	Arf6	28.4062	28.7939	28.1805	28.81	28.6524	28.8054	28.6398	29.0754	28.3448	28.9028	28.4107	28.9481			0.295733	1.03239	0.726061	0.279368	0.0671997	0.18006	0.0873454	0.888014
P62334	P62334	26S protease regulatory subunit 10B	Psmc6	31.2809	31.4649	31.3744	31.3037	31.397	31.2912	31.2535	31.2468	31.0837	31.4411	31.4691	31.3811			-0.0427659	-0.262794	0.273386	0.825886	0.235767	1.4618	1.73638	0.126702
P62340	P62340	TATA box-binding protein-like protein 1	Tbpl1		24.6316	24.9469		25.1238	24.7577	25.1811	25.3071		24.926	24.7606	25.0611			0.151501	0.443529	0.225757	0.711106	-0.328201	-1.48098	1.13157	0.139354
Q8BM72;D3Z0Y0;Q8BM72-2	Q8BM72	Heat shock 70 kDa protein 13	Hspa13	27.4554	27.6792	27.714	27.5095	27.5785	27.3277	28.0847	28.0594	27.7794	27.5574	27.1287	27.2837		+	-0.1443	-0.686248	0.583686	0.490813	-0.651233	-2.51457	1.82684	0.0346721
P20029	P20029	78 kDa glucose-regulated protein	Hspa5	34.3829	34.4773	34.2664	34.3927	34.5028	34.4373	33.8735	34.0499	33.847	34.4702	34.4967	34.4051		+	0.0687345	0.407038	0.426297	0.7159	0.533867	3.15433	2.81714	0.0211429
P62631	P62631	Elongation factor 1-alpha 2	Eef1a2	27.0928	26.4959	26.1	25.9561	27.0812	25.9962	26.6744	26.2432	26.697	26.7703	26.7103	25.9329			-0.2184	-0.384469	0.17714	0.737039	-0.0670338	-0.164516	0.0767139	0.900463
Q9DBC3;E0CXC2;G3UZ59;D3Z491	Q9DBC3	Cap-specific mRNA (nucleoside-2-O-)-methyltransferase 1	Cmtr1	28.5305	28.6082	28.568	28.278	28.2933	28.2801	28.56	28.6942	28.517	28.4751	28.6181	28.4524	+		-0.2851	-2.31902	3.61799	0.0396207	-0.0752004	-0.431156	0.432504	0.681914
Q9D0K2;Q3UJQ9	Q9D0K2	Succinyl-CoA:3-ketoacid coenzyme A transferase 1, mitochondrial;Succinyl-CoA:3-ketoacid-coenzyme A transferase	Oxct1	31.515	31.6412	31.6107	31.3256	31.2404	31.3466	31.4123	31.6067	31.3461	31.4885	31.7174	31.6575	+		-0.284767	-1.89849	2.32841	0.0735303	0.1661	0.814275	0.731825	0.376917
P62743;A0A0U1RPS0;A0A0U1RQ06	P62743	AP-2 complex subunit sigma	Ap2s1	26.0268	26.0321	26.6341	26.3674	26.0499	26.4349	25.7349	26.397	26.2429	26.149	26.062	26.2656			0.0530663	0.158925	0.0800599	0.895922	0.0339336	0.109981	0.0561945	0.9476
P62748;D3Z2Z8;A2A7R5;A0A1Y7VMK3;E9PV73;D3YVA2;Q91X97;P84075	P62748	Hippocalcin-like protein 1;Neurocalcin-delta;Neuron-specific calcium-binding protein hippocalcin	Hpcal1;Ncald;Hpca	23.9682	23.7088		24.4041	23.8921	24.2569				23.826	23.8987	24.3974			0.345867	1.08433	0.672974	0.275683		0	0	0.929312
P97369;A8XU21	P97369	Neutrophil cytosol factor 4	Ncf4	27.6581	27.5897	27.4925	27.3008	27.3008	27.297	27.9143	27.7489	27.891	27.407	27.3845	27.4865	+	+	-0.280567	-1.89493	2.36732	0.0735292	-0.4254	-2.65474	2.67339	0.02709
F8WIT2	F8WIT2	Annexin	Anxa6	31.1405	31.1829	31.1846	30.965	30.8052	30.9042	31.0017	31.0109	30.951	31.1872	31.1377	31.3369	+		-0.277866	-1.868	2.32953	0.0766266	0.232733	1.43036	1.68548	0.132077
Q7TMK9;G3V018	Q7TMK9	Heterogeneous nuclear ribonucleoprotein Q	Syncrip	33.2207	33.1753	33.2433	32.9064	33.0157	32.9529	33.1417	33.256	32.9617	32.9392	33.0019	32.9569	+		-0.254767	-1.85348	2.61258	0.0778298	-0.1538	-0.819525	0.811812	0.373322
P38647	P38647	Stress-70 protein, mitochondrial	Hspa9	33.0605	33.1404	32.9718	33.2166	33.2825	33.2371	32.8248	32.7977	32.7682	33.1024	33.2619	33.2301		+	0.187832	1.23216	1.6358	0.192492	0.401235	2.65006	2.83748	0.0268357
P62814;Q91YH6;A0A0U1RNU9	P62814	V-type proton ATPase subunit B, brain isoform	Atp6v1b2	30.7429	30.5323	30.7646	30.5678	30.3599	30.4941	30.6502	30.5644	30.6114	30.6239	30.7235	30.6858			-0.206001	-1.0517	1.00821	0.269255	0.0690664	0.499802	0.839288	0.6246
P62821	P62821	Ras-related protein Rab-1A	Rab1A	31.0239	31.1887	31.3741	30.942	30.8742	31.1483	31.0358	31.1331	31.1036	31.3164	31.0251	31.0163			-0.207399	-0.899851	0.727803	0.347993	0.0284335	0.140259	0.0992804	0.921141
P62827;Q61820	P62827	GTP-binding nuclear protein Ran	Ran	34.0233	34.2194	33.9028	34.2515	34.0973	34.1522	34.2381	34.0363	34.0751	33.9338	34.1566	34.0484			0.1185	0.5846	0.504702	0.578906	-0.0702324	-0.371172	0.323135	0.733381
P56480	P56480	ATP synthase subunit beta, mitochondrial	Atp5b	35.108	35.1519	35.1611	34.9173	34.8871	34.929	34.9264	35.2191	34.8942	35.1018	35.0735	35.0877	+		-0.2292	-1.90055	3.43058	0.0734345	0.0744336	0.365453	0.290318	0.74043
P62835;A0A0G2JE52;A0A0G2JED9	P62835	Ras-related protein Rap-1A	Rap1a	27.7196	27.9579	26.9817	27.3996	27.4532		28.0114	27.3688	26.9916	27.1952	26.3525	27.2141			-0.126668	-0.263956	0.118759	0.826444	-0.536666	-1.04919	0.581427	0.253065
Q8BIP0	Q8BIP0	Aspartate--tRNA ligase, mitochondrial	Dars2	28.1162	28.0967	28.0944	27.8557	27.9113	27.8764	28.4464	28.3168	28.2177	28.1291	28.0107	27.8886	+		-0.2213	-1.88122	3.63431	0.0749185	-0.317499	-1.62037	1.52761	0.0958976
A2AE27;Q9DBT5	A2AE27	AMP deaminase 2	Ampd2	28.1712	28.1785	28.1527	28.4199	28.4403	28.3716	28.1542	27.9575	28.4488	28.0838	28.1011	28.3119	+		0.243134	1.99668	3.43673	0.0633029	-0.0212332	-0.0815131	0.0452114	0.96506
Q921J2	Q921J2	GTP-binding protein Rheb	Rheb	26.5972	26.68	26.558	26.8919	26.8448	26.939	26.5078	26.4728	26.7388	26.7891	26.6577	26.6065	+		0.280166	1.93106	2.4669	0.0699611	0.111301	0.557611	0.486266	0.575272
Q9D0R2;A0A2I3BPK8;Q8BLY2	Q9D0R2	Threonine--tRNA ligase, cytoplasmic	Tars	31.4368	31.4188	31.4742	31.7308	31.6397	31.8189	31.2735	31.2778	31.3783	31.5577	31.6367	31.557	+	+	0.286533	1.85765	2.21036	0.0775842	0.273933	1.91205	2.49681	0.0684681
E9PV45;B1AY13;B1AY13-2	E9PV45	Ubiquitin carboxyl-terminal hydrolase;Ubiquitin carboxyl-terminal hydrolase 24	Usp24	27.2167	27.3243	27.2039	27.6169	27.4962	27.5265	27.3097	27.4119	27.7135	27.2916	26.7629	27.1839	+		0.298234	1.95371	2.31973	0.0674365	-0.3989	-1.32185	0.923671	0.156226
Q7TMC8;Q7TMC8-2	Q7TMC8		Fuk	25.1678	25.1597	25.1553	25.5576	25.3749	25.4495	25.0477	25.1131		25.0781	25.2554	25.4964	+		0.299733	1.95697	2.31239	0.0673988	0.196233	0.759477	0.517921	0.429394
P63038;P63038-2;D3Z2F2;D3Z7J9	P63038	60 kDa heat shock protein, mitochondrial	Hspd1	34.8281	34.8784	34.7737	34.5663	34.8107	34.7087	34.3433	34.5904	34.3051	34.8924	34.9093	34.9086		+	-0.1315	-0.742724	0.787606	0.446105	0.4905	2.58721	2.26633	0.0304889
Q99LD9;D3Z487;D3Z7J6	Q99LD9	Translation initiation factor eIF-2B subunit beta	Eif2b2	28.9013	28.9262	28.9281	29.1181	29.2232	29.3276	28.9494	28.9969	28.8918	29.0075	28.9817	28.9506	+		0.304433	1.88982	2.12034	0.0738571	0.0338999	0.251944	0.417828	0.832573
P42932;H3BL49;H3BJB6;H3BKG2;H3BLL1;H3BKR8	P42932	T-complex protein 1 subunit theta	Cct8	33.5854	33.6329	33.5099	33.8223	33.9145	33.9102	33.5763	33.4333	33.5754	33.6728	33.7349	33.7111	+		0.306267	2.08707	2.55192	0.0567011	0.177933	1.17958	1.60368	0.202774
Q99J09;F7D5L2	Q99J09	Methylosome protein 50	Wdr77	29.0331	29.0734	29.0339	29.3034	29.3091	29.4832	29.1373	29.2016	29.066	29.0162	29.1947	29.2012	+		0.318433	1.98416	2.20513	0.0643868	0.00240008	0.0139407	0.010968	0.99868
Q9WUD1	Q9WUD1	STIP1 homology and U box-containing protein 1	Stub1	24.9517	25.1693	25.0106	25.3856	25.4081	25.3081		25.0462	25.3171	25.3389	24.998		+		0.3234	1.8836	1.9693	0.0751359	-0.0132008	-0.041549	0.019013	0.982071
[truncated: 2,355 more rows]
