# Supplementary material for: Impact of FLT3-ITD location on cytarabine sensitivity in AML: a network-based approach
Source: Leukemia. 2023 Mar 25;37(5):1151–5. doi: 10.1038/s41375-023-01881-5 (PMC10169656; doi:10.1038/s41375-023-01881-5)
Supplement: Supplementary file 3 — Table S2 [file 41375_2023_1881_MOESM3_ESM.xlsx]

## Sheet: Sheet1
Table S2
Quantified phosphopeptides in phosphoproteomic analysis (mass spectrometry)
Protein ID			Phosphosite Information				Phosphosite Intensity										Processed Data after Student's T Test
Protein IDs	Protein names	Gene names	Amino acid	Position	Sequence Window	Multiplicity	JMD_CTRL_01	JMD_CTRL_02	JMD_CTRL_03	JMD_CYTA_01	JMD_CYTA_02	TKD_CTRL_01	TKD_CTRL_02	TKD_CTRL_03	TDK_CYTA_01	TDK_CYTA_02	Significant JMD_CYTA_JMD_CTRL	Significant TKD_CYTA_TKD_CTRL	Fold Change (log2) JMD_CYTA_JMD_CTRL	Test statistic JMD_CYTA_JMD_CTRL	-Log p-value JMD_CYTA_JMD_CTRL	q-value JMD_CYTA_JMD_CTRL	Fold Change (log2) TKD_CYTA_TKD_CTRL	Test Statistic TKD_CYTA_TKD_CTRL	-Log p-value TKD_CYTA_TKD_CTRL	q-value TKD_CYTA_TKD_CTRL
G3UZW7	Protein mago shi homolog 2;Protein mago shi homolog	Magohb;Magoh	S	62	VIGDEHISFTTSKIGSLIDVNQSKDPEGLRV	___1		-0.927526	-0.866717	0.138346		-1.24506	-0.84478	-1.65712	-0.192309	-0.454569				0	0	1	0.925549	2.2135	1.20737	0.22093
A0A2I3BR06	Heat shock factor protein 1	Hsf1	S	30	SIDESTLVRVKQEPPSPPHSPRVLEASPGRP	___1	-1.86381		-2.46963	-1.77919	-1.72019				-2.46984	-1.57752			0.417029	1.03138	0.516925	0.519846		0	0	0.800072
A0A087WP63		Srcap	S	560	YLLARDDERSEVDGGSGPPTPGPTTTLGPKK	___1			-1.2469	-0.665783	-0.277557	-0.989596	-0.88364	-1.16933	-0.576892	-0.38319			0.775233	0	0	0.99339	0.534149	2.32631	1.58674	0.207141
A0A087WP63		Srcap	S	2709	FIACRHNELGTTTGGSPENGEGTELAITPPA	___1	1.04673	0.447561	0.848725	1.22421	1.50581	1.1334	0.67223	0.940422		1.12034			0.584004	1.66586	0.991045	0.304282	0.204993	0	0	0.800138
A0A087WP63		Srcap	S	2882	SPPKRKRGRPPKNPPSPRPSQHPVLDPDSSS	___1	0.854277	-0.550686	-0.103518	-0.105474	-1.08616	0.24503	-1.01366		0.181106				-0.662508	-0.885799	0.418167	0.545787	0.565423	0	0	0.800009
A0A087WP63		Srcap	S	2886	RKRGRPPKNPPSPRPSQHPVLDPDSSSILES	___1		1.93161			0.437838					0.946474			-1.49377	0	0	0.993492		0	0	0.8002
A0A087WP63		Srcap	S	2738	PAVKRRRGRPPKKNRSPADAGRGVDEVPSSI	___1	0.227177	-1.51602	-0.970262	-2.52922	-1.88918	-0.393596	-1.0253	-1.03649	-1.99999	-2.22623			-1.45617	-1.80639	0.882007	0.274585	-1.29465	-3.3458	1.69151	0.127105
Q91Z67	SLIT-ROBO Rho GTPase-activating protein 2	Srgap2	S	206	QIGKSVKQEDRQTPRSPDSTANVRIEEKHVR	___1	0.762974	1.08801	1.13906	1.91079	1.2785	0.222058	-0.24971	0.0377312	1.80895	1.33075			0.597963	1.57177	0.910971	0.32489	1.56649	4.4588	2.07945	0.0899958
A0A087WRM0	Protein CDV3	Cdv3	S	51	REVDYSGLRVQAMQISEKEDDDNEKREDPGD	___1	-0.668879	-1.38911		-2.31285		-0.981858	-2.36451	-1.55346	-1.18646	-2.02124			-1.28385	0	0	0.993593	0.0294251	0.0417902	0.0158268	0.997625
A0A087WNU9	Abl interactor 2	Abi2	S	80	DYVPSPTRNMAPSQQSPVRTASVNQRNRTYS	___1	-0.676815		-0.69378	-0.927549		-1.25904			-1.55259	-1.93222			-0.242252	0	0	0.993695	-0.483365	0	0	0.801435
A0A087WNV1	Arf-GAP domain and FG repeat-containing protein 1	Agfg1	S	322	SGFGTTGKAPVGSVVSVPSHSSASSDKYAAL	___1	-1.0749	-2.54897		-2.07603		-1.45116							-0.264098	0	0	0.993796		0	0	0.800816
A0A087WNV1	Arf-GAP domain and FG repeat-containing protein 1	Agfg1	S	181	ESAPALHLNKGTPSQSPVVGRSQGQQQEKKQ	___1	5.761	5.90652	5.84095	4.91671	4.50025	5.04481	4.5336	4.67494	4.7064	4.44086	+		-1.12768	-4.26444	2.19736	0.0632553	-0.17749	-0.554233	0.319419	0.697589
A0A087WP48	Kinectin	Ktn1	S	75	KKNKKKEIQNGTLRESDSEHVPRDFKLSDAS	___1	3.52924	1.82397		2.18585	1.44464	1.43038	1.041	0.939835	0.935424	0.966402			-0.861361	-0.83652	0.344865	0.584991	-0.186159	-0.634503	0.39066	0.65718
A0A087WNX9	BAG family molecular chaperone regulator 2	Bag2	S	20	KISAKAHEGRFCRSSSMADRSSRLLESLDQL	___1	-0.746298		-0.258616	1.14977	0.517042	-0.411345			1.52961	0.576941			1.33587	2.67477	1.10259	0.207115	1.46462	0	0	0.799036
A0A087WQ74	Zinc finger protein Helios	Ikzf2	S	78	QPLSREDEIRGHDEGSSLEEPLIESSEVADN	___1	-0.916023	-0.6989			-0.931438	0.107055		-0.315102	1.59874	-0.90741			-0.123977	0	0	0.993897	0.449687	0.328065	0.120759	0.831129
A0A087WQ74	Zinc finger protein Helios	Ikzf2	S	79	PLSREDEIRGHDEGSSLEEPLIESSEVADNR	___1		-1.12216		1.15278	0.940931	0.66615	0.875311		-0.684897	0.520021			2.16902	0	0	0.993999	-0.853168	-1.19916	0.526257	0.45019
A0A087WQ74	Zinc finger protein Helios	Ikzf2	S	184	MEDCKEQEPIMDNNISLVPFERPAVIEKLTA	___1	-0.128895	0.747414	0.0348616			0.493852	0.661268	1.10788		-1.33263				0	0	0.994101	-2.08696	0	0	0.804137
A0A087WQ74	Zinc finger protein Helios	Ikzf2	S	301	VYHPNRIERPISRETSDSHENNMDGPISLIR	___1				2.02333		1.42095	1.66209	0.860323	1.59559					0	0	0.994202	0.281139	0	0	0.804065
A0A087WQ74	Zinc finger protein Helios	Ikzf2	S	56	PSHMTSTNSVKLEMQSDEECDRQPLSREDEI	___1	2.63003	2.22164	2.40083	1.26251	1.35463	1.73324	1.66259	1.76801	2.34471	2.33206	+		-1.10893	-4.32511	2.23884	0.060952	0.617105	4.39801	3.21785	0.0892982
A0A087WNZ7	E3 ubiquitin-protein ligase TRIP12	Trip12	S	1427	VGGKRGRAQTAPTKTSPRNAKKHDELWHDGV	___1	1.26104	0.639683	0.514033	0.408819	-0.945684	-0.066781	-1.16508	-0.340702	-0.76085	-0.835161			-1.07335	-1.56407	0.783758	0.326508	-0.273819	-0.519581	0.246433	0.717232
A0A087WNZ7	E3 ubiquitin-protein ligase TRIP12	Trip12	S	991	GSPSLQHSRDDSLDLSPQGRLSDVLKRKRLP	___1	-0.101057	0.583525	-0.0198526	-0.434454	-0.876726	1.49382	0.594269	1.10779	-0.402223	-0.530142			-0.809795	-1.91055	1.05716	0.252732	-1.53148	-3.48279	1.69051	0.121756
A0A087WNZ7	E3 ubiquitin-protein ligase TRIP12	Trip12	S	942	MHQVKHLAESESLLTSPPKACTNGSGSLGST	___1	0.181421	-0.488543	0.264298	-0.786196	-1.61571	-1.03842	-1.0408	-1.41361	-2.51704	-1.29146			-1.18668	-2.21325	1.13962	0.204298	-0.739974	-1.26648	0.649814	0.398732
A0A087WNZ7	E3 ubiquitin-protein ligase TRIP12	Trip12	S	310	LQAKLASLRKSTKKRSESPPAELPSLRRSTR	___1	0.867754	-0.904823	0.206674	0.955923	-0.464893	-0.411044	-0.0669327	-1.08726	-0.283969	-0.54837			0.18898	0.198477	0.0763763	0.865546	0.105576	0.211465	0.0922795	0.898119
A0A087WNZ7	E3 ubiquitin-protein ligase TRIP12	Trip12	S	312	AKLASLRKSTKKRSESPPAELPSLRRSTRQK	___1	-0.078392	-0.295998	0.320228	0.879625	0.295298	0.771729	1.01784	0.357861	0.632951	0.830963			0.605515	1.44558	0.81306	0.361017	0.0161459	0.0449349	0.0203289	0.9952
A0A087WNZ7	E3 ubiquitin-protein ligase TRIP12	Trip12	S	1577	MQRLLDTNPEINQSDSQDSRVAPRLDRKKRT	___1				0.314634	-0.264105				0.248084	0.0624332				0	0	0.994304		0	0	0.80478
A0A087WNZ7	E3 ubiquitin-protein ligase TRIP12	Trip12	S	1376	QAVRQFSVQAEDERESTDDESNPLGRAGIWT	___1				-0.24152	0.324745	0.524228	0.467564							0	0	0.994405		0	0	0.804579
A0A087WNZ7	E3 ubiquitin-protein ligase TRIP12	Trip12	S	77	QVPKKDNSRGVKRSASPDYNRTNSPSSAKKP	___1	0.857702	1.22521	1.44622	1.20532	0.477472	0.270522	0.952009	0.653837	1.53477	1.39957			-0.334984	-0.743994	0.387829	0.600835	0.841715	2.34088	1.321	0.20396
A0A087WNZ7	E3 ubiquitin-protein ligase TRIP12	Trip12	S	1030	YSPPRDDDKVDNQAKSPTTTQSPKSSFLASL	___1	1.65887	2.60567	2.09948		2.51698	1.95619	1.53124	1.92733	2.31366	2.63439			0.39564	0	0	0.994507	0.669107	2.13385	1.28445	0.230027
A0A087WNZ7	E3 ubiquitin-protein ligase TRIP12	Trip12	S	1036	DDKVDNQAKSPTTTQSPKSSFLASLNPKTWG	___1	-0.313709					1.18119	0.681953	0.462717		-1.07194				0	0	0.994608	-1.84722	0	0	0.804501
A0A087WNZ7	E3 ubiquitin-protein ligase TRIP12	Trip12	S	1248	PVKVHDFPSGNGAGGSFSLNRGSQALKFFNT	___1	-0.999821	-1.13353	-2.89212			-1.16605	-1.48572	-0.940018	-1.30703	-0.737022				0	0	0.99471	0.175236	0.443886	0.226179	0.757996
A0A087WNZ7	E3 ubiquitin-protein ligase TRIP12	Trip12	S	1016	KRKRLPKRGPRRPKYSPPRDDDKVDNQAKSP	___1	1.48871	1.5188	2.63234	1.41166	1.01387	0.856256	0.367716	0.257868	1.56525	1.79697			-0.667181	-1.0975	0.552199	0.46826	1.18716	3.36647	1.73917	0.125321
A0A087WP74	Uncharacterized protein KIAA1551	2810474O19Rik;Kiaa1551	S	642	IQGDPDIADSSLGKHSPLGTEVLPKPMDSTI	___1	-3.34107			-2.27578	-3.30228	-3.84907			-3.59351				0.552038	0	0	0.994812	0.255558	0	0	0.802239
A0A087WP74	Uncharacterized protein KIAA1551	2810474O19Rik;Kiaa1551	S	1480	SQRDSADSRLSKRSLSADEFEILQNPVKESN	___1			-1.91388	-0.26296	-0.653547	-1.26997	0.0868015	-1.42984	-0.154469	-0.822153			1.45563	0	0	0.994914	0.382691	0.497574	0.216518	0.727843
A0A087WP74	Uncharacterized protein KIAA1551	2810474O19Rik;Kiaa1551	S	1142	NTDPCRSNTSSVQSVSPEKKKLKFKAGGSRL	___1	-1.93118	-0.543592	-1.15996	-1.44166	-1.29309	-1.1426	-1.63594	-1.20542	-0.503661	-0.195818			-0.155797	-0.250823	0.105413	0.83823	0.978248	2.95806	1.61948	0.153505
A0A087WP74	Uncharacterized protein KIAA1551	2810474O19Rik;Kiaa1551	S	910	KLAEPENKEIVAEVKSPCDSQIPREESHDLG	___1	-1.94139	-1.02209	-1.80209	-0.651749	-1.37557	-1.65388	-2.35785	-2.76459	-0.861791	-1.7235			0.574864	1.03146	0.526205	0.489603	0.96613	1.53893	0.783607	0.331641
A0A087WP83	Vigilin	Hdlbp	S	875	DEAGEGREAKETDPGSPRRCDIIIISGRKEK	___1	4.02921	4.40601	4.71551	3.80847	3.75111	3.50378	2.75194	3.27876	3.73308	4.06219			-0.603791	-1.69097	0.998185	0.300109	0.719475	1.74341	0.979249	0.289256
A0A087WP83	Vigilin	Hdlbp	S	31	RSGLVPQQIKVATLNSEEENDPPTYKDAFPP	___1	2.4088	1.59301	1.64244	2.40421	2.37323	2.3252	1.66909	1.69566	1.73095	2.004			0.507305	1.15005	0.631375	0.447728	-0.0291718	-0.0738684	0.0327122	0.97833
A0A087WPA7	Transcriptiol activator Myb	Myb	S	647	ESGPPLLKKIKQEVESPTEKSGNFFCSNHWA	___1	2.91738	2.30652	2.93775	0.203871	0.220251	1.81255	1.57108	1.73797	0.0145006	0.0873756	+	+	-2.50849	-6.82704	2.59061	0.0290806	-1.65626	-8.44699	3.37129	0.0242264
A0A087WPB2	MyoD family inhibitor domain-containing protein	Mdfic	S	141	APVSQKMHRKIQSSLSVNNDISKKSKVNAVF	___1	-1.70402	-1.31243		-1.07351	-1.266	-1.33759		-2.4718	-0.610723	-1.81361			0.338475	1.06381	0.583409	0.508658	0.69253	0.747351	0.309512	0.62015
A0A087WPL5	ATP-dependent R helicase A	Dhx9	S	136	KAEENNSGVESSGYGSPGPTWDRGANLKDYY	___1	0.295925	-0.143866	0.0187407	-0.264206	-0.0456371	0.794614	-0.194286	0.227028	-0.804057	-0.827332			-0.211855	-0.74419	0.47559	0.600821	-1.09148	-2.32237	1.22169	0.207853
E9QNN1	ATP-dependent R helicase A	Dhx9	S	324	MPVILNIGKLAHFEPSQRQNAVGVVPWSPPQ	___1				0.13821	-0.655922				-0.718453	-0.463621				0	0	0.995015		0	0	0.802997
A0A087WPU8		Tfdp2	S	24	PSTNAELRGFIDQNFSPTKGNISLVAFPVSS	___1	0.660915	0.0130157	1.297	0.397898	0.503458	0.565187	0.6012	0.896889	1.28842	0.734598			-0.2063	-0.355607	0.157124	0.787725	0.32375	0.933031	0.550923	0.511497
A0A087WPV1	Ubiquitin-conjugating enzyme E2 T	Ube2t	S	63	QKRKARPLGGMEKKFSPDVQRVYPGPS____	___1		-0.241165	0.266042	-1.14803		-0.81257	-1.48503		-1.71735				-1.16047	0	0	0.995117	-0.56855	0	0	0.803049
A0A087WQ11	S-phase kise-associated protein 2	Skp2	S	29	ENIPHGLLSNLGHPQSPPRKRVKGKGSDKDF	___1	1.46676	0.0726852	0.175763	1.26519	0.92346	0.82997	-0.278114	-0.283075	0.505681	-0.219326			0.522589	0.754256	0.35363	0.596361	0.0535839	0.0825631	0.0322631	0.97437
A0A087WRP5	Dedicator of cytokinesis protein 10	Dock10	S	1279	AISTVNHADSRASLASLDSNPSTTEKSSEKT	___1	0.899904	-0.388241								1.17607				0	0	0.995219		0	0	0.803444
A0A087WRP5	Dedicator of cytokinesis protein 10	Dock10	S	1282	TVNHADSRASLASLDSNPSTTEKSSEKTDNC	___1	0.828682	1.19041	0.326152	1.79766		1.52344	1.05953	0.902765	1.02891				1.01591	0	0	0.995321	-0.133005	0	0	0.803116
A0A087WRP5	Dedicator of cytokinesis protein 10	Dock10	S	1238	SRDDLSTNGGFQTQTSMKHATSVDTSFSKDV	___1		-0.22765		-1.26177	-1.45281	-1.14194	-1.30485		-1.3686				-1.12964	0	0	0.995422	-0.145208	0	0	0.803199
A0A087WRP5	Dedicator of cytokinesis protein 10	Dock10	S	1219	PRIYLKDLYPFTVNTSNQGSRDDLSTNGGFQ	___1	-2.02063		-1.83587			-1.5038	-1.55268	-2.02591	-1.21927					0	0	0.995524	0.474861	0	0	0.802858
A0A087WRP5	Dedicator of cytokinesis protein 10	Dock10	S	864	AFFRQCQKREKDMSQSPTSSFVRACKNLLNV	___1	2.76521	0.443579	2.40993	3.85334	3.17839	2.74288	1.68391		3.49621	3.17176			1.64296	1.54207	0.727352	0.332273	1.12059	1.71403	0.743916	0.337161
A0A087WRP5	Dedicator of cytokinesis protein 10	Dock10	S	1244	TNGGFQTQTSMKHATSVDTSFSKDVLNSIAA	___1	3.37016	2.73067	2.81747	2.24253	2.14359	1.83653	1.17065	1.28508	1.60039	1.59644			-0.779705	-2.15887	1.23403	0.21251	0.16766	0.458863	0.242303	0.74875
A0A087WRP5	Dedicator of cytokinesis protein 10	Dock10	S	1305	SSEKTDNCEKIPRPLSLIGSTLRFDKLDQAE	___1	-0.709003		-1.9171	-0.5065									0.806553	0	0	0.995626	0			1
A0A087WRP5	Dedicator of cytokinesis protein 10	Dock10	S	1438	HRSQTLPIIRGKNALSNPKLLQMLDNSMNSN	___1		0.658485	0.100471	-0.100224	-0.524868	-0.0985765	-0.996204	-0.909973	-0.537847	-0.302021			-0.692024	-1.53576	0.727884	0.382907	0.248318	0.517929	0.252174	0.717899
A0A087WRP5	Dedicator of cytokinesis protein 10	Dock10	S	1425	WMHTTSGHEGHKQHRSQTLPIIRGKNALSNP	___1				-0.709572	-1.69641				-1.54068	-2.45816				0	0	0.995728		0	0	0.794116
Q9DBT6		Tns1	S	206	GRHLGGSGSVVPGSPSLDRHAAYGGYSTPED	___1		-2.19385	-0.306144	-1.50139	-2.60386	-1.30882			-2.08133	-2.15586			-0.802633	-0.672767	0.268268	0.656395	-0.809772	0	0	0.794269
Q9DBT6		Tns1	S	271	PATSPSPDSAAFRQGSPTPALPEKRRMSVGD	___1	-1.58486		-1.62623			-1.68568	-2.64483	-2.04922						0	0	0.99583		0	0	0.794193
A0A087WQD1	Cytoplasmic protein NCK1	Nck1	S	85	NLKDTLGIGKVKRKPSVPDTASPADDSFVDP	___1	0.690798		0.647283											0	0	0.995932	0			1
A0A087WQN7	5'-3' exoribonuclease 1	Xrn1	S	1382	AQLPHHGEPPDEADLSPQSFAMKGTRMLKEI	___1	1.52427	2.1193	1.73544	1.56149	1.90087	1.57947		2.01174	1.50984	2.2108			-0.0618273	-0.172712	0.0830014	0.878064	0.0647144	0.126453	0.0508301	0.954055
A0A087WQN7	5'-3' exoribonuclease 1	Xrn1	S	1664	NKPGSSEATKMTPQESPPASSSSSQAAQPVS	___1	1.56871			-0.446316		0.673265		0.918142	-0.128287				-2.01503	0	0	0.996034	-0.923991	0	0	0.794035
A0A087WQN7	5'-3' exoribonuclease 1	Xrn1	S	1328	GGSARCSIKLLKRNESPGTSEAQKVVTSYPN	___1	0.831896	0.636555	0.380519	-0.95644	-0.76816	0.153783	0.199202	-0.282576	-0.852357		+		-1.47862	-5.22975	2.40403	0.0470187	-0.875827	0	0	0.793918
A0A087WQT6	Caspase-8;Caspase-8 subunit p18;Caspase-8 subunit p10	Casp8	S	233	SVLDEMSLKMAELCDSPREQDSESRTSDKVY	___1	0.11689	0.559849	0.169759	-0.0894642	0.0249233	-0.127954	-0.328297	-0.185211	-0.00949574	0.59309			-0.314436	-1.10215	0.725216	0.466847	0.505618	1.49868	0.910066	0.338016
A0A087WQT6	Caspase-8;Caspase-8 subunit p18;Caspase-8 subunit p10	Casp8	S	208	GKIEDYERSSTERRMSLEGREELPPSVLDEM	___1		-0.126059	0.284287	1.6102	0.635336	-0.730416	-1.32898	-1.76818	0.413936	0.0170727			1.04365	1.65961	0.727768	0.352916	1.49136	2.89312	1.43136	0.159521
A0A087WRE9	E3 ubiquitin-protein ligase RING2	Rnf2	S	41	RTPQEAITDGLEIVVSPRSLHSELMCPICLD	___1		-3.52372		-1.33641	-0.913004	-3.42901	-0.496216		-1.11805	-1.82071			2.39902	0	0	0.996136	0.493233	0.306756	0.110892	0.843956
A0A087WRH8		Gm5157	S	117	YASEGELQDRIIKVGSLEESKTRRLFAQIVH	___1	0.0822353		-0.67637	-0.752234	-0.676931		-2.69413			-1.4586			-0.417515	-0.867715	0.411553	0.575499	1.23553	0	0	0.794712
A0A0R4J2B5	Uncharacterized protein C19orf47 homolog	2310022A10Rik	S	135	SSAASRMIANSLNHDSPPHTPTRRSDNSTSK	___1			-0.502971	-0.738819	-1.70187		-0.894037	-1.8098	-1.96363	-1.39902			-0.717375	0	0	0.996237	-0.329407	-0.516382	0.219945	0.730483
A0A087WRM8	LisH domain and HEAT repeat-containing protein KIAA1468	2310035C23Rik;Kiaa1468	S	180	EPSTTSGGGQLNRAGSISTLDSLDFARYSDD	___1	-1.39392	-2.17721	-1.26109	-1.03819	-1.19997	-2.33363	-1.73355	-2.49069		-1.35018			0.491654	1.03749	0.552846	0.487938	0.835776	0	0	0.793696
A0A087WRQ4	Small ubiquitin-related modifier 1	Sumo1	S	2	______________MSDQEAKPSTEDLGDKK	___1	5.77296	5.70539	5.15033	5.24738	5.52098	4.70785	4.53823	4.39944	5.19692	5.10409			-0.158711	-0.424018	0.219367	0.750581	0.602	2.73368	1.81451	0.168603
A0A087WS73		Srgap2	S	224	DSPQIRKTATAGRSKSFNNHRPMDPEVIAQK	___1	-0.641506	-0.288469	-0.454974	-1.47987	-1.59595			-0.791622	-1.91066	-1.52604	+		-1.07626	-4.51138	2.35264	0.0576998	-0.926731	0	0	0.793618
A0A087WSE3	Striated muscle-specific serine/threonine-protein kise	Speg	S	1862	SLGGRARDPRMARAASSEAAPHHQPPPESRG	___1	-0.297771		-1.06439	-0.19558	-0.771011	-1.73644			-1.55627	-1.20835			0.197784	0.341433	0.142741	0.80207	0.354126	0	0	0.793845
A0A087WSE3	Striated muscle-specific serine/threonine-protein kise	Speg	S	1790	RVGSREPGRSLHKAASVELPQRRSPSPGATR	___1	-1.30529	-2.45638	-2.5539	-1.18532	-2.23322	-2.73986			-2.5885				0.395917	0.529013	0.233131	0.703083	0.151358	0	0	0.79377
A0A087WSE3	Striated muscle-specific serine/threonine-protein kise	Speg	S	1752	QEAPSPEALPSPGQESPDGPSPRRPELRRGS	___1				-0.717346	-1.44956	-0.761926								0	0	0.993289		0	0	0.793543
A0A087WSE3	Striated muscle-specific serine/threonine-protein kise	Speg	S	2525	FSNPSEKVFIRGTPDSPAQPAAAPRDAPVTS	___1	-0.615768		-2.09466	-0.810934	-1.62832				-1.71834	-1.84514			0.135588	0.143498	0.0519564	0.893831		0	0	0.79128
A0A087WSE3	Striated muscle-specific serine/threonine-protein kise	Speg	S	2161	QDLRVAGEPGLVRRLSLSLSQKLRRTPPGQR	___1	-2.24905	-4.6578		-2.06381	-2.76623				-3.9115				1.03841	0.766613	0.305507	0.614255		0	0	0.79136
A0A087WSE3	Striated muscle-specific serine/threonine-protein kise	Speg	S	2144	AGTPLELVRRPERSRSVQDLRVAGEPGLVRR	___1		-0.929855	-2.1184			-1.59262	-2.62513							0	0	0.993086		0	0	0.791428
A0A087WSE3	Striated muscle-specific serine/threonine-protein kise	Speg	S	1883	HHQPPPESRGLQKSSSFSQGEAEPRGRHRRA	___1		-2.25375		-1.41212	-1.33048	-1.60406							0.882445	0	0	0.989955		0	0	0.790991
A0A087WSE8	General transcription factor IIE subunit 2	Gtf2e2	S	62	GGSSGSKQNSDHNNGSFNLKALSGSSGYKFG	___1	-0.768785	0.289381	-1.31672	-0.119247	-0.701036	-0.178029	-1.93516	-0.718515	-0.679273	-1.23763			0.188567	0.252766	0.102709	0.836833	-0.0145501	-0.0181344	0.00666398	1
Q8CFQ1	Sigl transducer and activator of transcription;Sigl transducer and activator of transcription 1	Stat1	S	221	VHPSRLQTTDNLLPMSPEEFDEMSRIVGPEF	___1				0.670738	0.565634	-2.41305	-2.66027		0.521539	-0.329483				0	0	0.992985	2.63269	4.84751	1.56578	0.122269
F6PX41	Myc proto-oncogene protein	Myc	S	178	KLASYQAARKDSTSLSPARGHSVCSTSSLYL	___1	0.82597	1.53602	1.02149	-2.0089	-2.68167	0.712235	0.024229	0.222115	-2.93769		+		-3.47312	-7.37479	2.58831	0.0267975	-3.25722	0	0	0.790923
F6PX41	Myc proto-oncogene protein	Myc	S	76	EDIWKKFELLPTPPLSPSRRSGLCSPSYVAV	___1	-0.406277	-0.886143	-0.56697	-2.89217	-4.55218		-2.04989	-2.20103			+		-3.10238	-4.16493	1.76692	0.0665622		0	0	0.790772
A0A087WST2	Retinoblastoma-binding protein 5	Rbbp5	S	370	KQAGRPKGSKGKEKDSPFKPKLYKGDRGLPL	___1	-0.176796	0.278185	0.381139	-0.77817	-0.914631	-0.535317	-0.452499	-0.321619	-0.933209	-0.596588			-1.00724	-3.07964	1.67173	0.116513	-0.32842	-1.31919	0.940611	0.385115
E9PZ64	NGFI-A-binding protein 1	b1	S	371	LQQERRLTAGLYRQSSGEQSPDGGLPSDSSD	___1	0.347376	-0.386641	-0.39708	1.58427	0.859898	0.359002	0.095953	0.502542	1.28805	0.707203			1.36753	2.64389	1.33244	0.153234	0.67846	1.85635	1.07813	0.27037
E9PZ64	NGFI-A-binding protein 1	b1	S	375	RRLTAGLYRQSSGEQSPDGGLPSDSSDGQGE	___1			-1.38255	-0.647566	-0.00339127	-0.0123491	0.603233	-0.0341167	-0.100745	-0.700802			1.05708	0	0	0.990055	-0.586363	-1.30198	0.714884	0.390247
S4R294	Protein PRRC2C	Prrc2c	S	102	ASKQEQHEEEKAPEVSPAQPKPGVAAPPEVA	___1	1.38333	-0.419207	1.42279		1.11982	1.14395	0.286676	0.325266	1.14292	0.985483			0.324182	0	0	0.990156	0.478906	1.0285	0.550464	0.475764
S4R294	Protein PRRC2C	Prrc2c	S	755	MIPPKPLIRRDQMEGSPNSSESFEHIARSAR	___1	0.822742	-0.203762	0.383981	-1.05177	-0.366917	0.84332	-0.106905	0.480602	-0.481814	-0.151182			-1.04366	-1.86037	0.964443	0.262681	-0.722171	-1.51063	0.817884	0.336151
S4R294	Protein PRRC2C	Prrc2c	S	1215	RTEHVPSGPLRQREESETRSESSDFEVVPKR	___1	0.986473	-1.0749		0.397673	0.211878	-0.0608664	-1.22546	-0.896671	-0.0103025	0.00906944			0.348989	0.307516	0.114613	0.818053	0.727048	1.32776	0.693033	0.381498
S4R294	Protein PRRC2C	Prrc2c	S	1222	GPLRQREESETRSESSDFEVVPKRRRQRGSE	___1				-2.25657	-1.669	-1.70078	-2.00775	-1.93576	-1.44314	-1.18579				0	0	0.990257	0.566959	2.23788	1.46415	0.219588
S4R294	Protein PRRC2C	Prrc2c	S	1236	SSDFEVVPKRRRQRGSETDTDSEVHESASDK	___1	-0.0568409	-0.323807	0.143897	1.49678		-1.0034	-1.63341		1.38727	0.614197			1.5757	0	0	0.990358	2.31914	3.87404	1.364	0.153832
S4R294	Protein PRRC2C	Prrc2c	S	1516	ESVLPPKREIAKRSFSSQRPGVDRQNRRGNN	___1	1.97026	2.16644	2.73271	1.09538	1.06873	2.55102	1.97325	1.99872	1.7127	1.76888			-1.20775	-3.05558	1.5782	0.117686	-0.433541	-1.25943	0.759519	0.400308
S4R294	Protein PRRC2C	Prrc2c	S	853	ARDSTETEEQKFLSRSLEDVKPRHVDTNTQS	___1	3.44587	2.75079	2.99859	2.00351	2.07878	2.74805	2.08054	1.91516	1.95307				-1.02394	-2.81247	1.5175	0.141181	-0.294846	0	0	0.797199
S4R294	Protein PRRC2C	Prrc2c	S	899	EERISALESQPARKRSVSHGSNHAQNAEEQR	___1	1.74373	0.607	1.07365	1.18233	1.52675	1.00835		0.615086	1.43406	1.62312			0.213077	0.3911	0.177394	0.77016	0.716871	2.25307	1.08902	0.261229
A0A0G2JFY0	Spermatogenesis-associated protein 5	Spata5	S	273	RTVNKAGEVLLDVTQSPRDGSGLGLEESTGL	___1	-1.26595			-0.832407	-1.12373		-0.678837		-0.741328	-1.50953			0.287877	0	0	0.990458	-0.446592	0	0	0.797707
A0A0G2JFY0	Spermatogenesis-associated protein 5	Spata5	S	244	DLSFQLSQLDLKEPQSPSSQSTPCKPTNDRT	___1	-0.530905	-0.0397644	-0.269881	-0.333178	-0.97471	0.0977087	-1.56314	-0.9114	0.620496	-0.426983			-0.373761	-0.931656	0.518835	0.527374	0.889033	1.06368	0.503749	0.461529
A0A0A0MQ88	Cytoplasmic phosphatidylinositol transfer protein 1	Pitpnc1	S	276	APEFLSIPKDRPRKKSAPETLTLPDPEKKAT	___1	-0.386835	-1.32304	-0.0002985	0.935385	1.10231	-0.126388	-0.103323	-0.212383	0.921107	0.728912		+	1.58891	2.60157	1.27701	0.154836	0.972374	5.30017	2.86698	0.0750896
A0A0A0MQ98	Probable JmjC domain-containing histone demethylation protein 2C	Jmjd1c	S	943	SSAEPHRPHKITVHSSPPLTKTLADHHKEEL	___1		-2.48778	-1.62872		-1.70611	-2.14851							0.352141	0	0	0.990559		0	0	0.797477
A0A0A0MQ98	Probable JmjC domain-containing histone demethylation protein 2C	Jmjd1c	S	316	QQQQQRSIRPNKRKGSDSSIPDEEKMKEDKY	___1	-1.54103	-1.31022	-1.84019	-1.16835	-1.30638	-1.45792	-1.65109	-2.20395	-0.557702	-1.28798			0.326448	1.07164	0.680055	0.474799	0.848147	1.70761	0.913373	0.293037
A0A0A0MQ98	Probable JmjC domain-containing histone demethylation protein 2C	Jmjd1c	S	617	SLSAVSVTEDQLHKRSPPPETIKAKLTTSVD	___1	-0.840403	-0.672924		-1.0866		-1.40187				-2.19965			-0.329936	0	0	0.99066	-0.797786	0	0	0.796588
A0A0A0MQ98	Probable JmjC domain-containing histone demethylation protein 2C	Jmjd1c	S	1969	SNKTSVSLPESQQQNSPQKSQTNGNSSPGSA	___1	0.652115	1.19886	0.833793	0.55822	0.848774	1.75063		1.32735	1.17553	0.804052			-0.191424	-0.572967	0.324757	0.682122	-0.5492	-1.43926	0.720275	0.391322
A0A0A0MQC2	Pleckstrin homology domain-containing family G member 5	Plekhg5	S	906	PVQLLPRPPRLLKSKSEASLLQLLSGTPAAR	___1	-1.60744		-1.12643			-0.988624	-1.49411	-1.90665	-2.1136	-2.5244				0	0	0.990761	-0.855878	-1.80051	0.970959	0.278265
A0A0A0MQC2	Pleckstrin homology domain-containing family G member 5	Plekhg5	S	932	TPAARGVPPAPSRSLSELCLISVAPGVRTQR	___1	-0.0251064	-0.236568	-0.832019	0.149008	-0.580107	-0.435628	-0.958378		-1.46632	-1.83423			0.149015	0.29012	0.129289	0.819812	-0.95327	-2.27175	1.01578	0.260059
A0A0A0MQD7	Ral GTPase-activating protein subunit alpha-2	Ralgapa2	S	857	VTHEHEGITMLVRRSSSPAELELKDDLQQAH	___1	0.318153	-0.86342		-0.209475	-0.158466				-1.05653	-0.715405			0.0886631	0.128249	0.0483858	0.900594		0	0	0.796832
A0A0A0MQE5	Calmodulin-regulated spectrin-associated protein 1	Camsap1	S	1069	QDQKIKAPVHFVEPLSPTGVPGHRKPPRLGQ	___1	0.870569	-0.98481	-0.335086	0.739836	-0.190788	-0.956527			-0.993514	-0.551802			0.424299	0.480652	0.203807	0.725262	0.183869	0	0	0.796896
A0A0A0MQE5	Calmodulin-regulated spectrin-associated protein 1	Camsap1	S	823	VKMTSFAERKLQRLNSCETKSSTSSSQKTTP	___1	-0.400988	0.511398	0.0424242	0.61746	-0.0097599	0.261739	-1.06492		0.188771	0.286629			0.252905	0.49332	0.234111	0.720088	0.639289	0.83553	0.358629	0.577446
A0A0A0MQE5	Calmodulin-regulated spectrin-associated protein 1	Camsap1	S	1133	TLPQSRSLPPSTHPRSPSDPGGELPEKCLFD	___1	0.878536	0.60096	0.1925			0.330068	-0.809662	-0.625332	0.514964	0.364666				0	0	0.990862	0.808124	1.44454	0.752469	0.350527
A0A0A0MQE5	Calmodulin-regulated spectrin-associated protein 1	Camsap1	S	553	DEELVAIIRTDVSPPSPQMPRTSPQAPGLVA	___1		-0.947664				-1.59287	-0.530491		-1.96348					0	0	0.990963	-0.901796	0	0	0.798435
A0A0A0MQE5	Calmodulin-regulated spectrin-associated protein 1	Camsap1	S	560	IRTDVSPPSPQMPRTSPQAPGLVASIRSPQR	___1	-1.97976	-1.65146	-1.32179	-0.998964	-1.36923	-0.589913	-1.01835	-1.93913	-0.587388	-0.63117			0.466907	1.22429	0.708596	0.427053	0.573188	0.933346	0.460712	0.511547
B7ZCJ0	Rho GTPase-activating protein 21	Arhgap21	S	1109	PKEESERKLLSKDDTSPPKDKGTWRRGIPSI	___1	-1.54584		-1.29063		-1.63472	-1.2773		-0.949249	-1.16156	-1.17371			-0.216491	0	0	0.991064	-0.0543575	-0.205791	0.112384	0.907637
B7ZCJ0	Rho GTPase-activating protein 21	Arhgap21	S	918	TDSQKSSEDSGSRKGSSSEVFSDAAREGWLQ	___1	-0.0266857	-0.701929	-0.501031	-1.031	-1.16171		-1.42548		-1.98037				-0.686475	-1.89119	1.09874	0.256385	-0.554891	0	0	0.798586
B7ZCJ0	Rho GTPase-activating protein 21	Arhgap21	S	851	PPSLTTSAPLIRRQLSHDQESVGPPSLDGQH	___1	1.1486	-1.00999	-0.193719	0.159458	0.329624	0.170033	-0.748363	-0.820831	-0.000349998	0.514618			0.262913	0.287383	0.11456	0.822257	0.723521	1.30545	0.678939	0.389297
B7ZCJ0	Rho GTPase-activating protein 21	Arhgap21	S	1656	FRGKFQEVARVSRRNSEGSEASCTEGSLTPS	___1	-2.19783			-1.48924					-2.88724				0.708591	0	0	0.991164		0	0	0.798124
B7ZCJ0	Rho GTPase-activating protein 21	Arhgap21	S	470	QERLEDSVLMKYCPRSASQGALTSPPVSFNN	___1					-0.61211					-0.820807				0	0	0.991265		0	0	0.798051
B7ZCJ0	Rho GTPase-activating protein 21	Arhgap21	S	472	RLEDSVLMKYCPRSASQGALTSPPVSFNNHR	___1		0.515686	1.0268		1.37395	1.28527	0.492865	0.578972		1.3189			0.602705	0	0	0.991366	0.533198	0	0	0.798361
B7ZCJ0	Rho GTPase-activating protein 21	Arhgap21	S	1729	TPALAKMFDVMKKGKSTGSLLTPSRSESEKQ	___1	-1.44364	-2.4424	-2.05388	-2.04418	-1.70017	-2.26908	-2.86062		-2.2656	-2.09887			0.107795	0.217084	0.0950739	0.854236	0.382618	0.93941	0.469555	0.535666
B7ZCJ0	Rho GTPase-activating protein 21	Arhgap21	S	875	PSLDGQHSSKTERSKSYDEGLDDYREDAKLS	___1		-3.8868		-0.692112	-0.0982552	-0.969234	-1.58378	-1.24694	-0.738435	-0.481836			3.49162	0	0	0.991467	0.656516	1.88375	1.11047	0.264551
A0A0A0MQF6	Glyceraldehyde-3-phosphate dehydrogese	Gapdh;Gm3839	S	49	GFGRIGRLVTRAAICSGKVEIVAINDPFIDL	___1			-1.93505						-1.33221	-1.87086				0	0	0.991568		0	0	0.798654
A0A0A0MQF6	Glyceraldehyde-3-phosphate dehydrogese	Gapdh;Gm3839	S	234	LWRDGRGAAQNIIPASTGAAKAVGKVIPELN	___1		0.739439	1.70596	1.92871	1.49948	1.08478	0.381517	0.189054	1.66141	1.54775			0.491395	0.781518	0.345985	0.606873	1.0528	2.31898	1.23007	0.208002
A0A0A0MQF6	Glyceraldehyde-3-phosphate dehydrogese;Glyceraldehyde-3-phosphate dehydrogese, testis-specific	Gapdh;Gapdhs;Gm15294	S	175	NDEKYDNSLKIVSNASCTTNCLAPLAKVIHD;NHEKYDNSLKIVSNASCTTNCLAPLAKVIHD	___1	0.391777	-0.7083	0.656413			0.358768	-0.519854	-1.29299	0.712613	0.152878				0	0	0.991669	0.917436	1.22267	0.596615	0.409077
A0A0A0MQJ6	Termil uridylyltransferase 4	Zcchc11	S	137	ENTPTSQMKLQKTPRSPLEPENVPSLLLKEN	___1	-1.13315	-1.10911	-1.06932	0.810642	0.0562725	-0.777747	-0.224245	-1.76836	0.733365	-0.221445	+		1.53732	4.02268	1.91564	0.0757978	1.17941	1.50609	0.738262	0.337525
A0A0A0MQJ6	Termil uridylyltransferase 4	Zcchc11	S	92	EKTPSLQTKAEKVPKSPNLPVKAEKAPCTTA	___1	2.92094	3.01623	2.94579	2.76521	2.14566	2.31061	1.79235	1.94666	2.43994	2.25431			-0.505552	-1.51448	0.923265	0.338803	0.330586	1.06619	0.670384	0.460789
A0A0A0MQL8	NudC domain-containing protein 3	Nudcd3	S	73	DLSGPQEVEKEEPPGSQDPEHTVTHGLEKAE	___1			-0.686759	3.1579	2.97364				2.91493	2.99858			3.75253	0	0	0.991771		0	0	0.795073
A0A0A6YVP7	Myeloid leukemia factor 1	Mlf1	S	34	FLAHRESMRNMMRSFSEPLGRDLLSISDGRG	___1	-2.70716	-2.50323	-2.2515	-2.36341	-1.98393					-1.64831			0.313627	0.976327	0.599791	0.51073		0	0	0.794992
A0A0A6YVS2	Transmembrane and coiled-coil domain-containing protein 1	Tmco1	S	72	KQSKKLEKKKETITESAGRQQKKKIERQEEK	___1	-0.361032		-0.380895	-2.76708		-1.34756	-0.724514	-1.57642	-2.11747	-2.11997			-2.39612	0	0	0.991872	-0.902557	-2.10572	1.14904	0.232067
D3YUD8	Proteasomal ubiquitin receptor ADRM1	Gm9774;Adrm1	S	307	KEGDTKDKKDEEEDMSLD_____________	___1	-0.21768	1.54644		0.502209	1.39559	0.455689	0.297863	0.553501	0.602599	1.91138			0.28452	0.261336	0.0965824	0.838216	0.821304	1.3754	0.705336	0.369218
A0A0A6YVY5	Kinetochore protein Nuf2	Nuf2	S	82	SLKEVEDNLKSKIVDSPEKLKNYKDKMKGTV	___1	1.67223	1.62027	1.93474	1.01946	1.01132	0.411847	0.0281067	0.402197	0.210748	1.10784			-0.727021	-3.22138	1.98817	0.107988	0.378575	0.802087	0.415958	0.568632
A0A0A6YWM7	Ubiquitin carboxyl-termil hydrolase;Ubiquitin carboxyl-termil hydrolase 4	Usp4	S	203	EEEEMDHQEEGKEQLSEVEGSGEDDQGDDHS	___1	0.99996	0.813324	0.732196	0.786108	0.727997	0.99433	1.10344	0.753313	0.887067	0.780542			-0.0914408	-0.446912	0.350297	0.741225	-0.116556	-0.487047	0.333305	0.732739
A0A0A6YWM7	Ubiquitin carboxyl-termil hydrolase;Ubiquitin carboxyl-termil hydrolase 4	Usp4	S	208	DHQEEGKEQLSEVEGSGEDDQGDDHSESAQK	___1	-0.110981	-0.48868	-0.454047	0.0703354	-0.345095	-0.568049	-0.988937	-0.561459	0.507022	0.262939			0.213856	0.669313	0.395988	0.639174	1.09113	3.58967	1.8936	0.120255
A0A0A6YWF7	Protein lin-9 homolog	Lin9	S	65	AVEMPFRNSKRSRLFSDEDDRQINTKSPKRN	___1	-1.20515	-1.57054	-1.98094	-0.465622	-0.540792	-0.761159	-0.83185	-1.19569	-1.6278	-0.577606			1.08234	2.77072	1.47221	0.143173	-0.173137	-0.327766	0.146858	0.823619
A0A0A6YW06	Protein ebled homolog	Eh	S	703	RNEDAEPITAKAPSTSTPEPTRKPWERTNTM	___1			0.593616		-1.73737		-1.02101						-2.33098	0	0	0.991973		0	0	0.796279
A0A0A6YW06	Protein ebled homolog	Eh	S	125	VLNSQEAGPTLPRQNSQLPAQVQNGPSQEEL	___1	-0.104475	-1.30523	-1.2597	0.645908	-0.270815	-0.604062			0.276561	-1.04681			1.07735	1.51411	0.753663	0.33879	0.218935	0	0	0.796538
A0A0A6YW06	Protein ebled homolog	Eh	S	723	TRKPWERTNTMNGSKSPVISRPKSTPSSQPS	___1	3.3247	3.47161	3.54333	2.92483	2.36258	2.87369	2.52111	2.0228	2.45538	2.28233			-0.802842	-2.46722	1.42283	0.167597	-0.103679	-0.243885	0.113105	0.876884
A0A0A6YW22		Mpzl1	S	179	LYRRKHSKRDYTGAQSFTHS___________	___1	-0.644054	-0.0531216	-0.788001	-1.04417	-1.71158	-0.46876	-1.08438	-0.996355	-1.22369	-1.57129			-0.882813	-1.83058	0.982623	0.26974	-0.547654	-1.44143	0.837525	0.351568
A0A0A6YWC4	Protein patched homolog 1	Ptch1	S	1143	PLTPRQQPHLDSGSLSPGRQGQQPRRDPPRE	___1	-1.18418	-1.93519	-1.24209	-1.71708		-1.97086		-2.67403	-1.70799	-2.67788			-0.263257	0	0	0.992074	0.129509	0.185282	0.0711592	0.922521
E9QNQ4	Rap guanine nucleotide exchange factor 2	Rapgef2	S	1077	RKKVPVKDLPPFGINSPQALKKILSLSEEGS	___1	-1.90002	-1.72929	-1.83305	-1.65301		-1.91454	-2.25008	-2.09832					0.167782	0	0	0.992175		0	0	0.811467
E9QNQ4	Rap guanine nucleotide exchange factor 2	Rapgef2	S	583	KHIPAALPVSGTLSSSNPDLLQSHHRILDFS	___1	1.22582	-0.555523	0.421285	1.18754	0.39617	-0.471374	-2.29588	-0.735411	-0.568372	0.677929			0.427994	0.517292	0.223574	0.706551	1.22233	1.2609	0.594452	0.400114
E9QNQ4	Rap guanine nucleotide exchange factor 2	Rapgef2	S	1020	LPKNPGDKKPVKSETSPVAPRAGPQQKVQPQ	___1		-1.47107	-0.749831			-1.34814		-2.31273						0	0	0.992276		0	0	0.8099
D3YVN1	Actin-like protein 6A	Actl6a	S	181	IPPYMIASKEAVREGSPANWKRKEKLPQVTR	___1	0.327417	-1.0151	-1.32663	-1.38156	-1.70565	-0.911132	-1.40877	-1.76348	-1.79107	-1.64425			-0.872163	-1.13834	0.550201	0.451275	-0.356531	-0.841286	0.45436	0.550708
A0A0A6YWH9	Zinc finger protein 639	Zfp639;Znf639	S	16	MRQPDLKYFDNKDDDSDPETANDLPKFADGT	___1		-1.73905		-1.29607	-0.741983	-0.666755	-0.77177	-1.02802	-1.16872	-1.34359			0.720029	0	0	0.992377	-0.433971	-1.71477	1.18099	0.293065
A0A0A6YWL6	Zinc finger protein 704	Zfp704;Znf704	S	260	NTDATAEGLNTVAPVSPSQSLASAPAFPIPD	___1	-0.1744								-1.77676					0	0	0.992478		0	0	0.810755
A0A0A6YWM5	Rab3 GTPase-activating protein non-catalytic subunit	Rab3gap2	S	449	IVEDLHERVPEKGGFSPFGNTQGPSRVAQFL	___1			-1.10725	1.92118	1.64264				1.39882	1.14112			2.88915	0	0	0.99258		0	0	0.810635
A0A0A6YWX1	Ubiquitin carboxyl-termil hydrolase;Ubiquitin carboxyl-termil hydrolase 19	Usp19	S	163	ELVPGLQCQENGQELSPIALEPGSEPRRAKQ	___1	-2.0127	-2.28289		-0.479086		-1.17059			-0.0443964	-1.03906			1.66871	0	0	0.992681	0.628862	0	0	0.810889
A0A0A6YX73	cAMP-dependent protein kise type II-alpha regulatory subunit	Prkar2a	S	97	ADLEVPVPSKFTRRVSVCAETFNPDEEEEDN	___1	3.06002	3.04257	2.1533	4.22555	4.23312	4.10146	2.92145	2.32248	4.72488	3.34068			1.47737	3.03673	1.50139	0.120062	0.917653	0.966675	0.44486	0.498517
E9PWX8	Microtubule-associated serine/threonine-protein kise 4	Mast4	S	1176	APKLSGQRYRSGRRKSAGSIPLSPLARTPSP	___1	-1.44877	-2.63034	-1.15996	-1.86536	-1.04519	-2.57939	-2.23833	-2.71772	-2.43118	-1.46276			0.291085	0.384927	0.162801	0.772437	0.564842	1.11835	0.589211	0.441896
Q5FWX7	Oxysterol-binding protein;Oxysterol-binding protein-related protein 9	Osbpl9	S	219	SSGSASVLTHSSSGNSLKRPDTTESLNSSMS	___1	-0.969414	0.0395088		-0.550631	-1.62108	-1.40037				-1.49257			-0.620901	-0.743158	0.312081	0.623581	-0.0921946	0	0	0.810152
A0A1D5RM41	Lipopolysaccharide-responsive and beige-like anchor protein	Lrba	S	1219	LDGGMKATNLAGETESVSDCADNVSEAPATS	___1		-0.875898		2.20365	1.42654	1.07321	0.240107						2.69099	0	0	0.992782		0	0	0.810436
A0A1D5RM41	Lipopolysaccharide-responsive and beige-like anchor protein	Lrba	S	1228	LAGETESVSDCADNVSEAPATSEQKITKLDV	___1	-0.507282	-0.353067		0.418219	0.363579	-0.110093		-1.07285	0.461265	0.0616703			0.821074	4.51625	2.00962	0.103416	0.85294	1.37306	0.613723	0.404219
A0A1D5RM41	Lipopolysaccharide-responsive and beige-like anchor protein	Lrba	S	979	GVDVSVGSQHEDRKDSPISPHFTRNSDENSS	___1	-0.783459	-0.996332	-0.900252	-0.837427	-1.10266	-1.21764	-1.49348	-2.11053	-1.52354	-1.46182			-0.0766964	-0.338132	0.230605	0.796168	0.114541	0.259415	0.119513	0.865681
A0A1D5RM41	Lipopolysaccharide-responsive and beige-like anchor protein	Lrba	S	1769	VSSVDPTHASDTGGESPGSRSPNAKLPSVAA	___1	-0.248371			2.02573		1.613	2.51287		2.2772	1.81376			2.27411	0	0	0.992883	-0.0174589	-0.0288054	0.0107219	1
A0A1D5RM41	Lipopolysaccharide-responsive and beige-like anchor protein	Lrba	S	994	SPISPHFTRNSDENSSIGRASSIDSASNTEL	___1	0.714663	1.44894	1.05445	1.33369	1.21381	0.522338	-0.502985	0.275587	0.888474	1.14256			0.201065	0.532594	0.28304	0.701524	0.917204	1.79856	0.953725	0.278742
A0A1D5RM41		Lrba	S	1487	KTIHSLIPMGKSAAKSPVDIVTGGISPVRDL	___1				0.196131	-1.03295				-0.786639	-1.21325				0	0	0.996339		0	0	0.813978
A0A1D5RM41	Lipopolysaccharide-responsive and beige-like anchor protein	Lrba	S	2067	NSENEALLEGDDDTLSSVDEKDLENLAGPVS	___1				1.97965	2.23009	0.753722	1.49072		2.06478	1.79382				0	0	0.996441	0.807083	1.63837	0.754158	0.349494
A0A1D5RM41	Lipopolysaccharide-responsive and beige-like anchor protein	Lrba	S	2068	SENEALLEGDDDTLSSVDEKDLENLAGPVSL	___1						-0.535426	-0.466192	1.8935					0			1		0	0	0.814199
A0A0A6YXX6		Srsf6	S	81	IVEHARGPRRDRDGYSYGSRMTNGAEAVSTE	___1	-1.45807	-0.266455	-0.951844	-1.99369	-1.50926	-1.29928	-1.5171	-1.31477	-2.09976	-1.61594			-0.859351	-1.47927	0.764645	0.348366	-0.4808	-1.59321	1.01156	0.320428
Q3TWW8	Serine/arginine-rich splicing factor 6	Srsf6	S	45	EIDLKNGYGFVEFEDSRDADDAVYELNSKEL	___1	-0.67812	-0.0956612	-0.836991	-0.737831	-0.0934658	-0.525619	-0.261925	-0.412409	-0.634299	0.0425835			0.121276	0.254123	0.114109	0.836876	0.104126	0.280781	0.138897	0.852672
A0A0A6YY64		Pfkfb3	S	441	SEDAKKGPNPLMRRNSVTPLASPEPTKKPRI	___1	1.80344	0.39818	0.68476	0.981697	0.897526	0.0612249	-0.479309	-0.665747	0.314427	0.640699			-0.0225166	-0.0344102	0.0131598	0.942808	0.83884	2.06316	1.14526	0.237062
A0A0B4J1E2	SNW domain-containing protein 1	Snw1	S	224	PPRFKINKKIPRGPPSPPAPVMHSPSRKMTV	___1	-0.141712	-0.495918	0.174191	-0.464088	0.211311	-0.789697	-1.11234	-1.17109	0.0441408	0.112104			0.0280911	0.0617833	0.0260144	0.930152	1.1025	4.32116	2.24162	0.0917
D3Z5P5	D-binding protein SMUBP-2	Ighmbp2	S	797	RRSPASSGSVAPQPSSPPSPAQAEPEPRAEE	___1				-0.864822		-0.865058	-0.131433	-0.49918						0	0	0.996544		0	0	0.814718
D3Z5P5	D-binding protein SMUBP-2	Ighmbp2	S	800	PASSGSVAPQPSSPPSPAQAEPEPRAEEPVT	___1	0.832125	0.0426197	-0.77741	0.858208	-0.298912	0.0379725	0.375443	0.0883503	0.626933	-0.680317			0.247203	0.294714	0.119214	0.818032	-0.193947	-0.320189	0.138519	0.829164
A0A0G2JDC3	Uncharacterized protein C7orf43 homolog	BC037034	S	248	RDLVERHQASLGRSQSFSHQQPSRSHLMRSG	___1	-1.44381	0.070303	0.204858	-0.605143	-0.239637	0.186767	-0.42065	-0.402485	-0.822114	0.0352764			-0.0328391	-0.0412639	0.0153267	0.939251	-0.181296	-0.355191	0.162044	0.806097
A0A0G2JDI2		Fbrsl1	S	13	___MKVTMARGGDRNSDDDSVLEASSSQRSS	___1	-0.88129	-1.02557	-1.17907	-1.80127	-1.30698	-1.39475		-0.561974	-1.41889	-1.86534			-0.525483	-1.66785	1.03515	0.304413	-0.663758	-1.15951	0.529848	0.461765
A0A0G2JEF6	Leucine-rich repeat flightless-interacting protein 2	Lrrfip2	S	108	ASATTPLSGNSSRRGSGDTSSLIDPDTSLSE	___1	-1.62704		-1.36137	0.562992	-0.247921		1.11151		-0.503945	0.0495224			1.65174	3.13624	1.21673	0.1657	-1.33872	0	0	0.815474
A0A0G2JDV2			S	74	RAAPAAGGPGPAPAASSPPPAPGPAALPPAL	___1	-0.806967	-1.1141	-1.84019	-1.81669		-1.48567							-0.562937	0	0	0.996646		0	0	0.815389
A0A0G2JDV2	Non-canonical poly(A) R polymerase PAPD7	Papd7	S	552	YRRWIKEKWGSRILPSPDLDNRIKIKERITT	___1				-0.512405	-1.21089	0.930886	0.103897	0.184101	-1.13787	-1.72982				0	0	1	-1.84014	-3.64204	1.69899	0.116811
A0A0H2UH17	Ubiquitin-associated protein 2-like	Ubap2l	S	493	PQPAQQKLKQQKKKTSLTSKIPALAVEMPGS	___1	1.07183	0.689604	0.976581	0.435577	0.69927	-0.576238	-0.0213833	-0.417463	0.125264	0.397501			-0.345248	-1.24232	0.830848	0.421361	0.599744	1.78536	1.07303	0.28002
A0A0H2UH17	Ubiquitin-associated protein 2-like	Ubap2l	S	453	KPPAVATSTAAPPPPSSPLPSKSTSAPQMSP	___1	-0.0604115		-0.865306		-1.00802				-1.0201	-1.00415			-0.545164	0	0	1		0	0	0.815001
A0A0H2UH17	Ubiquitin-associated protein 2-like	Ubap2l	S	609	QRSTQTRRYPSSISSSPQKDLTQAKNGFSSV	___1	-0.144596	1.79067	0.693656	-0.0342579	0.263691	1.32661	0.480446	0.0528278	0.544452	0.838297			-0.665193	-0.799656	0.366125	0.580098	0.0714119	0.119933	0.0484061	0.954457
A0A0H2UH17	Ubiquitin-associated protein 2-like	Ubap2l	S	416	LVQYDLKSANDSTVHSPFTKRQAFTPSSTMM	___1	-0.540487	0.40943	0.198974	-2.2746	-2.60546	-0.0117407	-0.460646	-0.339403	-1.88706	-1.48822	+		-2.46267	-5.00775	2.08987	0.049932	-1.41704	-4.31822	2.07511	0.0921226
A0A0H2UH17	Ubiquitin-associated protein 2-like	Ubap2l	S	467	PSSPLPSKSTSAPQMSPGSSDNQSSSPQPAQ	___1	2.89232	2.02649	3.6666	3.76798	3.67236	4.73601	4.05407	3.82541	5.14524	4.16289			0.85837	1.20458	0.592305	0.431122	0.448902	0.737558	0.354124	0.60306
A0A0H2UH17	Ubiquitin-associated protein 2-like	Ubap2l	S	477	SAPQMSPGSSDNQSSSPQPAQQKLKQQKKKT	___1	-0.0728016	-1.27843		0.106291	-0.43009	1.9535	0.5502	0.818165		0.114523			0.513717	0.676137	0.285921	0.654469	-0.992766	0	0	0.813161
A0A0G2JDW6	Aminoacyl tR synthase complex-interacting multifunctiol protein 1;Endothelial monocyte-activating polypeptide 2	Aimp1	S	99	TPLQTNCTASESVVQSPSVATTASPATKEQI	___1	0.845402	0.412045	1.01974	2.0584	1.29775	0.998113	-0.15955	-0.245655	2.70745	2.08815			0.91901	1.96751	1.0583	0.241631	2.20017	3.2995	1.51869	0.132609
A0A0G2JDW6	Aminoacyl tR synthase complex-interacting multifunctiol protein 1;Endothelial monocyte-activating polypeptide 2	Aimp1	S	107	ASESVVQSPSVATTASPATKEQIK_______	___1	1.77561	1.13974	1.45035			1.79091	0.71187	0.943142	-0.106988					0	0	1	-1.25563	0	0	0.812482
A0A0G2JDW7	40S ribosomal protein S27;40S ribosomal protein S27-like	Rps27;Rps27l	S	76	LCQPTGGKARLTEGCSFRRKQH_________	___1	1.39	0.87711	1.21128	1.42717	-0.600695	0.162503	0.100334	-1.29417	-0.147353	-0.378067			-0.746224	-0.847736	0.387817	0.560741	0.0810663	0.112607	0.0437201	0.957448
A0A0G2JDW7	40S ribosomal protein S27	Rps27	S	9	_______LAKDLLHPSPEEEKRKHKKKRLVQ	___1	2.73108	1.51301	1.69366	1.93316	2.07133	1.88589	1.6638	1.15646	1.57607	1.84131			0.0229953	0.0388008	0.0151558	0.940203	0.139975	0.353741	0.175053	0.80634
A0A0G2JDW7	40S ribosomal protein S27;40S ribosomal protein S27-like	Rps27;Rps27l	S	25	LEEEKKKHKKKRLVQSPNSYFMDVKCPGCYK;PEEEKRKHKKKRLVQSPNSYFMDVKCPGCYK	___1	-1.35774			-0.198128	-1.01483	-1.36792	-1.91977		-1.24656	-1.54516			0.751265	0	0	1	0.247983	0.599385	0.290635	0.690722
A0A0G2JEB8	Y+L amino acid transporter 1	Slc7a7	S	19	STKYEVAAQHEADDGSALGDGASPVAEQVKL	___1	1.37397	1.51081	1.82368	2.77531	2.43451	1.72662	2.28751	2.19994	2.85098	2.57725			1.03542	3.30101	1.77553	0.103367	0.642757	1.85253	1.09587	0.270277
D3Z0T9	SH2B adapter protein 3	Sh2b3	S	129	LQHLRRGLRQLFRRRSAGELPGATSDTNDID	___1	0.0731888		-0.208484	0.482195	0.33942	-0.130099	0.639648	0.239841	1.05228	1.04413			0.478455	1.85523	1.02766	0.313013	0.798406	2.0633	1.16205	0.237166
A0A0G2JE93	MLN64 N-termil domain homolog	Stard3nl	S	39	DIHSINPAQLMARIESYEGREKKGISDVRRT	___1				0.184902	-0.283133				0.0111246	-0.369785				0	0	1		0	0	0.80699
A0A0G2JE93	MLN64 N-termil domain homolog	Stard3nl	S	193	QEAEEENRLLLVQDASERAALIPAGLSDGQF	___1	-2.18843	-1.65619		0.228676	-0.105999	-1.38543	-1.15169	-1.94583	-0.00165272	-0.511343			1.98365	4.78728	1.61607	0.0950515	1.23782	2.69897	1.38838	0.170457
A0A0G2JEA0	Ankyrin repeat and IBR domain-containing protein 1	Ankib1	S	738	QEFLASVARGVAPADSPDAPRRSFAGGTWDW	___1	1.66635	1.15531	1.16488	1.41119	0.866089	0.485309	0.0361919	-0.340832	0.721509				-0.190206	-0.478027	0.245227	0.726511	0.661286	0	0	0.806845
B1AY26		Gm7173	S	98	MTAMVEYHPNKNEDMSDHIFISVGNKVLDIP	___1	1.15923	-0.354828	0.334228					0.120005	-1.36692					0	0	1	-1.48692	0	0	0.806778
B1AY26		Gm7173	S	104	YHPNKNEDMSDHIFISVGNKVLDIPLFGLIP	___1	1.15923	-0.354828	0.334228					0.120005	-1.36692					0	0	1	-1.48692	0	0	0.806818
A0A0G2JF33	Protein FAM133B	Fam133b	S	82	ENWKKELEKHREKLLSGNESSSKKRQKKKKE	___1	2.33279	2.20698		0.837091	1.12869	1.63695	0.677177	0.634228	0.136697	0.48843			-1.28699	-4.97309	1.82728	0.0917627	-0.670222	-1.23559	0.643887	0.404829
A0A0G2JF33	Protein FAM133B	Fam133b	S	86	KELEKHREKLLSGNESSSKKRQKKKKEKKKS	___1	1.73081	1.51943	1.4712	-0.110985	0.109623	1.04559	-0.0198803	0.741776	-0.384725		+		-1.57449	-6.79454	2.89974	0.0298692	-0.973888	0	0	0.805988
A0A0G2JGN9	DJ homolog subfamily B member 6	Djb6	S	15	_MVDYYEVLGVQRHASPEDIKKA________	___1	-1.64561	-1.55763	-1.65365	-3.30675	-3.49203	-3.24703	-3.02547	-3.39519		-2.63875	+		-1.78043	-9.91037	3.70762	0.016	0.583816	0	0	0.805906
A0A0G2JEW9	P2Y purinoceptor 14	P2ry14	S	332	KKLHMSLKVQNDLEVSKTKRENAIHESTDTL	___1	1.85509	1.89015		1.81934	2.03536	0.697564	-0.110498	-0.680668	0.466495	1.12614			0.0547295	0.261333	0.176152	0.838112	0.827516	1.23191	0.613323	0.406116
A0A0G2JF13	Cytokine receptor-like factor 2	Crlf2	S	137	LRRVKDALLPCVPDPSGSFPGLFEKHHGNFQ	___1			-3.23291	-1.74417			-3.08863		-2.78581				1.48874	0	0	1	0.302817	0	0	0.805574
A0A0G2JF13	Cytokine receptor-like factor 2	Crlf2	S	139	RVKDALLPCVPDPSGSFPGLFEKHHGNFQAW	___1			-3.23291	-1.74417			-3.08863		-2.78581				1.48874	0	0	1	0.302817	0	0	0.8055
A0A0G2JF55	Methylcytosine dioxygese TET2	Tet2	S	39	PISHTEPLAVKLQNGSPLAERPHPEVNGDTK	___1	0.37583	-1.15066	-0.737634	-0.995104	-1.23353	-1.27743	-1.61871	-2.12128	-1.58276	-1.51579			-0.610164	-0.877702	0.419388	0.549006	0.123196	0.295169	0.140384	0.843555
P27546-3	Microtubule-associated protein 4	Map4	S	617	VKAAEQMSTLPIDAPSPLENLEQKETPGSQP	___1		-1.31523		1.61115	1.81077	-0.965529	-0.228779	-1.18829	1.59705	1.21823			3.02619	0	0	1	2.20184	4.40332	1.92792	0.0891626
P27546-3	Microtubule-associated protein 4;Microtubule-associated protein;Uncharacterized protein C3orf20 homolog	Map4	S	667	TGNDITTPPNKEPPPSPEKKAKPLATTQPAK	___1	2.50522	1.48088	2.83026	4.37162	4.7739	2.70832	1.77928		4.23811	4.51605			2.30064	3.5619	1.61243	0.0911502	2.13328	3.64751	1.31902	0.164501
P27546-3	Microtubule-associated protein 4;Microtubule-associated protein	Map4	S	785	LKPGPKTTPTVSKATSPSTLVSTGPSSRSPA	___1	2.98274	1.9225		3.04189	2.81253			0.852341	2.55426	2.51063			0.474587	0.738795	0.324365	0.624972	1.6801	0	0	0.805417
P27546-3	Microtubule-associated protein 4;Microtubule-associated protein	Map4	S	901	PSSSAPRVSRLATTVSAPDLKSVRSKAKVEK;PSSSAPRVSRLATTVSAPDLKSVRSKVGSTE	___1	-0.766146		-1.61691	-0.726509	-1.53795	-2.1791	-2.34206	-3.29774		-1.66087			0.059298	0.0862089	0.0320535	0.919165	0.945428	0	0	0.806515
A0A0G2JFL5	Protein orai-2	Orai2	S	2	______________MSAELNVPMDPSAPACP	___1	-0.38236	-0.24444	-0.757495	-0.49497	-0.61698	-0.108628	-0.942543	-0.769596	-0.926206	-0.362646			-0.0945431	-0.311966	0.171844	0.809147	-0.0375034	-0.0766133	0.0318123	0.97741
A0A0G2JFQ4	Neurobeachin-like protein 2	Nbeal2	S	2405	NINNYFTFSKDPTMGSPKVQKLLSGPWVSDS	___1			-1.43771		-1.58975				-0.957589	-1.51277			-0.152032	0	0	1		0	0	0.806699
A0A0G2JFQ4	Neurobeachin-like protein 2	Nbeal2	S	2170	RQFHSVAAAWQARLESPADVKELIPEFFYFP	___1	0.271727	-0.82588	-0.232556	-0.358597	-0.697168	-1.40474	-1.61701	-1.47824	-0.28202	-0.660965			-0.265646	-0.502641	0.237173	0.715011	1.0285	3.91841	2.09846	0.10884
A0A0G2JFQ4	Neurobeachin-like protein 2	Nbeal2	S	1270	DVLTRLYVLEAATDSSPPRFLPELPISSELA	___1	-1.4068		-0.667333	0.457052		-0.887073	-1.22093	-1.53844	0.476535	-0.266701			1.49412	0	0	1	1.3204	2.81941	1.42995	0.163959
A0A0G2JFQ4	Neurobeachin-like protein 2	Nbeal2	S	2701	SSQFARRLWRSSRRISQVSSGETEYNPGEAR	___1	2.28262	0.412985	1.05111	2.45711	2.20632	0.925097	0.532307	0.576637	2.39052	1.71159			1.08281	1.3294	0.644151	0.393711	1.37304	3.43645	1.70999	0.124799
A0A0G2JFR7	Ribosome production factor 1	Rpf1	S	32	KRKAAAEEPQEAAAASDGTAESGVQPAKAAA	___1	0.249933		-0.531991	-0.931782	-1.46004		-0.488836	-0.652847	-1.77686	-1.40349			-1.05488	-1.84477	0.810009	0.31588	-1.01933	-3.35417	1.42295	0.174403
Q9D394-4			S	27	ESCGEEQERGGERRPSEPLEPRGASARGADR	___1	-0.907778	-1.95587	-1.60416	-1.67451	-1.99557		-2.3405		-2.20685	-1.90837			-0.345768	-0.671141	0.331555	0.639096	0.282887	0	0	0.806358
			S	N	ASATTPLSGNSSRRGSGDTSSLIDPDTSLSE	___1		-2.86279	-1.13572	-0.772083		-1.73335		-1.62453	-0.890822				1.22717	0	0	1	0.788115	0	0	0.808926
A0A0G2JFW6	Regulation of nuclear pre-mR domain-containing protein 2	Rprd2	S	550	SEVSSTSASKASVGQSPVLPSTTFKLPSSSL	___1	1.77823	-0.312813	1.20493	0.856859		0.81268	0.519623	0.0859375	0.583943	0.316162			-0.0332568	0	0	1	-0.0226941	-0.0581567	0.0256743	0.98718
A0A0G2JFW6	Regulation of nuclear pre-mR domain-containing protein 2	Rprd2	S	866	AFNIRGNEPGSERSPSPSKNDAFFTPDSNHS	___1					-3.29421					-3.53967				0	0	1		0	0	0.80899
A0A0G2JFW6	Regulation of nuclear pre-mR domain-containing protein 2	Rprd2	S	844	VRALLDSSENCDRLSSPPGLFGAFNIRGNEP	___1	-1.31832	-2.95414	-2.08663	-1.50242		-3.63421		-3.98907	-2.60687	-3.23199			0.617277	0	0	1	0.892215	1.9421	0.882387	0.299253
A0A0G2JFW6	Regulation of nuclear pre-mR domain-containing protein 2	Rprd2	S	421	TGVSSASRPSPGIPTSPSNLSSGLKTPAPAT	___1	0.237597	0.681303	-0.576983	0.556408			-1.12639			-1.29626			0.442436	0	0	1	-0.169868	0	0	0.809229
A0A0G2JFW6	Regulation of nuclear pre-mR domain-containing protein 2	Rprd2	S	374	TAAPPLPKPLSTALLSPSPTLVLPNLANVDL	___1	0.126266		-2.56339		-0.986359					-2.16394			0.232204	0	0	1		0	0	0.809306
A0A0G2JFW6	Regulation of nuclear pre-mR domain-containing protein 2	Rprd2	S	529	LLSSTQSFIPKSFNYSPSSSTSEVSSTSASK	___1						-1.50186	-0.738571						0			1		0	0	0.809173
A0A0G2JFZ4		Tsc22d2	S	587	QTQPLVGQVDDTRRKSEPLPQAPLSLIAESK	___1	-1.82467	-1.54955	-1.15282	-1.25412	0.108709	-1.52204	-1.17764	-1.85109	-0.771104	-0.290291			0.936305	1.40404	0.705188	0.371739	0.986225	2.41485	1.30617	0.197584
A0A0G2JGG7	Krev interaction trapped protein 1	Krit1	S	22	IEDAYVAVIRPKNTASLNSREYRAKSYEILL	___1	0.807064	1.27962	1.64089		1.64795	0.530196	0.0669117	0.491943	0.641582	1.394			0.405424	0	0	1	0.654774	1.48929	0.825375	0.339566
Q3TUE1	Far upstream element-binding protein 1	Fubp1	S	410	KSISQQSGARIELQRSPPPNADPNMKLFTIR	___1	-0.687159		-0.783555	0.569197	-0.134871	-1.44517	-2.11945		0.473798	0.129467			0.95252	2.09199	0.937307	0.278126	2.08394	4.35465	1.50238	0.136726
Q3TUE1		Fubp1	S	628	WAEYYRQQAAYYAQTSPQGMPQHPPAPQGQ_	___1	-1.41461			0.579594	-1.16406	0.729539			0.139609	-0.903873			1.12237	0	0	1	-1.11167	0	0	0.807999
A0A0G2JGY6	Transcription factor SPT20 homolog	Supt20h	S	504	SPTPPPSCKPSLSRKSSVDLSQVSMLSPAAL	___1	-0.350901	-1.40962	-0.854543				-1.32573		-0.251054	0.0457821				0	0	1	1.22309	0	0	0.808062
A0A0G2JGY6	Transcription factor SPT20 homolog	Supt20h	S	434	CPVKMSHSSSGSAALSPGEEAEQAETSSIQS	___1		-1.35055		-0.762753	-0.2138				-0.276914	-0.50107			0.862271	0	0	1		0	0	0.807716
A0A0G2JH17	Integrator complex subunit 1	Ints1	S	131	LGRLAEAAVAEKRAISPSIKEPSVVPIEVLP	___1	0.242088		-0.48895	-1.40206	-2.71058		-1.46732		-3.08774	-2.02138			-1.93289	-2.2755	0.909506	0.251304	-1.08724	0	0	0.807553
A0A0G2JH17	Integrator complex subunit 1	Ints1	S	1355	SLPPRRDSTEAPKPESSPEPPPGQGRTRAGT	___1		-1.76633	-1.80356	-2.41854		-1.8081		-2.21333	-2.98711				-0.6336	0	0	1	-0.976391	0	0	0.807783
A0A0G2JH17	Integrator complex subunit 1	Ints1	S	1356	LPPRRDSTEAPKPESSPEPPPGQGRTRAGTQ	___1			-1.48814	-1.37378		-1.83616		-1.59766	-2.50329	-2.07208			0.114356	0	0	1	-0.570773	-1.6478	0.834233	0.347115
A0A0G2JH17	Integrator complex subunit 1	Ints1	S	334	EEDSQTELLIAEEKLSPEQEGQLMPRPRYDE	___1	-0.25605	-0.423117	-0.882051	-0.659801	-0.410025	-1.31273	-0.842587	-1.45016	-0.576846	-0.386755			-0.0145073	-0.04042	0.018254	0.939953	0.720027	2.07012	1.20603	0.235688
E9Q5A3	Histone-lysine N-methyltransferase EHMT1	Ehmt1	S	81	SHLNAPKHTQENTRASPQEGTNRVSRVAENG	___1	2.34335	2.3436	1.83975	0.87155	0.357363		1.21226	1.35918	0.925332	0.759937	+		-1.56111	-4.00978	1.90393	0.0755604	-0.443082	-2.10376	1.2438	0.27906
E9Q5A3	Histone-lysine N-methyltransferase EHMT1	Ehmt1	S	998	LCPTNYKYVSQNCVTSPMNIDRNITHLQYCV	___1	-1.40773			1.30105	0.467232	-1.0272	-1.66175	-2.61138	1.4178	0.376278			2.29187	0	0	1	2.66382	3.28948	1.48083	0.132459
A0A0H2UH20	Zinc finger Ran-binding domain-containing protein 2	Zranb2	S	14	__XERENVEYIEREESDGEYDEFGRKKKKYR;GFNERENVEYIEREESDGEYDEFGRKKKKYR	___1				2.49859	2.3487	2.29591	2.64394	1.69402	2.61487	2.19246				0	0	1	0.192373	0.391584	0.182644	0.784924
A0A0H2UH20	Zinc finger Ran-binding domain-containing protein 2	Zranb2	S	47	AVGPASILKEVEDKESEGEEEDEDEDLSKYK	___1	4.34737	3.87535	2.7118	3.94968	4.72229	4.03508	3.72087	3.29085	4.0009	3.68986			0.691147	0.874482	0.408351	0.54914	0.163113	0.406119	0.203256	0.778754
A0A0H2UH20	Zinc finger Ran-binding domain-containing protein 2	Zranb2	S	75	KYKLDEDEDEDDADLSKYNLDASEEEDSNKK	___1	0.0186481	1.12004	-1.62474	-0.128368	0.905483	3.53151	3.14588	2.99325	-0.225183	0.760811		+	0.550575	0.459088	0.186476	0.734476	-2.95573	-5.66624	2.22464	0.0750145
A0A0H2UH20	Zinc finger Ran-binding domain-containing protein 2	Zranb2	S	194	RRTRSRSPERHHRSSSGSTHSGSRSSSKKK_	___1		2.23198	2.82108	1.26205	3.12589	2.68586	2.49155	1.87453	2.85666	3.09557			-0.332559	-0.308679	0.115729	0.817554	0.625467	1.46116	0.816326	0.346735
A0A0H2UH20	Zinc finger Ran-binding domain-containing protein 2	Zranb2	S	82	EDEDDADLSKYNLDASEEEDSNKKKSNRRSR	___1	6.40293	6.84307	6.32051	6.55068	6.83214	6.68212	6.01073	6.12203	6.92504	6.57705			0.169237	0.506381	0.28219	0.712484	0.479416	1.20484	0.686278	0.414599
A0A0J9YQM4	E3 ubiquitin-protein ligase RNF187	Rnf187	S	200	EEEHFLQEAEKDEGASEDDELADPADRFRSL	___1				-1.18896		1.08169	0.357254	-0.253819						0	0	1		0	0	0.771161
A0A0J9YV86	Cytospin-B	Specc1	S	275	RPLSATSNPFKSSKGSPTGSSPNNASELSLA	___1				-1.75121	-1.16848				-1.32813					0	0	1		0	0	0.77135
A0A0J9YTV1	Bifunctiol polynucleotide phosphatase/kise;Polynucleotide 3'-phosphatase;Polynucleotide 5'-hydroxyl-kise	Pnkp	S	59	RKCSRNQVELIADPESRTVAVKQLGVNPSTV	___1				-0.219963	0.18261					-0.466166				0	0	1		0	0	0.771232
A0A0J9YTW1	Transcription factor 4	Tcf4	S	13	___MTSRDLGSHDNLSPPFVNSRIQSKTERG	___1	-0.189583	-0.525602	-0.845798			-0.531169	-0.821608	-0.997869		-2.76024				0	0	0.999922	-1.97669	0	0	0.771493
A0A0J9YTW1	Transcription factor 4	Tcf4	S	435	GLQGQSVSSGSSEIKSDDEGDENLQDTKSSE	___1	-1.68674	-1.60123				0.573728		0.521444	-1.31115	-1.20903		+		0	0	0.99982	-1.80768	-11.4874	2.99766	0.0666667
E9QLJ3	Mediator of R polymerase II transcription subunit 13-like	Med13l	S	918	THLTEFRMEVEDGLGSPKPEEIKDFSYVHKV	___1	-0.282009	-2.07282	-1.10884	0.794205	0.303293	-0.686288	-1.66457	-2.17391	-0.159272	-0.560682			1.70331	2.14888	1.04125	0.213469	1.14828	1.68115	0.843099	0.299315
A0A0J9YUB6	OCIA domain-containing protein 1	Ociad1	S	139	ITDHIAQGPEPNLEESPKRKGVTYEELRSKN	___1	-0.888268			0.0319424	0.798191	-0.0895586	0.456816	-0.336037	0.727086	-1.03819			1.30333	0	0	0.999717	-0.16596	-0.201391	0.0791219	0.904719
A0A0J9YUD8	High mobility group protein B1	Hmgb1	S	35	VQTCREEHKKKHPDASVNFSEFSKKCSERWK	___1	-1.09261	-2.12095	-1.94116	-0.147606	-1.34634	-2.30613	-2.19028		-1.5318	-1.52205			0.971266	1.37586	0.68344	0.381135	0.721284	4.5613	2.1916	0.130326
A0A0J9YUK0	Ubiquitin-protein ligase E3A	Ube3a	S	213	MEEDSEASSSRMGDSSQGDNNVQKLGPDDVT	___1	-0.366386	0.0563278	-0.361096	2.9728	3.17282	-0.168162	-0.889091	0.285963	2.76452	2.8751	+	+	3.29653	11.154	3.34243	0.0111579	3.07691	5.66043	2.21153	0.0739429
A0A0J9YUK4	Cytoplasmic protein NCK2	Nck2	S	90	LGLGKTRRKPSARDASPTPSTDAEYPANGSG	___1	-0.85911	-0.882959	-0.778792	-0.122793	-0.711308	-0.902785	-1.62799	-1.85653	-0.827134	-0.930874			0.423237	1.31006	0.812388	0.400949	0.583432	1.23304	0.665766	0.406012
A0A0J9YUP5		N4bp2	S	546	SEAISSAKEDSVSSASPKHSELTEEKTLEVA	___1	0.726549	1.18669		1.16267	1.59401		0.164719	0.33724	1.15395	1.67259			0.421721	1.01534	0.504564	0.523535	1.16229	3.11364	1.29169	0.189065
A0A0J9YUP5		N4bp2	S	1050	LLDSETKLCEDTAVESSPKSYSESQVGPFSM	___1	1.42163	0.458838	1.31518	0.539536					0.80029	0.512627			-0.525683	0	0	0.996748		0	0	0.770769
A0A0J9YV20	Protein SDA1 homolog	Sdad1	S	639	KEFVRKKTKINPFSSSTNKEKKKQKNFMMMR	___1		-1.99204	-2.58026			-2.11875		-2.81939						0	0	0.99685		0	0	0.7712
A0A0J9YV20	Protein SDA1 homolog	Sdad1	S	584	AAPGKAQKRKYLEIDSDEESRGELLSLRDIE	___1	-2.04807	-2.58942	-1.57905	-0.513569	-0.473776	-1.29441	3.83681	-0.379639	-1.22936	-0.986664			1.57851	3.30816	1.60447	0.102845	-1.82893	-0.853847	0.360083	0.545457
A0A0J9YV40	Histone R hairpin-binding protein	Slbp	S	7	_________MACRPRSPPGYGSRRDGGASPR	___1	3.05502	3.89931	4.08218	3.43316	2.81513	3.31611	2.91033	3.0447	3.71915	2.98499			-0.554692	-0.975075	0.492134	0.511099	0.261693	0.632105	0.331837	0.658131
A0A0M3HEQ6	Ankyrin repeat domain-containing protein 32	Ankrd32	S	165	RVLEAGKANVILPKNSPSGITHVIASNARIS	___1	1.14598	-0.0393353	0.854886	1.24199	0.946671	0.425393	0.164608	0.184732	1.00345	0.647903			0.440484	0.768223	0.37598	0.590633	0.567433	2.09353	1.34547	0.233422
A0A0N4SUH4	Pumilio domain-containing protein KIAA0020	Kiaa0020	S	100	ANKFSKKRKFQPDGESDESGAKKPKWDDFKK	___1	1.18182	1.56183	0.769921	-0.181986	-0.3165	0.896892	0.148333	0.603733	-0.80362	-0.861019			-1.42043	-3.55612	1.75035	0.0915572	-1.38197	-3.61811	1.789	0.117993
A0A0N4SUL6	Ribosomal R small subunit methyltransferase NEP1	Emg1	S	16	MSAASGGFQPRERRFSVQEQDWETTPPKKLR	___1	0.911535	0.602152	0.31803		0.402138	0.380258	0.368769	-1.0082	0.284804	-0.265198			-0.208435	0	0	0.996952	0.0961951	0.131891	0.0514791	0.946977
Q80XK2		Brpf1	S	858	LTPHPAACDKDGQTDSAAEESSSQETSKGLG	___1	0.115309	0.653454	0.177047	-0.984306	-0.542877	-0.014863	-0.658281	0.326738	-1.02327	-0.79307			-1.07886	-2.88226	1.53355	0.133158	-0.792703	-1.64277	0.886168	0.308742
Q80XK2		Brpf1	S	461	HTPPGSARRLPALSHSEGEEEEDEEEDEGKS	___1	0.154768			0.559126	1.03344			-1.13816	0.970197	0.892052			0.641515	0	0	0.997054	2.06929	0	0	0.772944
Q80XK2		Brpf1	S	1080	HPKSGVLGTQFQGLASPPAADPPPLSRSCEV	___1	-1.92008	-1.9016	-1.70092			-2.21445			-1.81283					0	0	0.997156	0.401623	0	0	0.773102
E9Q6H8		Plekha5	S	975	PRNGSHCGPDYRLYKSEPELTTVAEVDESNG;SVKYKSEGPDYRLYKSEPELTTVAEVDESNG	___1	0.867933	-0.636318	0.388913	1.16092	0.308863	0.817996		0.0803261	0.552327	0.48494			0.528047	0.699475	0.319599	0.623184	0.0694723	0.147697	0.0612222	0.93921
E9Q6H8		Plekha5	S	1050	RKTKKMVELRTERPRSAVEQLCLAESARPRM	___1			-1.95104	-2.52214					-2.60895				-0.571103	0	0	0.997258		0	0	0.771896
E9Q6H8		Plekha5	S	574	YQGFSPQRTYRSEVTSPIQRGDVTIDRRHRP	___1	-0.270742	0.262964	0.595963	-0.357931	-1.16816	0.235642	-0.2903	-0.735275					-0.959108	-1.7622	0.921891	0.285196		0	0	0.771822
E9Q6H8		Plekha5	S	602	HRPHHPKHVYVADRRSMPAGLTLQAVSPQSL	___1	-1.51109	-1.15614	-0.906039			-1.50912	-2.61549	-3.52862		-1.93209				0	0	0.997361	0.618989	0	0	0.771967
E9Q6H8		Plekha5	S	613	ADRRSMPAGLTLQAVSPQSLQGRTLSQDECR;ADRRSMPAGLTLQAVSPQSLQGRTPEELTLL	___1	-1.33993	-1.56531	-0.465283	-2.27306	-3.14009	-1.17139	-1.03518	-1.03569	-1.90005	-1.25819			-1.58307	-2.47216	1.21455	0.167108	-0.498366	-1.43929	0.865947	0.351986
E9Q6H8		Plekha5	S	1020	VKGSHFPVGVPLRTKSPTPESSTIASYVTLR	___1	0.451778	-0.824402	0.554208	0.672783	0.589148	0.635396	-0.81484	-0.398832	0.665586	0.843504			0.570437	0.847173	0.405494	0.560693	0.947304	1.43415	0.722141	0.353449
A0A0N4SV65			S	196	TLQAVSPQSLQGRTLSQDECRGTLYKYRPEE	___1	-2.43331		-1.32199	-2.60278						-2.07332			-0.725129	0	0	0.997463		0	0	0.771642
A0A0N4SV29	Fanconi anemia group D2 protein homolog	Fancd2	S	1421	HVSRNRATEDGEDEASDEQKDQDSDESDDSS	___1	1.1451	0.822002	-0.311034	1.10008	1.23941	-0.219239	0.150558	0.0549011	1.01797	1.13362			0.617724	0.918789	0.44432	0.532517	1.08039	4.33164	2.26319	0.0916959
A0A0N4SV29	Fanconi anemia group D2 protein homolog	Fancd2	S	1255	LEKTVKGLQAGTAADSQQVHEEKLLYWNMAV	___1		-1.90561		1.14268	0.835238	-3.06662			0.560025	0.927763			2.89456	0	0	0.997565	3.81052	0	0	0.77169
A0A0N4SV29	Fanconi anemia group D2 protein homolog	Fancd2	S	10	______MISKRRRLDSEDKENLTEDASKTMP	___1	0.0284424		2.1464	2.21604	1.60292	1.02346			1.69913	1.59524			0.822062	0.683652	0.272787	0.651283	0.623726	0	0	0.771645
F7ANV6	Annexin;Annexin A4	Anxa4	S	3	_____________AASGFNATEDAQTLRKAM	___1	-2.57472			-1.70088	-1.75785				-2.05795	-1.80028			0.845355	0	0	0.997667		0	0	0.772215
A0A0N4SV79	Microphthalmia-associated transcription factor	Mitf	S	245	ARAHGLSLIPSTGLCSPDLVNRIIKQEPVLE	___1			-1.01721	-1.16599	-2.59896	-1.30569	-2.79475	-2.7655	-1.80546				-0.865263	0	0	0.99777	0.483187	0	0	0.772586
A0A0N4SV80	Zinc finger protein 638	Zfml;Znf638	S	881	KASSEDKATGKSAEESPSGTLEATEKEPVNK	___1	-0.373981	0.35881	-0.32738	1.85371	2.09713	0.366338	-0.0638332	-0.323671	2.12007	2.4184	+	+	2.0896	4.98733	2.1407	0.0505899	2.27629	5.95039	2.39853	0.0721348
A0A0N4SV80	Zinc finger protein 638	Zfml;Znf638	S	1399	SNVYSSKSSIKATVVSSPKAKSTPSKTESHS	___1	0.289663	-0.259079	-0.26891	-1.10223	-1.52562	-1.04291	-1.52517	-1.73813	-2.55899	-2.05487			-1.23448	-3.19986	1.64087	0.109273	-0.871526	-2.04949	1.12452	0.238733
A0A0N4SV80	Zinc finger protein 638	Zfml;Znf638	S	1400	NVYSSKSSIKATVVSSPKAKSTPSKTESHST	___1	2.86233	2.6178	2.72717	1.37392	1.11422	1.52002	1.17836	1.01164	0.396844	0.961504	+		-1.4917	-6.40075	2.81782	0.0331245	-0.5575	-1.4456	0.835543	0.35042
A0A0N4SV80	Zinc finger protein 638	Zfml;Znf638	S	381	ESKKDYQSEADLPIRSPFGIVKASWLPKFTQ	___1	-1.10039	-2.27009		-2.50795	-2.02721		-2.39346						-0.58234	-0.795202	0.342663	0.59994		0	0	0.768095
A0A0N4SV80	Zinc finger protein 638	Zfml;Znf638	S	1569	KQNPLKGKRKEALKISPSPELNLKKKKGKTS	___1	-0.246143	-2.04455	-1.34715	-1.11576	-2.16433	-1.45544	-1.96419	-2.51356	-2.85551				-0.427434	-0.485349	0.206122	0.722949	-0.877775	0	0	0.767994
A0A0N4SV80	Zinc finger protein 638	Zfml;Znf638	S	1571	NPLKGKRKEALKISPSPELNLKKKKGKTSVP	___1	-0.0794258	-1.42008	-0.62464	-0.588783	-0.919315	-0.130759			-0.895343	-0.795477			-0.0460005	-0.0745065	0.0293004	0.923912	-0.714651	0	0	0.768059
A0A0N4SV80	Zinc finger protein 638	Zfml;Znf638	S	606	EVTKQKHTETVDKGLSPAQKPKLASGTKPSA	___1	2.08281	2.88025	2.49312	1.02493	0.860319	1.6337	1.41744	1.05219	0.630237	0.774239			-1.54277	-3.82352	1.8324	0.0802921	-0.665537	-2.04433	1.22191	0.239438
A0A0N4SV80	Zinc finger protein 638	Zfml;Znf638	S	1099	VQRKNDLELGKGSTFSPDLKNSPVDESEVQT	___1	2.03375	1.75921	1.94537	1.88198	1.59621	1.48458	1.10074	0.737171	1.71053	1.66533			-0.173683	-0.697032	0.483492	0.624049	0.580434	1.53114	0.889305	0.333178
A0A0N4SV80	Zinc finger protein 638	Zfml;Znf638	S	1635	DEEELNMEEMVKNSNSLLTLDELIDQDDCIP	___1					-2.0261		-0.0938091	-1.61571	-0.434752	-1.7048				0	0	0.997872	-0.215019	-0.197064	0.0714154	0.913658
A0A0N4SV80	Zinc finger protein 638	Zfml;Znf638	S	128	PVEVKQSSVTQVTEQSPKVQSRYTKESASSI	___1	1.55792	1.61869	1.7066	-0.153362	-0.555899	1.32354	0.922951	0.541862	-0.0734015	-0.60281	+		-1.98237	-7.62361	2.94558	0.0258759	-1.26756	-2.80517	1.43534	0.16454
A0A0N4SV80	Zinc finger protein 638	Zfml;Znf638	S	631	GTKPSAKSLSSVKSDSHLGAYSAHKSENLED	___1	-3.03153			-1.6185	-1.86477								1.28989	0	0	0.997974	0			1
P62996	Transformer-2 protein homolog alpha;Transformer-2 protein homolog beta	Tra2a;Tra2b	S	264	DRGYDRYEDYDYRRRSPSPYYSRYRSRSRSR;GWRAAQDRDQIYRRRSPSPYYSRGGYRSRSR	___1	-1.72607			0.217697	0.640465			-1.65261	0.592538	0.946651			2.15515	0	0	0.998077	2.4222	0	0	0.768113
A0A0N4SVC2	Transformer-2 protein homolog alpha	Tra2a	S	2	______________MSDVEENNFEGRESRSQ	___1				-0.983545	-0.858358	-1.12636	-2.59194		-1.18173	-0.626387				0	0	0.998179	0.955091	1.08086	0.459458	0.487774
A0A0N4SVC2	Transformer-2 protein homolog alpha	Tra2a	S	20	EENNFEGRESRSQSKSPTGTPARVKSESRSG	___1	2.1954		2.15554					1.30956	3.83661					0	0	0.998281	2.52705	0	0	0.767467
D3YWF9	Probable ATP-dependent R helicase DDX47	Ddx47	S	9	_______MAADEEPDSPSGALQTAAEEEETK	___1					-0.673666	-2.24024		-0.766491		-1.39178				0	0	0.998384	0.111591	0	0	0.767604
F7BP94	Protein asunder homolog	Asun	S	150	KEELAEAEVIKDSPDSPEPPNKKPLVETDET	___1	2.31984	3.57617	3.24758	2.76967	2.89585	2.94919	2.75174	3.07822	3.2372	3.00142			-0.215103	-0.365881	0.161691	0.782994	0.192932	0.769248	0.536476	0.585135
A0A0N4SVT3	Guanine nucleotide-binding protein G(I)/G(S)/G(O) subunit gamma-12	Gng12	S	26	IAQARRTVQQLRLEASIERIKVSKASADLMS	___1	0.0109749	-0.124407	-0.346904	-0.608978	-1.71165	-2.23515			-1.29681	-1.57521			-1.00687	-1.89101	0.990095	0.256263	0.799143	0	0	0.767794
A0A0N4SVT3	Guanine nucleotide-binding protein G(I)/G(S)/G(O) subunit gamma-12	Gng12	S	10	______MSSKTASTNSIAQARRTVQQLRLEA	___1	-2.15519	-0.286095	-0.782086	-1.25397	-2.16796	-1.79615	-0.991241	-1.98209	-0.900905	-1.10387			-0.636513	-0.708788	0.315697	0.620356	0.587441	1.17542	0.623332	0.424637
A0A0N4SVV2			S	637	MFKDSLSSSGWRHVCSPTEDDDKEEEEEKEE	___1	2.13056					2.52281	4.15561		1.72784					0	0	0.998486	-1.61137	0	0	0.768394
Q3TWL5	Integrin-alpha FG-GAP repeat-containing protein 2	Itfg2	S	219	CAYAVLLCTWNKDTGSPPASEEATGDSRETP	___1		0.317778	0.486346	1.03654	1.25277	-0.580405	-0.421972	-0.32098	1.41967	1.17476		+	0.74259	3.13213	1.48904	0.166129	1.73834	7.4436	3.0093	0.0481702
A0A0N4SW93			S	866	SANSNSGIPAAQRATSVDYSSFADRCSSWIE	___1	-0.319401	-1.80483	-0.263812	0.223545	0.259769	-1.27626	-0.662416	-1.71884	0.33855	0.426647			1.03767	1.38051	0.678717	0.379922	1.60177	3.22427	1.56315	0.135829
E9Q026	C2 domain-containing protein 5	C2cd5	S	643	LYEITPPEVSEEMIGSPIPEPRQRSRLLRSQ	___1					0.175465		-0.509312		-0.217242	-0.84837				0	0	0.998589	-0.0234942	0	0	0.767074
E9Q026	C2 domain-containing protein 5	C2cd5	S	659	PIPEPRQRSRLLRSQSESSDEVTELDLSHGK	___1			-0.570172				-1.24039	0.351608		-0.915239				0	0	0.998691	-0.470846	0	0	0.767215
E9Q026	C2 domain-containing protein 5	C2cd5	S	260	LDKLSSPAAFLPACSSPSRELKEIPFNEDPN;LDKLSSPAAFLPACSSPSRELKESPLVHPPS	___1		2.71387	3.64564						4.25326	4.20315				0	0	0.998794		0	0	0.767353
A0A0N4SWD9	Selenocysteine-specific elongation factor	Eefsec	S	206	FGQSGKFKIHIPGGLSPESKKILTPTLKKRS	___1	-2.77419			-2.04669		-3.15431	-2.51501		-3.05125	-2.5231			0.727499	0	0	0.998896	0.0474882	0.0922778	0.0365537	0.971446
H3BKS8	tR (guanine(26)-N(2))-dimethyltransferase	Trmt1	S	35	LCRAQFMERKAQKPPSPPAMENGTRSWEERP	___1	0.524097	-1.89315	-0.594104	0.67083	-0.425106	-0.729917	-1.62894	-2.08626	0.0754671	-0.404154			0.777248	0.713147	0.310121	0.618532	1.31736	2.04398	1.02584	0.239128
H3BKS8	tR (guanine(26)-N(2))-dimethyltransferase	Trmt1	S	121	KVPGEKDSEKIAVDLSDQEEETAGKNENLAP	___1	1.39398	1.01095	-2.25927	3.67035	3.41883	3.61713	3.41279	2.97198	3.44866	2.7034			3.49604	2.18577	0.991383	0.207654	-0.257936	-0.547799	0.270211	0.701771
A0A0R4IZX1	Differentially expressed in FDCP 6	Def6	S	605	SQGNRTLSVNSSEQKSLNGGDETPILALASQ	___1		-1.82199	-1.8678				-1.6468	-1.05626	-0.955781					0	0	0.998999	0.395748	0	0	0.769797
A0A0R4IZX1	Differentially expressed in FDCP 6	Def6	S	619	KSLNGGDETPILALASQEEKLDPAPGN____	___1				0.0538731	0.279356	-2.80464	-2.63032		0.23393	-0.184658		+		0	0	0.999101	2.74211	8.3929	2.16962	0.0748361
A0A0R4IZX1	Differentially expressed in FDCP 6	Def6	S	597	LKRLTRWGSQGNRTLSVNSSEQKSLNGGDET	___1	-0.254101	0.385353	0.411988	-0.263762	-0.480013	0.324054	-1.00554	-0.0767155	-0.180909	0.153389			-0.552967	-1.40916	0.809697	0.371214	0.238973	0.383331	0.168124	0.789207
A0A0R4IZX1	Differentially expressed in FDCP 6	Def6	S	590	LARRDSSLKRLTRWGSQGNRTLSVNSSEQKS	___1	2.95502	3.38493	2.83458	2.80984	2.53316	2.95747	0.575512	2.70988	2.49424	2.70337			-0.386675	-1.14055	0.69005	0.450484	0.517852	0.479832	0.198219	0.736292
A0A0R4IZZ6	Formin-binding protein 4	Fnbp4	S	486	ELRALEEGDGSVSGSSPRSDISQPASQDGVR	___1	2.90294	2.84937	2.77702	1.63058		2.06267	1.55205	1.56923	1.30392	1.37018			-1.21253	0	0	0.999204	-0.390938	-1.23115	0.769104	0.406086
A0A0R4IZZ6	Formin-binding protein 4	Fnbp4	S	518	IMSKRGKWKMFVRATSPESTSRSSSKTGRDS	___1	2.8639	2.81613	2.97672	3.13708	3.18766	2.25013	2.01827	1.83639	2.59516	3.02537			0.276784	1.68474	1.63705	0.301631	0.775334	2.40264	1.39781	0.198583
A0A0R4IZZ6	Formin-binding protein 4	Fnbp4	S	553	ETAIGAEDSEKIDEISDKETEVEESSEKIKV	___1	1.41874	1.21734	0.890096	2.26761	2.82173	1.73811	2.2089	1.29397	2.45678	2.23485			1.36928	3.54101	1.75838	0.0917971	0.598824	1.32804	0.729422	0.381602
A0A0R4IZZ6	Formin-binding protein 4	Fnbp4	S	837	TTAVTSQSLVDSTASSPPSNKAVKRKAPEMS	___1	-1.12383			-1.71864	-1.48973	-0.626948	-0.205626	-1.03801	-1.70878				-0.480348	0	0	0.999306	-1.08525	0	0	0.770207
A0A0R4IZZ6	Formin-binding protein 4	Fnbp4	S	533	SPESTSRSSSKTGRDSPENGETAIGAEDSEK	___1	-1.64204	-1.06294	-1.45656	-0.950272	-0.794365	-0.606816	-0.479532	-1.33067	-0.467063	-0.64414			0.514863	1.56996	0.962349	0.325177	0.25007	0.55758	0.279968	0.69624
A0A0R4J008	Histone deacetylase 2	Hdac2	S	422	SIRASDKRIACDEEFSDSEDEGEGGRRNVAD	___1	0.0530357	-0.912054	-0.526504		0.708733		-0.288069	-0.497414	1.02635	0.733709			1.17057	0	0	0.999409	1.27277	4.54714	1.71219	0.131054
A0A0R4J008	Histone deacetylase 2	Hdac2	S	394	GVQMQAIPEDAVHEDSGDEDGEDPDKRISIR	___1	-1.26281	0.499348		4.39456	5.74785	5.64711	5.67317	5.76265	4.53211	5.48533			5.45294	4.50312	1.40795	0.103631	-0.68559	-1.49658	0.81972	0.338007
A0A0R4J011		Tcf3	S	377	PGTSQWPRAGAPSALSPNYDAGLHGLQSKME	___1	-0.0680885	-0.977013	-0.0600119			-0.027957	-0.954618	-1.13841		-1.95708				0	0	0.999512	-1.25009	0	0	0.76957
A0A0R4J011	Transcription factor E2-alpha	Tcf3	S	140	GFLPGELSLSSPGPLSPSGIKSSSQYYPSFP	___1	2.2337	0.981947	1.88674	1.7681	1.40693	1.34217	1.8361	0.604002		1.01668			-0.113281	-0.188755	0.0781204	0.869456	-0.24408	0	0	0.769646
A0A0R4J031			S	23	VVTAAAPAMEPGPSVSPGPSRSFKEELLCAV	___1		-1.01221					-0.943375	-1.58064						0	0	0.999614		0	0	0.770581
A0A0R4J041	N6-adenosine-methyltransferase subunit METTL3	Mettl3	S	43	QDSGHLDLRNPEAALSPTFRSDSPVPTAPTS	___1	0.126041	-1.43181	-0.561156	-0.796837	-1.09463	-0.921382	-1.72252	-2.05897	-0.747403				-0.323425	-0.467103	0.205457	0.732551	0.82022	0	0	0.77072
A0A0R4J046	CCAAT/enhancer-binding protein zeta	Cebpz	S	671	DAVKEVESKETEPESSAEAEKPKAASWVHFD	___1		0.00555229	-0.111419			-0.974055	-0.883755	-1.99266						0	0	0.993187		0	0	0.770445
A0A0R4J046	CCAAT/enhancer-binding protein zeta	Cebpz	S	949	ADANPKANTKKSKRKSEDDFDFAGSFQGQKK	___1				-2.51691	-2.03583	-1.88206	-1.42754	-1.93462	-3.12754	-2.78629				0	0	0.989854	-1.20884	-3.51762	1.80345	0.122046
A0A1D5RMB5	Dymin-binding protein	Dnmbp	S	480	GWSFQKPASHLQRASSLTASRLDRPSHFCHP	___1	0.797846	0.802439	0.545733	0.819065	0.349236			-0.696194		-0.168846			-0.131189	-0.428006	0.243821	0.749249	0.527348	0	0	0.770575
A0A1D5RMB5	Dymin-binding protein	Dnmbp	S	384	TGDTISGQDKDASGSSPDVDLERPLAKDLST	___1				1.99865	1.91722	-0.772712	-1.20662		1.37546	1.61397				0	0	0.989753	2.48438	7.14784	2.00945	0.0869637
A0A1D5RMB5	Dymin-binding protein	Dnmbp	S	398	SSPDVDLERPLAKDLSTPDPSEEVNGVSSQP	___1		-1.08257		0.374775					0.203547	0.0350552			1.45734	0	0	0.989653		0	0	0.768758
A0A1D5RMB5	Dymin-binding protein	Dnmbp	S	683	GWEAPEKEDSEHMEKSPAQTFPCPSMLARIR	___1	-0.984432		-1.34535	0.0533028	-0.762383	-1.25423			-0.317029	-1.33659			0.81035	1.4842	0.676013	0.393934	0.427418	0	0	0.768967
A0A0R4J060	Histone deacetylase complex subunit SAP130	Sap130	S	416	NIPVAKVVPQQITHTSPRIQPDYPPERSSLI	___1	0.342106	-1.59416		-0.495075	-1.22538		-2.2595	-2.66881	-1.57018				-0.234203	-0.2064	0.0747089	0.865344	0.89397	0	0	0.768828
F7BB44	Selenocysteine lyase	Scly	S	9	_______XARNGALGSVESLPDRKVYMDYNA	___1				-2.07475	-1.66775				-1.45672	-1.27907				0	0	0.980184		0	0	0.768607
E9Q577	BRCA1-A complex subunit RAP80	Uimc1	S	689	SREMQSTLSQLNLNESPIKSFVPVSEATNCL	___1	0.981274	1.1305	1.68009	1.77357	1.66975	1.58202	1.37382	1.82017	1.69907	2.04611			0.45771	1.214	0.705406	0.428239	0.280589	0.90278	0.560206	0.523818
E9Q577	BRCA1-A complex subunit RAP80	Uimc1	S	665	EKKPKYSEVRTFRMPSPEVEEASCSREMQST	___1	2.10756	0.487194	1.65216	2.316	1.84275	1.52577		-0.186028	2.5709	1.49821			0.663737	0.888102	0.419443	0.54493	1.36468	1.22937	0.509736	0.441061
E9Q577	BRCA1-A complex subunit RAP80	Uimc1	S	350	ECGQEDQTSDKNEGISEDMGDEAKEERQESR	___1	-1.80888			1.27088	1.00224				1.30282	0.282333			2.94544	0	0	0.980282		0	0	0.769051
Q8K085	Histone-lysine N-methyltransferase;Histone-lysine N-methyltransferase SUV39H2	Suv39h2	S	235	QMKGSGEASSDSIDHSPAKKRVRTQCKCGAE	___1	0.853464	1.29608	0.808436	1.27165	1.50842	0.515967	-0.00928497	-0.214998	0.857244	1.31972			0.404043	1.26505	0.788433	0.413595	0.991253	2.30733	1.2416	0.210147
A0A0R4J079	Golgi resident protein GCP60	Acbd3	S	330	PASSKVNTAGASDTLSVNGQAKTHTENSEKV	___1	-0.662537	-1.86112	-1.0746	-1.70362	-2.1349	-1.427	-2.21901		-2.06288				-0.71984	-1.23788	0.634894	0.422719	-0.239875	0	0	0.769165
A0A0R4J094	Fumarylacetoacetate hydrolase domain-containing protein 2A	Fahd2	S	129	NYADHCQEQNVRVPKSPIIFSKFSSSIVGPY	___1	-0.788383	-1.28805	-1.10777	-0.169601	-0.579763	-1.34158	-2.0183	-2.27034	-0.875838	-0.703243			0.686717	2.00344	1.17874	0.235228	1.0872	2.34453	1.23529	0.204195
A0A0R4J0A9	Low-density lipoprotein receptor-related protein 6	Lrp6	S	1490	STKGTYFPAILNPPPSPATERSHYTMEFGYS	___1	-1.66187	-1.72556		-1.5515	-2.10186	-1.79458	-1.12633	-1.30889	-1.96434				-0.13297	-0.352688	0.168389	0.795888	-0.554399	0	0	0.784176
E9Q9N6	Serine/threonine-protein kise MARK2	Mark2	S	495	SRNSPLLDRASLGQASIQNGKDSTAPQRVPV	___1		0.950193	-0.123921	0.517141	-0.321545	0.67298	-1.28366	-0.00667572	0.171443	0.035387			-0.315338	-0.403565	0.16179	0.772235	0.3092	0.367147	0.151828	0.800163
E9Q9N6	Serine/threonine-protein kise MARK2	Mark2	S	562	QVRDQQNLPYGVTPASPSGHSQGRRGASGSI	___1		1.50249		1.8416	1.00507	2.26112	1.50187	2.1458	1.65967	1.29495			-0.079154	0	0	0.980381	-0.492288	-1.13462	0.625602	0.43594
E9Q9N6	Serine/threonine-protein kise MARK2	Mark2	S	567	QNLPYGVTPASPSGHSQGRRGASGSIFSKFT	___1	-1.43236	-0.874699	-0.845017				-0.934715							0	0	0.98048		0	0	0.78435
E9Q9N6	Serine/threonine-protein kise MARK2	Mark2	S	512	QNGKDSTAPQRVPVASPSAHNISSSSGAPDR	___1	0.0859318	0.119911	0.741384	0.321527	-2.02352	0.367099	-0.703142	-0.225983	-0.496436	-1.42175			-1.16674	-1.14813	0.533766	0.448684	-0.771751	-1.2292	0.619989	0.406667
E9Q9N6	Serine/threonine-protein kise MARK2	Mark2	S	514	GKDSTAPQRVPVASPSAHNISSSSGAPDRTN	___1	-0.0151768	-1.1057	0.0993414	0.909472	0.130642	-0.242347	-0.458744	-1.18883	0.446862	0.120811			0.860568	1.27589	0.636261	0.410926	0.91381	1.86833	0.998082	0.268281
E9Q9N6	Serine/threonine-protein kise MARK2	Mark2	S	574	TPASPSGHSQGRRGASGSIFSKFTSKFVRRP	___1	-1.89419	-1.78629	-1.94774	-1.39899	-1.38616	-2.14798	-2.60622	-2.82257	-1.64014	-1.60338			0.483496	2.99419	2.36826	0.123626	0.903828	2.53101	1.40844	0.183815
E9Q9N6	Serine/threonine-protein kise MARK2	Mark2	S	576	ASPSGHSQGRRGASGSIFSKFTSKFVRRPHV	___1	-2.02275	-2.02404		-2.06226	-1.66532	-2.39596		-3.15042	-2.41405	-1.90041			0.159603	0.534735	0.29611	0.711428	0.615959	1.10713	0.50923	0.480019
E9Q9N6	Serine/threonine-protein kise MARK2	Mark2	S	538	GAPDRTNFPRGVSSRSTFHAGQLRQVRDQQN	___1	-1.56421		-0.769889	-1.70708	-1.16069	-0.651032	-1.81819	-1.94958	-1.07201	-1.67268			-0.266837	-0.458444	0.196878	0.745641	0.100589	0.148381	0.0590336	0.936705
E9Q9N6	Serine/threonine-protein kise MARK2	Mark2	S	483	STNSVLSTSTNRSRNSPLLDRASLGQASIQN	___1	-0.259073	0.485506	-0.286336	-2.08471		-0.319892	0.436808	-1.22985	-1.40164	-1.88352			-2.06474	0	0	0.980579	-1.27161	-1.70136	0.840834	0.293943
E9Q9N6	Serine/threonine-protein kise MARK2	Mark2	S	400	NSSAPSPSHKVQRSVSANPKQRRSSDQAVPA	___1	0.115158	1.83769	2.04022	1.13885	1.38621	1.13226	0.995426	1.35546	1.6507	1.79523			-0.0684951	-0.076631	0.0284103	0.923036	0.561918	2.28632	1.51086	0.213898
E9Q9N6	Serine/threonine-protein kise MARK2	Mark2	S	453	EETGRKASSTAKVPASPLPGLDRKKTTPAPS	___1	2.96623	1.54553	2.83343	2.78243	2.06102	2.51002	1.81683	1.54369	1.7725	2.13134			-0.0266727	-0.0358635	0.0134286	0.941663	-0.00492493	-0.00995647	0.00400231	1
A0A0R4J0B3	Serine/threonine-protein kise ULK1	Ulk1	S	450	PTQVHNYQRIEQNLQSPTQQQTARSSAIRRS	___1	-0.105001	-0.721289	-0.34369	-1.21789	-2.47534	0.0488787	-1.34915	-0.509312	-1.13892	-1.72583			-1.45662	-2.33907	1.16358	0.183597	-0.829182	-1.24073	0.618621	0.404331
A0A0R4J0B3	Serine/threonine-protein kise ULK1	Ulk1	S	622	LPDFLQRSPLPPILGSPTKAGPSFDFPKTPS	___1	0.197523	-1.1069	0.266713	0.479753	0.222689	-0.968657	-0.177999	-1.54426	0.275401	0.588484			0.565441	0.825825	0.39271	0.570264	1.32891	2.12824	1.06997	0.230427
A0A0R4J0B3	Serine/threonine-protein kise ULK1	Ulk1	S	637	SPTKAGPSFDFPKTPSSQNLLTLLARQGVVM	___1	-1.10562	-1.62548	-1.33873	-1.43634		-1.31735	-2.0453	-2.91865	-1.39459				-0.0797269	0	0	0.980678	0.699173	0	0	0.785065
A0A0R4J0C8	3'-5' exoribonuclease 1	Eri1	S	30	QQKTPRPECEESRPLSVEKKQRCRLDGKETD	___1	0.266241	0.2997		-1.20306		0.278069	0.119543	-0.506819					-1.48603	0	0	0.980776		0	0	0.785238
A0A0R4J0D0	Sorting nexin-20	Snx20	S	3	_____________MASPEHPGSPGWRGPINQ	___1			-1.20091	-1.55666	-1.99374				-2.10699				-0.57429	0	0	0.980875		0	0	0.785453
A0A0R4J0D3	Dolichyl-diphosphooligosaccharide--protein glycosyltransferase subunit STT3B	Stt3b	S	495	YLGDDMKRENPPVEDSSDEDDKRNPGNLYDK	___1	3.85711	4.33356	3.06705		4.28068	3.58203	3.24306	3.79745	3.72628				0.528111	0	0	0.980974	0.185438	0	0	0.784613
A0A0R4J0D3	Dolichyl-diphosphooligosaccharide--protein glycosyltransferase subunit STT3B	Stt3b	S	496	LGDDMKRENPPVEDSSDEDDKRNPGNLYDKA	___1				-0.437761	-0.00426865	-1.06459	0.0281067		-0.35406	-0.133234				0	0	0.981073	0.274592	0.4177	0.173252	0.780286
A0A0R4J2D4	Vacuolar fusion protein MON1 homolog A	Mon1a	S	31	GTLAPSNGQSVERAESPTPGLTQGTEPGAGQ	___1	-1.49716			-0.440874	-1.4565	-1.64859	-1.49002	-1.28215	-1.15985	-0.463308			0.54847	0	0	0.981172	0.662006	1.68231	0.961055	0.299311
A0A0R4J2D4	Vacuolar fusion protein MON1 homolog A	Mon1a	S	91	CVGSPPPLATDMRQISQDFSELSTQLTGVAR	___1				-1.44492	-2.09947			-3.47624	-1.38506					0	0	0.981271	2.09118	0	0	0.782156
A0A0R4J2D4	Vacuolar fusion protein MON1 homolog A	Mon1a	S	56	EPGAGQEGAMFVHTRSYEDLTELEDREASGD	___1				0.439625	0.851078	0.673783	0.775106	0.466728	0.79366	0.140654				0	0	0.98137	-0.171382	-0.46308	0.243504	0.74599
A0A0R4J0E4	Integrator complex subunit 7	Ints7	S	337	IAIKHYFSVVPGNVGSSPRSSDLVKLAQECC	___1	-2.04299			-1.46129	-1.37622				-1.86715				0.624229	0	0	0.981469		0	0	0.781687
A0A0R4J0E4	Integrator complex subunit 7	Ints7	S	338	AIKHYFSVVPGNVGSSPRSSDLVKLAQECCY	___1	-2.04299			-1.46129	-1.37622				-1.86715				0.624229	0	0	0.981568		0	0	0.782005
A0A0R4J0F6	Cyclin-G-associated kise	Gak	S	809	DWQEEKEPETGLDNTSPKESQSVLIADGDGS	___1	0.485334	0.628391	0.869514	1.48036	1.36383	0.0183668	-0.245476	-0.240438	1.75943	1.29425		+	0.761018	3.03077	1.82138	0.119873	1.68269	5.48736	2.41194	0.0753058
A0A0R4J0F6	Cyclin-G-associated kise	Gak	S	827	ESQSVLIADGDGSEVSDEEEASFPSEERKPG	___1				-0.0475941		-0.40384			0.387456	-0.281555				0	0	0.981667	0.45679	0	0	0.781927
A0A0R4J0G7	Disks large-associated protein 5	Dlgap5	S	679	SRCHVEDTPCPGEQDSSDIEHDVNKINVKMD	___1	1.13862		0.370084	0.928122	-0.501099				1.1111				-0.540843	-0.593435	0.241355	0.687827		0	0	0.782595
A0A0R4J0G7	Disks large-associated protein 5	Dlgap5	S	680	RCHVEDTPCPGEQDSSDIEHDVNKINVKMDC	___1			0.370084		-0.501099	1.81465							-0.871182	0	0	0.981766		0	0	0.782665
A0A0R4J0G7	Disks large-associated protein 5	Dlgap5	S	70	EGRELGNIHETSQDLSPEKASSKTRSVKMVL	___1	3.3153	1.49141	2.24943	3.58088	3.65702	2.63746	1.63588	2.0406	3.47313	3.85112			1.26691	1.61691	0.793522	0.31248	1.55748	3.10812	1.5191	0.143344
A0A0R4J0G7	Disks large-associated protein 5	Dlgap5	S	622	SSERRSQRFGTPLSASKVVPEGRAAGDLLRQ	___1	-0.560926	-1.28252	-0.732806			-1.74188	-1.61746	-2.09529						0	0	0.981865		0	0	0.789151
A0A0R4J0G7	Disks large-associated protein 5	Dlgap5	S	780	TSECHLLEPPGLSCTSPCTREETRQPDRSRQ	___1	-0.988895	-0.943701	-0.760058	-0.409542	-2.05583	-1.15468	-1.16998		-0.693343				-0.335133	-0.465366	0.203108	0.732935	0.468987	0	0	0.789071
A0A0R4J0G7	Disks large-associated protein 5	Dlgap5	S	328	FQPPCGLKSYQVAPLSPRSANAFLTPNCDWN	___1	1.79571	1.3234	2.09243	2.10343	2.21398	1.92569	1.75192	1.25872	1.85713	2.34872			0.421522	1.07531	0.611584	0.473557	0.457482	1.09881	0.612768	0.448977
A0A0R4J0H8	Fibronectin type III domain-containing protein 3B	Fndc3b	S	208	KKLKDRQIDRQNRLNSPPSTIYKNSCATVYN	___1	-2.12099		-2.5741	-2.29147		-2.53346	-3.23571		-2.67624				0.0560756	0	0	0.981964	0.208339	0	0	0.788795
E9PVJ3	Chromosome transmission fidelity protein 18 homolog	Chtf18	S	157	YSDANADKDLMQTLPSPRNRNPVLRRPPILE	___1	1.0199	0.0430241	0.99804	0.670784	0.714672	0.183383	0.141413	0.169048	0.11272	0.959808			0.0057408	0.0111239	0.00442716	0.952981	0.371649	0.893191	0.488782	0.528143
E9PVJ3	Chromosome transmission fidelity protein 18 homolog	Chtf18	S	71	AIAGGDTVPRPCPAGSPGNVNRNTRKNVRRD	___1	3.05178	3.6321	2.2866	3.56081		3.11997	2.36033	2.55368	3.81122	2.88565			0.57065	0	0	0.982063	0.670441	1.2115	0.627532	0.412392
E9PVJ3	Chromosome transmission fidelity protein 18 homolog	Chtf18	S	92	RNTRKNVRRDQPAPSSPMVKRPRLDVVKKLN	___1	1.75963	1.86574	1.71747			0.96042	0.407335							0	0	0.982162		0	0	0.789892
A0A2R8W710	ATP-dependent D helicase Q4	Recql4	S	163	SPEAIAQQPAQVLSQSPKSINSKGRKRKWNE	___1		-0.939507	-0.297801			0.130469	0.714581	-0.449854						0	0	0.982261		0	0	0.789812
Q5SVF8	THO complex subunit 5 homolog	Thoc5	S	189	ALFKPPEDSQDDESDSDAEEEQTTKRRRPTL	___1				-0.724182		-0.170793			-0.149907					0	0	0.98236	0.0208855	0	0	0.790092
A0A0R4J0J8	Cytospin-A	Specc1l	S	402	SESEGVPSIERSRKGSSGNASEVSVACLTER	___1	-1.13252	-2.73534	-1.48484	-0.947268	-1.71111	-1.59248	-2.25078		-1.15371				0.455045	0.576485	0.254661	0.680623	0.767919	0	0	0.790308
A0A0R4J0J8	Cytospin-A	Specc1l	S	850	DLAALRQGMGLSRRSSTSSEPTPTVKTLIKS	___1	0.214502	-0.799376	-0.0582838	0.160982	0.0476265	-2.1455	-1.22277	-1.9304	-0.254395	-0.056715			0.31869	0.645998	0.321381	0.651426	1.61067	3.44673	1.65834	0.12486
F6VNP0	S-adenosyl-L-methionine-dependent tR 4-demethylwyosine synthase	Tyw1	S	37	RSQEKRVPGAPDSSLSPQKKQTHVSGVKIFY	___1	-1.36904	-1.68452	-1.36946	-1.96865	-1.72449	-2.03861	-2.15848		-1.44991	-1.54062			-0.372228	-1.41337	0.9703	0.369988	0.603274	3.44414	1.81903	0.172919
A0A0R4J0M1			S	162	GTAQVDAAPVASAAPSPPVTKEEEGAPGASW	___1	0.317892	-0.226461	0.339587	0.711979	-0.216465	-0.630681	-0.14843	-0.750523	0.554852	1.02492			0.104084	0.199946	0.0859208	0.864676	1.29976	3.28921	1.66323	0.132326
A0A0R4J0M9	Deubiquititing protein VCIP135	Vcpip1	S	767	DGPSSAPATPTKAPYSPTTSKEKKIRITTND	___1	1.93108	1.46862	1.95509	1.13069	0.663902	0.932628	0.592552	0.39036	0.381856	0.383446			-0.887634	-2.40954	1.34215	0.175185	-0.255862	-0.840938	0.524197	0.550567
A0A0R4J0M9	Deubiquititing protein VCIP135	Vcpip1	S	756	QPRTVSPSTIRDGPSSAPATPTKAPYSPTTS	___1			-0.555152	0.109659	0.168966	-0.204299			0.428447	0.469334			0.694465	0	0	0.98246	0.653189	0	0	0.786262
A0A0R4J0M9	Deubiquititing protein VCIP135	Vcpip1	S	997	VSQVRAEATTRSRESSPSHGLLKLGSGGVVK	___1	0.553698	-0.0457802	-0.0686407	-0.800058	-1.59565	-0.661138	-0.806787	-1.56037	-1.61234	-1.31094			-1.34428	-2.7083	1.36933	0.146814	-0.452209	-0.948271	0.499899	0.504776
A0A0R4J0M9	Deubiquititing protein VCIP135	Vcpip1	S	746	TEKLKQEQKGQPRTVSPSTIRDGPSSAPATP	___1	-1.92596	-1.60182	-1.76312			-2.70634	-2.39365							0	0	0.982559		0	0	0.786669
A0A0R4J0N8	C-X-C chemokine receptor type 4	Cxcr4	S	326	FLGAKFKSSAQHALNSMSRGSSLKILSKGKR	___1		-0.796547	-0.173348				0.339613	-0.866854	-1.66744	-0.476952				0	0	0.982658	-0.808573	-0.853403	0.355833	0.570624
A0A0R4J0P2	Serine/threonine-protein kise haspin	Gsg2	S	255	RRQQMGNRLTDPDLTSPGKRKAACKKVVSQG	___1	-0.324194	-0.951021			-1.23814	-0.658515	-1.21932	-1.54597	-1.84633	-1.40548			-0.600533	0	0	0.982757	-0.484636	-1.02522	0.546098	0.477632
A0A0R4J0P6	Poly(A)-specific ribonuclease PARN	Parn	S	573	DPREAALEDRESEEVSDSELEQTDSCTDPLP	___1				1.64069	1.83695				1.91387					0	0	0.982856		0	0	0.786597
A0A0R4J0P6	Poly(A)-specific ribonuclease PARN	Parn	S	556	SNSFTAAGMLGKRTLSPDPREAALEDRESEE	___1	2.2029	2.78093	2.57193	2.53189	2.04948	2.00886	2.14147	1.3994	2.1616	2.17574			-0.227903	-0.59553	0.319561	0.672687	0.318762	0.806957	0.444854	0.566825
A0A0R4J0R1	Vesicle-associated membrane protein 8	Vamp8	S	7	_________MEEASGSAGNDRVRNLQSEVEG	___1	-0.191164	0.540091		-2.13017	-1.11281	-0.609002	-1.34745	-0.315229	-1.5824				-1.79595	-2.47225	0.986407	0.227935	-0.825173	0	0	0.786453
A0A0R4J0R1	Vesicle-associated membrane protein 8	Vamp8	S	55	NLDHLRNKTEDLEATSEHFKTTSQKVARKFW	___1	0.755356	-0.39395	0.795959			-0.87457	0.150225		-0.454383					0	0	0.982956	-0.0922103	0	0	0.786532
A0A0R4J0R6	Fibroblast growth factor-binding protein 3	Fgfbp3	S	163	SDLHSPAHPSLPARPSEPPRSRARSPARSRQ	___1	-1.37803	-2.41018	-2.03857	-1.47799	-0.771795	-1.66364	-1.69469	-1.86383	-1.32541	-1.57671			0.817364	1.43345	0.743417	0.363941	0.289662	1.2968	0.997873	0.390604
A0A0R4J0S4			S	1037	TTGDVTVEYVKDFLGSPEDSEKNLRNLEADD	___1				-0.846457	-1.61953				-1.2576	-1.47684				0	0	0.980085		0	0	0.78552
A0A0R4J0S4	Lethal(2) giant larvae protein homolog 1	Llgl1	S	986	NGTRDIILAPESCEGSPSSAHSKRADTMEPP	___1	1.17345	0.482523	1.15377	0.525864	-0.0766544	0.796527	0.225086	0.0106201	0.346606	-0.0469303			-0.711975	-1.51712	0.825452	0.338333	-0.19424	-0.445052	0.218825	0.757188
A0A0R4J0T4	Inhibitor of nuclear factor kappa-B kise subunit beta	Ikbkb	S	670	WNLLKIACSKVRGPVSGSPDSMNVSRLSHPG	___1	-1.21402			-1.31016	-2.50178	-2.48776				-2.47387			-0.691949	0	0	0.979888	0.0138922	0	0	0.786077
A0A0R4J0T4	Inhibitor of nuclear factor kappa-B kise subunit beta	Ikbkb	S	672	LLKIACSKVRGPVSGSPDSMNVSRLSHPGQL	___1	-0.951424	-0.508604	-0.344243	-1.0179	-0.898342	-1.37108	-1.46851		-0.695758	-0.501972			-0.3567	-1.05444	0.635793	0.480932	0.82093	3.93824	1.76934	0.15333
A0A0R4J0T8	ADP-ribosylation factor GTPase-activating protein 3	Arfgap3	S	241	GAKKGSLGAQKLTNTSFTEIEKQAQAVDKRK	___1	1.67235	0.450821	1.16135	0.177256	-0.603083	0.772525	0.476816	-0.119495	-0.24392	-0.711246			-1.30776	-2.03731	1.02347	0.231248	-0.854199	-1.77652	0.956038	0.282983
A0A0R4J0T8	ADP-ribosylation factor GTPase-activating protein 3	Arfgap3	S	331	ISHSVTSDMQTIEQESPTLAKPRRKYQEDPE	___1	0.181925	-0.0367641	-0.0515871	0.697342	0.882248	1.26051	0.39575	-0.529539	1.77142	0.626183			0.758604	3.45831	2.10344	0.0955196	0.823227	0.922831	0.425907	0.514891
A0A0R4J0U2	Serine/threonine-protein phosphatase 4 regulatory subunit 2	Ppp4r2	S	226	GHSDSSASESEVSLLSPVKNKHPDEDAVESE	___1	4.33047	3.24236	4.27423	4.71459	4.48632	3.65882	3.5151	2.89099	4.4823	4.58496			0.651432	1.15403	0.592881	0.446446	1.17866	2.89849	1.50764	0.159005
A0A0R4J0U2	Serine/threonine-protein phosphatase 4 regulatory subunit 2	Ppp4r2	S	159	SNSLNRMNGVMFPGNSPNYTDRSNINGPGTP	___1	1.54231	1.59467	1.31745	0.0509453	0.916529	1.54532	1.05894	1.73221	-0.712895	0.646959			-1.00107	-2.27128	1.21741	0.192151	-1.47846	-2.20942	1.09398	0.221037
A0A0R4J0U3	Period circadian protein homolog 2	Per2	S	545	ESGGQKEASVAEMQSSPPAQVKAVTTIERDS	___1	-0.94241					-1.55595	-1.78128		-1.5821					0	0	0.976839	0.0865178	0	0	0.785789
E9Q361	Integrator complex subunit 10	Ints10	S	231	SENQHQGAQDTSDLMSPSKRSSQKYIIEGLT	___1	1.00505	0.929312	1.49952	1.91712	2.21536	1.89641	1.59859	0.998976	2.65341	2.15385			0.921617	2.5875	1.43384	0.157341	0.905638	1.85487	0.99181	0.27026
E9Q361	Integrator complex subunit 10	Ints10	S	382	HKKRKLAEGREKTMSSDDEECSAKGRNRHIV	___1	-1.77483			-2.36364	-1.82376	-0.961352	-1.57078	-0.954424	-1.01234				-0.318867	0	0	0.979789	0.149844	0	0	0.787698
A0A0R4J0V4	Junction-mediating and -regulatory protein	Jmy	S	134	PPRGPAGRGPESPLRSPARAKASPLRRSAES	___1	-0.382572	-1.01406		-1.45679	-2.30185	-2.24353	-2.47591	-2.87589	-2.77507	-2.2626			-1.181	-1.88217	0.810987	0.308689	0.0129358	0.0319026	0.0137284	1
A0A0R4J0V4	Junction-mediating and -regulatory protein	Jmy	S	75	EQAGTPASDGSRGPGSPAARGRSEAAASATA	___1	0.859188	1.31207	1.41332	0.556156	-0.0474434	0.507342	0.185377	0.648878	-0.165324	-0.111692			-0.940504	-2.26846	1.23543	0.192722	-0.585708	-2.10557	1.33564	0.232146
A0A0R4J0V4	Junction-mediating and -regulatory protein	Jmy	S	704	STRLRVAHSRRKSTASPVPCEEQCHSLPTVL	___1				-1.51446		-0.586511			-1.43043					0	0	0.976937	-0.843916	0	0	0.787763
A0A0R4J0V4	Junction-mediating and -regulatory protein	Jmy	S	108	RSPGPRKSQAWAEGGSPRSARSLKGDPPRGP	___1						-1.19935		-1.55645					0			1		0	0	0.78764
A0A0R4J0V5	D-directed R polymerase II subunit RPB1	Polr2a	S	1798	SSPSYSPSSPSYSPTSPKYTPTSPSYSPSSP	___1	2.65292	1.22818	2.40516	1.64375	1.03957	1.23728	-0.00866508	0.371708	0.648562	1.04754			-0.75376	-1.06102	0.516002	0.478413	0.314614	0.525572	0.24196	0.713498
A0A0R4J0V5	D-directed R polymerase II subunit RPB1	Polr2a	S	1840	TSPKYSPTSPKYSPTSPTYSPTTPKYSPTSP	___1			1.246	1.0277	0.786325	0.618297	-0.897919	-0.509983	0.495914	0.529902			-0.338992	0	0	0.977035	0.776109	1.12934	0.55591	0.437532
A0A0R4J0V5	D-directed R polymerase II subunit RPB1	Polr2a	S	1875	TSPVYTPTSPKYSPTSPTYSPTSPKYSPTSP	___1		-0.315769	1.67399	1.07902	0.662039	0.87464			0.342742	0.853231			0.191419	0.171447	0.0614766	0.881439	-0.276654	0	0	0.787985
A0A0R4J0V5	D-directed R polymerase II subunit RPB1	Polr2a	S	1854	TSPTYSPTTPKYSPTSPTYSPTSPVYTPTSP	___1	-1.32274		-0.668406	-0.818752		-1.52382							0.176823	0	0	0.977133		0	0	0.787331
A0A0R4J0V5	D-directed R polymerase II subunit RPB1	Polr2a	S	1868	TSPTYSPTSPVYTPTSPKYSPTSPTYSPTSP	___1			-0.357085	-0.464905	-1.36121	-1.10895	-1.94065			-1.25857			-0.55597	0	0	0.977231	0.266231	0	0	0.78689
A0A0R4J0V5	D-directed R polymerase II subunit RPB1	Polr2a	S	1812	TSPKYTPTSPSYSPSSPEYTPASPKYSPTSP	___1			-0.968589	-2.49357		-1.18532			-1.52204				-1.52498	0	0	0.977329	-0.33672	0	0	0.787183
F6RDA7	Leucine-rich repeat-containing protein 40	Lrrc40	S	73	WRINVDIPEEANQNLSFSSTERWWDQTDLTK	___1	-0.405088	-0.44586				-1.0652	-0.712049	-1.55871						0	0	0.977427		0	0	0.787035
A0A0R4J0X8	Rho guanine nucleotide exchange factor 7	Arhgef7	S	66	RTGWFPSNYVREIKPSEKPVSPKSGTLKSPP	___1		2.48431	2.31813	2.24292		1.84355	1.55478		1.79591				-0.158297	0	0	0.977526	0.096745	0	0	0.787382
A0A0R4J0X8	Rho guanine nucleotide exchange factor 7	Arhgef7	S	71	PSNYVREIKPSEKPVSPKSGTLKSPPKGFDT	___1	1.1829		0.781405	1.00118	0.899696	0.416827	0.254866	-0.00420761	1.13957	0.660046			-0.0317101	-0.10327	0.0494699	0.911898	0.67731	1.99954	1.18175	0.24626
A0A0R4J0X8	Rho guanine nucleotide exchange factor 7	Arhgef7	S	560	SAKTRQTLNSSSRKESAPQVLLPEEEKIIVE	___1	-1.14649		-1.44735	-0.838354	-0.0396709		-1.52613		-0.934932	-0.269442			0.857909	1.62873	0.739702	0.361629	0.923944	0	0	0.774876
A0A0R4J0X8	Rho guanine nucleotide exchange factor 7	Arhgef7	S	516	TMKKLLPKRKPERKPSDEEFAVRKSTAALEE	___1	0.144247	-0.619831	-0.404401	0.0495853	-0.230375		-1.02771	-1.57764	-0.441947	-0.417885			0.202933	0.493002	0.250768	0.720108	0.87276	2.32594	1.06193	0.252943
A0A0R4J0X8	Rho guanine nucleotide exchange factor 7	Arhgef7	S	340	LFPNLLLMLSASPRMSGFIYQGKLPTTGMTI	___1	2.95365	3.0932	2.797	2.9838	2.68142	2.1737	2.07955	1.79248	1.966	2.32973			-0.115341	-0.447422	0.285914	0.741199	0.132622	0.441035	0.254951	0.759614
A0A0R4J0X8	Rho guanine nucleotide exchange factor 7	Arhgef7	S	579	VLLPEEEKIIVEETKSNGQTVIEEKSLVDTV	___1		-0.840425	-1.25054	-1.3509	-1.6138	-1.7182	-2.43469	-1.89868	-2.18355	-1.83735			-0.436867	-1.27155	0.668088	0.446295	0.00674009	0.0165904	0.00708261	1
F6WMJ3	Rho guanine nucleotide exchange factor 7;Rho guanine nucleotide exchange factor 6	Arhgef7;Arhgef6	S	672	KPERKPSDEEFAVRKSTAALEEDAQILKVIE;KTERKASEEEYVIRKSTAALEEDAQILKVIE	___1	-0.90098	-2.39554	-0.917195	-0.880148	-2.02498	-0.952668	-1.53802		-1.16214	-1.94828			-0.0479933	-0.055233	0.0203801	0.932759	-0.309868	-0.525143	0.2278	0.727506
A0A0R4J0Y3	Probable helicase with zinc finger domain	Helz	S	1318	TEPKQVDLESNPQNRSPESRPGVVYSNTKFP	___1	0.866098	-0.0156612	0.122294	-0.642122		0.517709	-0.482479	-0.237053		-1.59945			-0.966366	0	0	0.977624	-1.53217	0	0	0.774539
A0A0R4J0Y3	Probable helicase with zinc finger domain	Helz	S	1637	PPQSRLLQYRQVQPRSPPAVPSPPSSTDHSS	___1	1.14591	0.660246	1.55602	2.43932	2.79257	1.85956	0.285868	0.910748	2.55889	2.63274			1.49522	3.25599	1.59816	0.105282	1.57709	2.2815	1.11999	0.213948
A0A0R4J1K4	Anion exchange protein 2	Slc4a2	S	214	GAAGRPLTKAQPGHRSYNLQERRRIGSMTGV	___1			-2.06354	-2.54526	-1.63537				-2.76476	-2.47602			-0.0267696	0	0	0.977722		0	0	0.774462
A0A0R4J107	Acylamino-acid-releasing enzyme	Apeh	S	186	KAESFFQTKALDVSASDEEMARPKKPDQAIK	___1	0.827763	-2.14388	-0.833369	0.209198	-0.255339	-1.05303	-1.93083		0.0452089	-0.242146			0.693426	0.566778	0.235998	0.685268	1.39346	2.48028	1.02447	0.236942
Z4YKC4	Eukaryotic translation initiation factor 4 gamma 3	Eif4g3	S	477	TCLSKDAKEMQDKAESESDGQAEETADPQSL	___1	1.16146	-0.264933	0.745137			0.777551		0.359459	0.512158	0.289145				0	0	0.97782	-0.167853	-0.49819	0.257982	0.739478
Z4YKC4	Eukaryotic translation initiation factor 4 gamma 3	Eif4g3	S	479	LSKDAKEMQDKAESESDGQAEETADPQSLHS	___1	2.50551	0.699829	1.4304	2.03657	1.85851	1.67971		1.6394					0.402296	0.515598	0.224856	0.707082		0	0	0.774721
Z4YKC4	Eukaryotic translation initiation factor 4 gamma 3	Eif4g3	S	1095	GSSGGAKASESAPSGSPSATPLEFDSRRALT	___1	-0.194429		-0.39861	-0.363258		-1.12614	-1.40423		-1.03659	-1.3213			-0.0667386	0	0	0.977918	0.0862389	0.288431	0.150577	0.855324
Z4YKC4	Eukaryotic translation initiation factor 4 gamma 3	Eif4g3	S	321	CELPSSKEEDAPPVPSPTSCTAASGPSLTDN	___1	1.79925	1.03055	1.974		2.46897	1.99617	0.992949	0.296349					0.867702	0	0	0.978017		0	0	0.775557
Z4YKC4	Eukaryotic translation initiation factor 4 gamma 3	Eif4g3	S	274	ETAAGEPTPEPPRTSSPTSLPPLARSSLPSP	___1	-0.582027	-0.915619	-0.0165071	-0.00111198	-0.458271	-0.0766916	-0.369297	-1.199	0.075942	0.151855			0.275026	0.573924	0.28338	0.681886	0.662229	1.23815	0.647502	0.404474
Z4YKC4	Eukaryotic translation initiation factor 4 gamma 3	Eif4g3	S	237	DQKQEEKPKPDPVFQSPSTVLRLVLSGEKKE	___1	-0.64329		-1.52927	-1.60557		-1.65966	-2.3982		-2.28538				-0.519291	0	0	0.978115	-0.256457	0	0	0.775487
Z4YKC4	Eukaryotic translation initiation factor 4 gamma 3	Eif4g3	S	443	SPPCPPVVLSAAIARSPAVATEVQRVADEGE	___1	0.753857	0.270824		1.17411	0.566002	0.277074		-0.607	0.845252	0.163782			0.357715	0.732568	0.342769	0.628223	0.66948	1.01726	0.45204	0.507751
Z4YKC4	Eukaryotic translation initiation factor 4 gamma 3	Eif4g3	S	288	SSPTSLPPLARSSLPSPMSAALSSQPLFTAE	___1	-1.72136			0.0813713	-0.422804	-1.49417	-2.09384		-0.0164709	-0.962284			1.55064	0	0	0.978213	1.30462	1.97686	0.838176	0.293033
A0A0R4J124	SRSF protein kise 2;SRSF protein kise 2 N-termil;SRSF protein kise 2 C-termil	Srpk2	S	10	______MSVNSEKSSSSERPEPQQKAPLVPP	___1	-2.2589	-1.1417	-1.1759	-1.82228	-1.24688	-0.861077	-1.24606		-0.51521	-0.58041			-0.0090847	-0.0146559	0.00561471	0.952184	0.505759	1.71308	0.912666	0.337265
A0A0R4J124	SRSF protein kise 2;SRSF protein kise 2 N-termil;SRSF protein kise 2 C-termil	Srpk2	S	491	ESSPSHDRSRTVSASSTGDLPKTKTRAADLL	___1		-1.04552				-1.80435	-1.84684		-2.30921					0	0	0.978312	-0.483616	0	0	0.773127
Z4YLI8	Clustered mitochondria protein homolog	Cluh	S	1287	PEPEPEPERAVEDMGSPQTAKEGPSSLNLQG	___1	0.97477	1.88134	0.887309	-1.10495	0.610853	1.18471	1.10039	1.67501	-0.886188	0.0873756			-1.49485	-1.73876	0.842303	0.290936	-1.71944	-3.24258	1.55163	0.134434
A0A0R4J145	Cell division control protein 6 homolog	Cdc6	S	82	PVPTTPCVDVKLLPLSPRKRLGDDNLCNTPR	___1	-0.240734	-1.1857	-0.851195	-1.45844	-2.05787	-1.18527	-1.78506	-1.7924		-2.72952			-0.998947	-1.91644	1.00709	0.252145	-1.14194	0	0	0.773927
A0A286YCP6	Methyl-CpG-binding domain protein 1	Mbd1	S	282	THQKRPASARQLQLSSPLKAPWAVVTAPPGP	___1	0.848215	-0.265318	0.500882	0.872076	0.250521	0.55372	-0.481651	-0.487579	0.703046	0.243666			0.200039	0.34269	0.150581	0.793829	0.611859	1.05765	0.536173	0.463236
A0A0R4J1I5	Forkhead box protein P4	Foxp4	S	547	DEREYQKRRPPKMTGSPTLVKNMISGLSYGA	___1	-0.314724	-0.545115				-2.0328	-1.98188							0	0	0.97841		0	0	0.773635
A0A0R4J1I5	Forkhead box protein P4	Foxp4	S	92	QVARQFLLQQASSLNSPGNNDSKQSASAVQV	___1						-0.796626	-2.00403	-1.49608	-3.16281				0			1	-1.73056	0	0	0.773428
A0A0R4J1I5	Forkhead box protein P4	Foxp4	S	297	PLPNGQPTVLTSRRDSSSHEETPSSHPLYGH	___1	-0.0244427		-0.747069	-1.03717	-1.11118	-0.839452							-0.688423	-1.48622	0.702217	0.393652		0	0	0.773494
A0A0R4J170	Transcription activator BRG1	Smarca4	S	610	QTPAIGPDGEPLDETSQMSDLPVKVIHVESG	___1	0.344936		0.624467		1.24716	2.3004		2.04572		0.99852			0.76246	0	0	0.978508	-1.17454	0	0	0.77357
A0A0R4J170	Transcription activator BRG1	Smarca4	S	613	AIGPDGEPLDETSQMSDLPVKVIHVESGKIL	___1					0.878984	0.567378	0.405006		-0.657638	0.0176334				0	0	0.978607	-0.806194	-1.80252	0.835718	0.324004
A0A0R4J170	Transcription activator BRG1	Smarca4	S	1349	FGRGSRHRKEVDYSDSLTEKQWLKTLKAIEE	___1	1.33872	1.44378	1.30374	-1.10291	-0.670757	1.29784	1.10888	0.276686	-1.03819	-0.820566	+		-2.24892	-8.33026	3.03019	0.0215273	-1.82385	-3.55533	1.66655	0.121711
A0A0R4J170	Transcription activator BRG1	Smarca4	S	1422	SKKQKKRGRPPAEKLSPNPPNLTKKMKKIVD	___1	3.65571	2.93269	3.67293	3.20445	3.11672	2.71958	2.76014	2.06598	3.27412	2.987			-0.259856	-0.62375	0.326126	0.659662	0.615326	1.50273	0.851043	0.338007
A0A0R4J170	Transcription activator BRG1	Smarca4	S	695	PTLPVEEKKKIPDPDSDDVSEVDARHIIENA	___1				0.3599		1.55398	1.32919	0.30143	-0.485036	0.126657				0	0	0.978705	-1.24072	-1.91628	0.965397	0.260169
A0A0R4J170	Transcription activator BRG1	Smarca4	S	699	VEEKKKIPDPDSDDVSEVDARHIIENAKQDV	___1	0.176592	-1.31202	-0.883624	-0.467464	-0.777199	0.233653	-0.384167	-0.565336	-1.35909	-0.968969			0.0506849	0.0742383	0.0286456	0.923977	-0.925411	-2.08226	1.12717	0.234485
A0A0R4J172			S	7	_________MEADAVSEAEAMAEERPPRLVD	___1	-1.73767	-3.44169		-0.106112	-0.956652	-1.7949			-0.799239	-1.92598			2.0583	1.9561	0.787301	0.300279	0.432286	0	0	0.780113
A0A0R4J172	DENN domain-containing protein 4B	Dennd4b	S	972	LREPSSPMGRLVKSGSLGSARGTQPTVEAGV	___1			0.140071		-0.370869		-1.40488		0.197446	0.0907974			-0.51094	0	0	0.978804	1.549	0	0	0.779849
A0A0R4J175	Bromodomain-containing protein 9	Brd9	S	103	RKEEKKRKREKEHCDSEGEADAFDPGKKVEV	___1	1.80043	1.13373	0.945788	1.3842	1.27105	1.57101	1.04178	0.276939	1.26331	1.1619			0.0343075	0.078436	0.0336597	0.921773	0.249363	0.425244	0.191423	0.767102
A0A0R4J175	Bromodomain-containing protein 9	Brd9	S	588	GEQPDVAHDPYEFLQSPEPAAPAKN______	___1	-0.627193	-0.953201	-0.506837	1.13136	0.535559	-0.464381	0.079813	-0.697506	0.600158	-0.0427074	+		1.5292	4.01418	1.91444	0.0754403	0.639417	1.32704	0.715321	0.381484
A0A0R4J1A7	AT-rich interactive domain-containing protein 3A	Arid3a	S	127	GAGHAEGDRHLMDVGSDDDDTKSKWEEQELE	___1	0.361927	1.82593	0.900147	1.3939	1.64582		0.450779	-0.140581		1.21338			0.490524	0.743369	0.351205	0.60126	1.05828	0	0	0.77999
A0A0R4J1A7	AT-rich interactive domain-containing protein 3A	Arid3a	S	339	MKYLYPYECERRGLSSPNELQAAIDSNRREG	___1	-1.60245	-1.8008	-0.943328	0.00369835	-0.361712	-1.81767	-1.45617	-2.37362	0.326539	-0.0247784			1.26985	2.75313	1.40838	0.144604	2.03337	4.34008	1.93094	0.0924165
A0A0R4J1B6	DENN domain-containing protein 5A	Dennd5a	S	169	EDGEGIPGTKLQRFNSYDISRDTLYVSKCIC	___1	-2.86562		-2.95297	-1.77949	-2.4151				-1.7683	-2.1867			0.811999	1.92969	0.896153	0.304256		0	0	0.780544
A0A0R4J1B6	DENN domain-containing protein 5A	Dennd5a	S	1072	PLQQSPSVIRRLVTISPNNKPKLNTGQIQES	___1	-1.32589	-0.280661	-0.654515	-2.00619	-1.86175	-1.22408	-1.94906	-2.2688		-1.72598			-1.18028	-2.36808	1.22602	0.179744	0.0880047	0	0	0.780326
F2Z3W1	Uncharacterized protein KIAA0753	4933427D14Rik;Kiaa0753	S	279	LQQQVKEIQEELDKLSPQKIKHTKKSWAVSR	___1	-1.8313	-2.8975	-1.95684	-1.66726	-1.30784	-1.84877	-2.63974	-2.75522	-1.92527	-1.7011			0.740993	1.33628	0.695645	0.393145	0.601392	1.26045	0.679754	0.40013
A0A0R4J1C7	Microfibril-associated glycoprotein 3	Mfap3	S	274	DMGERIKERPALDAQSGIYVINPELGRSNSP	___1	1.79138	1.60064	1.14665	1.68214	1.22138	0.735984	1.97915	-0.184278	0.676845				-0.0611302	-0.152554	0.0696016	0.888865	-0.166773	0	0	0.779703
A0A0R4J1C7	Microfibril-associated glycoprotein 3	Mfap3	S	319	EIAVQVSVHLQSETKSIGTDSQDSSHFSPPS	___1	0.419193				-1.05338	-1.54073	-1.44901		-2.13223	-0.84749			-1.47257	0	0	0.978902	0.00500679	0.0067295	0.00239402	1
A0A0R4J1D5	Protein CBFA2T2	Cbfa2t2	S	400	TELRKTGTELVSRQHSPGSTDSLSNDSQREF	___1	0.667353	1.10097		-0.266699	-0.654613		-0.193581	-0.0708904					-1.34482	-3.44026	1.35907	0.150154		0	0	0.779279
A0A0R4J1D5	Protein CBFA2T2	Cbfa2t2	S	24	AFQLGCEKRVPAMPGSPVEVKIQSRSSPPIM	___1	-1.74561		-2.01773	-2.16519		-2.93294							-0.28352	0	0	0.979001		0	0	0.779049
A0A0R4J1L2	Elongation factor 1-delta	Eef1d	S	109	SSPTPRATAPQTQHVSPMRQVEPPTKKGATP	___1	5.8203	5.65018	5.54837	2.06995	2.20348	4.5215	3.98281	4.00082	1.88042	2.43104	+		-3.53624	-16.5355	4.1347	0	-2.01265	-4.94781	2.14255	0.0830175
A0A0R4J1L2	Elongation factor 1-delta	Eef1d	S	138	TPAEDDEDKDIDLFGSDEEEEDKEAARLREE	___1	-0.216448	-1.36972	-1.15673	2.93513	4.02617	2.51781	8.68305	3.17694	3.49772	-0.402859	+		4.39495	6.17268	2.25465	0.0343371	-3.24517	-1.0774	0.460485	0.456124
A2AGR1		Madd	S	155	TLQPPSADSTPDVNQSPRGKRRAKAGSRSRN	___1	-1.62646	-1.82204		-0.822023	-1.15286	-1.19235	-1.08735	-1.7046	-0.734513	-0.741047			0.736807	2.5219	1.20913	0.221629	0.59032	1.70527	1.01751	0.293133
A2AGR1	MAP kise-activating death domain protein	Madd	S	776	AQKLLRPNSLKLASDSDAESDSRASSPNSTV	___1	-0.275179	-0.0443459	-0.625285	-0.762501	-0.579943	-1.01599				-1.2549			-0.356285	-1.08495	0.66421	0.47227	-0.238908	0	0	0.780816
A2AGR1	MAP kise-activating death domain protein	Madd	S	769	QTETGEGAQKLLRPNSLKLASDSDAESDSRA	___1				-0.696667	-2.7557				-1.64133	-2.35704				0	0	0.979099		0	0	0.780893
A2AGR1	MAP kise-activating death domain protein	Madd	S	995	AQTHYYSKEPDKRKRSPTENVNTPVGKDPGL	___1	-0.109573	0.138224	-0.686267	1.37737		-0.6953				1.26706			1.59658	0	0	0.979198	1.96236	0	0	0.781377
A0A0R4J1F8	WD repeat and HMG-box D-binding protein 1	Wdhd1	S	784	SELAAEKAAELAETQSEEEKEEDFREKLNAG	___1	3.32804	3.96215	3.50381	3.8662	3.9794	3.08839	2.95395	2.54167	3.79356	3.64147			0.3248	0.934314	0.551297	0.526283	0.856175	2.67743	1.52278	0.172835
A0A0R4J1F8	WD repeat and HMG-box D-binding protein 1	Wdhd1	S	351	DDENSVDVTMLKADLSHKEEGDDDQARSIHN	___1	0.503063	0.241125	0.0551519		-2.67838	-0.659587							-2.94483	0	0	0.979296		0	0	0.777092
A0A0R4J1F8	WD repeat and HMG-box D-binding protein 1	Wdhd1	S	1040	TASDGAEAKKRKRVVSEICETENQEETVKEN	___1	0.238495	-1.19169		-0.389122	-0.877308	0.502505	-0.397564	-1.20625	-0.0598707	-1.35323			-0.156619	-0.183051	0.0680428	0.875826	-0.339449	-0.377625	0.155183	0.793654
A0A0R4J1H1	RAD51-associated protein 1	Rad51ap1	S	147	SDDVDLDKITEEGDASSVEGERKSPSQAKAP	___1	-0.669399	-0.641602	-1.00286	-0.930935		-1.44858	-1.38663	-1.99111	-0.891826	-1.05225			-0.159647	0	0	0.979395	0.636737	1.79372	1.05589	0.278515
A0A0R4J1H1	RAD51-associated protein 1	Rad51ap1	S	148	DDVDLDKITEEGDASSVEGERKSPSQAKAPR	___1		0.373163	0.243077	-0.292778		-1.1613	-0.955959	-1.2964	-0.483214	-1.01742			-0.600898	0	0	0.979493	0.387571	1.15157	0.699244	0.431876
A0A0R4J1H1	RAD51-associated protein 1	Rad51ap1	S	253	SVTSVDPAPAAIKSGSPSLPQAVGLPSEATR	___1	-0.421608	-0.574286	-0.0513868		-2.20866	0.215446	0.382181	-0.34161	-1.03146				-1.85957	0	0	0.979592	-1.1168	0	0	0.776614
A0A0R4J1H1	RAD51-associated protein 1	Rad51ap1	S	310	NSSSNALAGTPAKSPSQSLRLGLSRLAPVKR	___1	1.12432	1.53875	1.80958	-1.16257	-1.37124	0.707116	0.51902	0.463684	-0.672503	-1.15419	+		-2.75779	-7.4789	2.70485	0.026828	-1.47662	-4.87085	2.26968	0.0838764
D3YTP0	Metalloreductase STEAP3	Steap3	S	17	SGEMDKPLISRRLVDSDGSLAEVPKEAPKVG	___1	0.0761337				-0.573715			-0.932156	-1.06877	-1.02085			-0.649849	0	0	0.97969	-0.112655	0	0	0.778176
D3YTP0	Metalloreductase STEAP3	Steap3	S	20	MDKPLISRRLVDSDGSLAEVPKEAPKVGILG	___1	-0.338156	-0.731874	-0.3835	-0.0331974	-0.112484	0.35027	0.186787	-0.387661	-0.60982	-0.702522			0.411669	1.56373	1.0652	0.326599	-0.70597	-1.80585	1.02864	0.277287
A0A0R4J1H6	Golgin subfamily A member 3	Golga3	S	1347	RGAAKKKEPKGESNSSSPATPIKIPDCPVPA	___1				-1.64275	-1.21642				-1.17246	-1.9094				0	0	0.983055		0	0	0.778493
A0A0R4J1H6	Golgin subfamily A member 3	Golga3	S	1348	GAAKKKEPKGESNSSSPATPIKIPDCPVPAS	___1	-1.71998			-1.59533	-1.05913				-1.5927	-1.5105			0.392756	0	0	0.979986		0	0	0.777735
A0A0R4J1H6	Golgin subfamily A member 3	Golga3	S	60	QDASVEVNRGFKEEGSPDRSSQVAICQNGQI	___1	0.134392	0.431459	0.0307341	0.0426979	-0.45722	-0.211619		-0.437588	-0.29106	-0.441984			-0.406123	-1.18619	0.715772	0.437747	-0.0419188	-0.177722	0.104107	0.925328
A0A0R4J1H6	Golgin subfamily A member 3	Golga3	S	1439	EHAHPRGDTKLHNQNSVPRDGLGQ_______	___1	-1.95823			-0.438866	-0.725822				-0.150128	-0.261511			1.37588	0	0	0.983154		0	0	0.870601
A0A0R4J1I0	REST corepressor 2	Rcor2	S	169	DKEDSDELEEGRGAVSEGEPDTGDPKREPLP	___1	1.34162	0.435373	0.205976	-0.878649	-1.2843	0.77279	0.529575	0.250736	-1.4091	-0.798342			-1.74247	-3.04399	1.46146	0.119006	-1.62142	-4.05829	1.90782	0.100298
A0A0R4J1I0	REST corepressor 2	Rcor2	S	19	VGTNYQAVIPECKPESPARYSNKELKGMLVW	___1	-0.233423	-1.29465	-0.677838	-1.34314		-0.77736	-1.59317	-1.94848	-2.3853				-0.607838	0	0	0.986543	-0.945632	0	0	0.870686
A0A0R4J1I2	Transcriptiol adapter 3	Tada3	S	98	PDMSGKESGADGASTSPRNQNKPFSVPHTKS	___1		-0.299931		-0.470335	-1.24509	-0.326121	-0.794321	-0.217022	-0.575847	-0.623301			-0.557784	0	0	0.986743	-0.153752	-0.46693	0.259245	0.743572
F7CJP6	Menin	Men1	S	41	GQEVGNAAQAPAPAASPPPEGPVLTFQSEKM	___1	1.3612	0.551712	1.15753	1.55792	1.29677	0.722331	0.795868	0.316898	1.28604	1.19844			0.403864	0.942319	0.513359	0.52309	0.63054	2.13736	1.31793	0.229666
A0A0R4J1I6	Nuclear pore membrane glycoprotein 210	Nup210	S	1804	APRELASPLALTPRASPQHSPHYLASSPAAF	___1	0.597988	-0.0877476	0.0876818	0.217186		0.401774		-0.447477	-0.758069	-1.00622			0.0178785	0	0	0.986843	-0.859295	-1.5843	0.717675	0.359731
A0A0R4J1I6	Nuclear pore membrane glycoprotein 210	Nup210	S	1795	TIIAYHTVCAPRELASPLALTPRASPQHSPH	___1	-0.352255	-2.02036	-0.737849	0.935074	0.116898	-1.46644	-1.14936	-1.6614	0.601413	0.0106506			1.56281	1.90863	0.92814	0.252786	1.73176	4.41174	2.01637	0.0886831
Q05BG1	CCR4-NOT transcription complex subunit 4	Cnot4	S	429	DLIEKELSVQDQPSLSPTSLQNASSHTTTAK	___1	3.15598	2.45511	3.27254	3.29524	2.59793	3.45694	2.32754	2.27525	3.39606	2.70673			-0.0146284	-0.0281481	0.0112695	0.94621	0.364822	0.552722	0.250859	0.698522
Q05BG1	CCR4-NOT transcription complex subunit 4	Cnot4	S	298	GNGDNSQQISNSDTPSPPPGLSKSNPVIPIS	___1	-0.172098	-0.314333	0.648929	0.0829811	0.0932198	0.21317	0.391619	-0.195032		0.136728			0.0339346	0.0695982	0.0288416	0.925075	0.000142733	0	0	0.870085
Q05BG1	CCR4-NOT transcription complex subunit 4	Cnot4	S	4	____________MSRSPDAKEDPVECPLCME	___1			1.09734		0.906767	-0.364068			0.390668	0.157576			-0.190574	0	0	0.986943	0.63819	0	0	0.870181
A0A0R4J1K7	Hydrolethalus syndrome protein 1 homolog	Hyls1	S	312	DLANGVMPKKLPFPLSPS_____________	___1	-0.959398	-1.77902	-1.5282	-3.09521		-1.66009	-2.05881	-3.11234					-1.67301	0	0	0.987043		0	0	0.870032
A0A0R4J1L2	Elongation factor 1-delta	Eef1d	S	41	YEQMNGPVTSGSRQSSGPGASSGPGGDHSEL	___1		0.651241	1.32596	1.63772	1.03717	1.8251	0.189062	0.406841	1.1503				0.348845	0.632383	0.283443	0.671057	0.343298	0	0	0.870336
E9QQ99	E3 ubiquitin-protein ligase synoviolin	Syvn1	S	557	PDAAELRRRRLQKLESPVAH___________	___1		0.483915	0.440057	-0.0106335	-0.578768	-0.78358	-0.859123	-1.04808		-0.537634			-0.756687	-1.96587	0.930563	0.298984	0.359293	0	0	0.870239
D3Z773	cAMP-responsive element modulator	Crem	S	65	ILSRRPSYRKILNELSSDVPGIPKIEEEKSE	___1							-2.92047	-3.04262					0			1		0	0	0.871898
F6XW22	Pre-mR-processing factor 40 homolog B	Prpf40b	S	218	QEQDREPRQAELPNRSPGFGIKKEKTGWDTS	___1			-1.13444	-1.44545		-2.23122	-2.38867	-2.9311	-3.03737				-0.311006	0	0	0.987143	-0.520376	0	0	0.871961
A0A0R4J1T3	Serine/threonine-protein kise TAO3	Taok3	S	359	LGSIHSIPSTSVSTGSRSSSVNSMQEVMDES	___1				1.68008		-0.384408	-0.367258	-1.09394						0	0	0.987243		0	0	0.871444
A0A0R4J1T3	Serine/threonine-protein kise TAO3	Taok3	S	324	KKILFQETRNGPLNESQEEEEDGEQGSNLNR	___1	0.221798	-0.00515556	-0.647304	1.90961	1.49913	1.12335	0.571947	0.761738	1.85132	1.41897	+		1.84793	3.93867	1.81401	0.0776726	0.81613	2.24374	1.27144	0.219409
A0A0R4J1T3	Serine/threonine-protein kise TAO3	Taok3	S	442	LHYRNRERFATIKSASLVTRQIHEHEQENEL	___1	-0.927618	0.559944	-0.0467176	-0.212904	0.0330658	0.0320082	-0.615606	-0.846661	0.120849	0.228991			0.0482114	0.0724985	0.0280868	0.924824	0.651673	1.47474	0.816127	0.342114
A0A0R4J1W7	Cell division cycle protein 23 homolog	Cdc23	S	578	PTSDTPGTFFLPASLSANNTPTRRVSPLNLS	___1	0.353073	1.14075	0.660701	-0.0706711	-0.0392208	1.15405	0.437809	1.01823					-0.77312	-1.95175	1.09895	0.244045		0	0	0.871651
A0A0R4J1W7	Cell division cycle protein 23 homolog	Cdc23	S	588	LPASLSANNTPTRRVSPLNLSSVTP______	___1	0.918459	-1.35744	0.0465326	0.0749149	-0.979725	-1.08139	-0.887928	-1.98051	-0.867005	-0.959604			-0.321587	-0.308683	0.121894	0.810875	0.403307	0.752525	0.373531	0.593937
F6TWX0	Nuclear transcription factor Y subunit alpha	Nfya	S	187	KRGEGGRFFSPKEKDSPHMQDPNQADEEAMT	___1	-1.17811	-1.83439				-1.69418								0	0	0.987343		0	0	0.869084
A0A0R4J204	Homeodomain-interacting protein kise 2	Hipk2	S	792	RNVSTCEVTSSQAISSPQRSKRVKENTPPRC	___1	-1.1539	-1.81894				-1.79857		-2.54599		-1.10099				0	0	0.987444	1.07129	0	0	0.868996
A0A0R4J205	tR methyltransferase 10 homolog A	Trmt10a	S	326	DNPVSPQKDEQGQQSSPVLQ___________	___1	0.251236	1.3562			1.00098	1.11533	0.355616	0.769514	0.315875	0.544792			0.197264	0	0	0.987544	-0.316487	-0.799076	0.439551	0.570224
A0A0R4J205	tR methyltransferase 10 homolog A	Trmt10a	S	24	PASIESTNVEEKLGTSDGEEERQEPRVDAGA	___1	-1.04161	3.64738		3.08635		2.41292							1.78346	0	0	0.987644		0	0	0.867945
A0A0R4J243	Sin3 histone deacetylase corepressor complex component SDS3	Suds3	S	45	LESAEDDERSCRGRESDEDTEDASETDLAKH	___1	-0.897526			-0.0263901	-0.655973	-1.19251			-0.124898	-0.832445			0.556344	0	0	0.987744	0.713838	0	0	0.867846
A0A0R4J243	Sin3 histone deacetylase corepressor complex component SDS3	Suds3	S	234	DLRTLNKLKSPKRPASPSSPEHLPATPAESP	___1	1.94894	-0.100336	0.646358	1.69905	1.01203	0.601192	0.488033	0.638975	1.15764	1.20901			0.523887	0.572975	0.247336	0.682265	0.607255	3.75788	2.65387	0.112558
A0A0R4J250	Etoposide-induced protein 2.4	Ei24	S	74	RRRRASSLLAQRRPQSVERKQESEPRIVSRI	___1	2.79961	2.29823	1.63421	2.35862	0.905951	0.912808	1.04627	1.37803	0.729747	-0.290012			-0.611731	-0.769529	0.353076	0.590674	-0.892501	-1.71669	0.908217	0.293105
A0A0R4J254	Exportin-4	Xpo4	S	521	RLHGQLQRHQQQFLASPGSSTIDNKMLDDLY	___1	2.87618	1.48997	1.83212	3.05461	2.26549	2.90817	2.09806	2.49556	2.13092	2.39292			0.593956	0.832643	0.393321	0.566797	-0.238678	-0.571924	0.295343	0.688683
A0A0R4J257	Protein unc-13 homolog D	Unc13d	S	149	YCLLGIEQKVGVAEGSPVSRRRQKAVVKHTI	___1	4.89383	4.32151	4.55119	4.43628	3.92783	3.75606	3.07803	3.22749	3.82146	4.00822			-0.406785	-1.05293	0.601159	0.482112	0.560982	1.49796	0.874278	0.337849
G3UZI2	Heterogeneous nuclear ribonucleoprotein Q	Syncrip	S	159	YGGPPPDSVYSGQQPSVGTEIFVGKIPRDLF	___1		-1.55122	-1.32995		-0.488024	-1.8712			0.295047	0.0772781			0.95256	0	0	0.987844	2.05736	0	0	0.868483
A0A0R4J260	OTU domain-containing protein 4	Otud4	S	126	LMYRKDFVIYQEPNVSPSHVTENNFPEKVLL	___1	0.558804	-0.20713	0.447286			0.354585	-0.285509	-0.51137	1.09337	0.441631				0	0	0.987945	0.914932	1.78131	0.943505	0.281867
A0A0R4J260	OTU domain-containing protein 4	Otud4	S	553	CTRVSSPSKSKKECPSPVEQKPAEHIPLSNP	___1	0.451897	0.685026	0.804473	0.54513	0.219408	-0.28758	-0.711807	-1.66389	0.460101	0.268238			-0.264863	-0.944079	0.622211	0.52259	1.25193	1.98659	1.00312	0.246781
A0A0R4J260	OTU domain-containing protein 4	Otud4	S	1015	PGANSVDRLQRPKEESSEDENEVSNILRSGR	___1		-0.457655	-1.7099	2.70718	2.78184		1.71736		2.78315	2.36698			3.82828	5.26416	1.58822	0.0854071	0.857708	0	0	0.869939
A0A0R4J260	OTU domain-containing protein 4	Otud4	S	441	EDFDHVSRESYYFGLSPEERREKQAIEESRL	___1		-2.12671	-1.89105	-1.15042	-1.38251	-1.40864	-0.892387	-1.78246	-0.770062	-1.98491			0.74242	2.79756	1.33527	0.192009	-0.0163223	-0.0246525	0.00936916	1
A0A0R4J260	OTU domain-containing protein 4	Otud4	S	414	SQKSSSEHKNLSRMPSQITRKPDRERAEDFD	___1	0.121998	-0.468468	-0.73562	0.640644	-0.116032	-0.504167	-2.83768	-1.50193	-0.151908	-0.435356			0.623003	1.17133	0.611128	0.442565	1.32096	1.34922	0.638395	0.374494
A0A0R4J260	OTU domain-containing protein 4	Otud4	S	999	KPEKVKDPKTAADVVSPGANSVDRLQRPKEE	___1	1.15989	1.31017	1.55212	1.56452	1.12213	1.78273	2.18432	1.07897	1.55151	1.49724			0.00259813	0.0080883	0.00376563	0.955447	-0.157635	-0.30459	0.136143	0.836346
A0A0R4J293	Protein-glutamine gamma-glutamyltransferase K	Tgm1	S	803	ASGGSGFSDAGGDSRSGENIPMAYRGGA___	___1		-2.09173		-1.59694	-1.27827		-2.10277		-1.65026	-1.00369			0.654122	0	0	0.988045	0.77579	0	0	0.875576
A0A0R4J2D0	Ubiquitin carboxyl-termil hydrolase 37	Usp37	S	212	SGLLENRTEKRKRMLSGSELTEDYPKENDSS	___1	-1.19016	-2.42549	-2.21993			-1.28295	-1.02339	-1.2097						0	0	0.988145		0	0	0.875284
A2RTH5		Lcmt1	S	247	DDRFGQIMIENLRRRSCDLAGVETCKSLESQ	___1		-0.567757	-0.471482					-1.40571						0	0	0.988246		0	0	0.876103
A0A0U1RNG8	E3 ubiquitin-protein ligase KCMF1	Kcmf1	S	2	______________MSRHEGVSCDACLKGNF	___1	0.120272	-0.101513	-0.447526	-1.21941	-1.98303		-2.07718	-2.37959	-1.31137	-1.69505			-1.4583	-3.20055	1.581	0.109381	0.725173	2.10647	1.01235	0.278335
A0A0U1RNH9	Phosphatidylinositol 4-phosphate 3-kise C2 domain-containing subunit alpha	Pik3c2a	S	261	LEIANSKASVCNLQISPKSEDINKFDWLDLD	___1	0.184586	-0.704216		0.403957		-0.114987			0.430902	0.0719852			0.663773	0	0	0.988346	0.366431	0	0	0.875909
D3Z7R0	[3-methyl-2-oxobutanoate dehydrogese [lipoamide]] kise, mitochondrial	Bckdk	S	31	SLWPLLGSSLSLRARSTSATDTHHVELARER	___1			2.5232	2.99378	3.14071	1.73784	0.666021	1.42314	2.66002	2.72345			0.544046	0	0	0.988446	1.41607	2.76949	1.38562	0.165251
A0A0U1RNN5	Leukosialin	Spn	S	139	PTSDGPQAKDEAAPQSL______________	___1	-3.79653			-1.92198	-2.43613	-3.32065			-3.36323	-3.13049			1.61747	0	0	0.988547	0.0737844	0	0	0.876191
A0A0U1RNN5	Leukosialin	Spn	S	116	GSGPNLKGEEEPLVGSEDEAVETPTSDGPQA	___1	0.374256	1.28322	0.274861	4.35169	4.6211	5.00189	4.17998	3.70939	3.69623	3.20457	+		3.84228	7.30198	2.54037	0.0264327	-0.846688	-1.3637	0.693523	0.372171
A0A0U1RNN5	Leukosialin	Spn	S	126	EPLVGSEDEAVETPTSDGPQAKDEAAPQSL_	___1				2.11593	2.11134	0.151	0.302473	-1.24977	1.71774	1.02961				0	0	0.988647	1.6391	2.08138	1.01208	0.234285
A0A0U1RNN5	Leukosialin	Spn	S	73	GAGGNKGSEVLETEGSGQRPTLTTFFSRRKS	___1	-0.148209		-1.47191	0.387571	-0.451693	-1.21645	-0.962845		-1.2929	-0.997046			0.777997	0.880418	0.371157	0.572558	-0.0553246	-0.187645	0.0952069	0.920982
A0A0U1RNN5	Leukosialin	Spn	S	84	ETEGSGQRPTLTTFFSRRKSRQGSLVLEELK	___1	0.423338	-0.173033		1.40247	0.973915	-0.466048							1.06304	2.27539	0.99364	0.25131		0	0	0.877731
A0A0U1RNN5	Leukosialin	Spn	S	92	PTLTTFFSRRKSRQGSLVLEELKPGSGPNLK	___1	3.8243	3.08099	2.88496	3.80136	3.21416	2.66043	2.67492	1.55224	3.15503	2.28131			0.244348	0.461636	0.215334	0.733772	0.422303	0.620985	0.284609	0.661766
A0A0U1RNN5	Leukosialin	Spn	S	30	LWRQRQKRRTGALTLSGGGKRNGVVDAWAGP	___1	1.73133	2.90614	0.999574	2.10856	1.46636	2.04811	0.808746	0.967352	1.58458	1.32948			-0.0915534	-0.10698	0.0403662	0.908217	0.182293	0.298055	0.127732	0.84085
A0A0U1RNN5	Leukosialin	Spn	S	88	SGQRPTLTTFFSRRKSRQGSLVLEELKPGSG	___1	3.96074	2.99762	2.83607	-2.2885	2.59923	3.02149	2.68288	1.91472	3.0371				-3.10945	-1.57274	0.707316	0.324661	0.497409	0	0	0.877467
A0A0U1RNN5	Leukosialin	Spn	S	57	WAGPARVPDEEATTTSGAGGNKGSEVLETEG	___1	0.986555	1.33794	0.71943	0.883526	0.562231	0.343865	-0.170341	0.0889282	0.457332	0.0548973			-0.291765	-0.809595	0.463308	0.575936	0.16863	0.491137	0.269088	0.73037
A0A0U1RPN4	Protein EMSY	Emsy	S	139	CSDEDEKPRKRRRTNSSSSSPVVLKEVPKAV	___1	-1.96073	-1.54078	-1.67732	-1.50152	-1.44726	-2.28782	-1.98627	-1.92494	-0.967309	-0.957769			0.251887	0.965302	0.666495	0.515391	1.1038	4.50858	2.32897	0.0876236
A0A0U1RNT5		Zfp719	S	71	DPAAKTDQQSRVLPVSPGAFQNQKILTIGSA	___1	1.06927	-0.237553	1.08554	0.701948	0.217152	0.634133	0.329142	-0.420479	0.305377	0.232285			-0.179535	-0.25868	0.10667	0.835421	0.0878987	0.173911	0.0745511	0.923743
Q8BSS6	Transcription factor SOX-6	Sox6	S	357	KMPSTPQPPNSAGAVSPTGIKNEKRGTSPVT	___1	-1.23536		-0.909909	-1.34751	-2.23256	-1.65785							-0.717396	-1.2553	0.572622	0.449723		0	0	0.87335
Q8BSS6	Transcription factor SOX-6	Sox6	S	397	PLNLSSRPKTAEPVKSPTSPTQNLFPASKTS	___1					-1.52647	-1.44182	-2.08994		-0.843684	-1.63783				0	0	0.988748	0.525128	0.85732	0.383736	0.568633
Q8BSS6	Transcription factor SOX-6	Sox6	S	400	LSSRPKTAEPVKSPTSPTQNLFPASKTSPVN	___1	0.0333958	-0.432266	1.27593	-0.541653	-0.219135			0.817059		0.619905			-0.672746	-0.874752	0.410344	0.5492	-0.197153	0	0	0.873205
Q8BSS6	Transcription factor SOX-6	Sox6	S	412	SPTSPTQNLFPASKTSPVNLPNKSSIPSPIG	___1	-0.952417	0.248871	-0.0684881			0.153714	-0.214476	-0.593683	-0.910024					0	0	0.988848	-0.691875	0	0	0.873107
A0A0U1RPG9	Unconventiol prefoldin RPB5 interactor	Uri1	S	434	SAADVEDRRGLLRSTSSEEAVATEAGGSSLD	___1		0.834225			2.75729		1.25357	0.167133	2.7958				1.92307	0	0	0.988949	2.08545	0	0	0.872745
A0A0U1RQA5	Sodium- and chloride-dependent taurine transporter	Slc6a6	S	21	KLQCLKDFHKDILKPSPGKSPGTRPEDEADG	___1	-0.536812	-0.269552	-1.18917			-1.85506	-2.05999							0	0	0.989049		0	0	0.875239
A0A0U1RPX0	Exosome complex component RRP46	Exosc5	S	20	KRADANLLTDTGTESSPRSPVCSLRHFACEQ	___1	1.22288	-0.0259628	1.01943			-0.242435	-0.433159		0.341399	0.0508423				0	0	0.98915	0.533917	1.95016	1.03804	0.298282
A0A0U1RPX0	Exosome complex component RRP46	Exosc5	S	23	DANLLTDTGTESSPRSPVCSLRHFACEQNLL	___1	0.723982	0.956156	1.00849	0.66757	0.0762119	0.164323	-0.0163822	-0.381907	0.571057	0.43458			-0.524319	-1.50836	0.904923	0.34022	0.580807	1.8523	1.13923	0.270212
A0A0U1RPD8	General transcription factor 3C polypeptide 1	Gtf3c1	S	1063	VVRCPCAQKICPDPGSDPEGSLRKEQESAMD	___1	-0.203798	-1.49435	-0.449967	-0.323597	-0.466961	-0.896451	-1.42698	-1.28362	-1.22696	-0.161831			0.32076	0.522842	0.239219	0.704231	0.507952	0.929366	0.47113	0.513187
A0A0U1RPD8	General transcription factor 3C polypeptide 1	Gtf3c1	S	1794	LPAKKPTLQDVRVAASPRPGAEEQAEAQAPA	___1	-0.113276	-0.439774		-1.12352		-1.24932	-1.08462						-0.846995	0	0	0.98925		0	0	0.874449
A0A0U1RPJ4	E3 ubiquitin-protein ligase BRE1B	Rnf40	S	484	GATSATSSIKKEELVSSEDDAQALTPVTQGL	___1				-1.2774	-1.08072		-0.959337							0	0	0.989351		0	0	0.859322
A0A0U1RPL0	Ataxin-2-like protein	Atxn2l	S	631	EGPEQLPAPCPSQTGSPPVGLIKGDEKEEGP	___1	2.45249		1.25366	2.13925	1.61767	1.69136	-0.474192	0.121511	2.05693	1.52252			0.0253863	0.0336826	0.0120882	0.943695	1.3435	1.40345	0.667423	0.360864
A0A0U1RPL0	Ataxin-2-like protein	Atxn2l	S	304	QRELRAAQLAREIESSPQYRLRIAMENDDGR	___1	2.57371	2.32562	2.44397		-0.723312	1.98476	1.16246		-0.278371				-3.17108	0	0	0.989451	-1.85198	0	0	0.858981
A0A0U1RPL0	Ataxin-2-like protein	Atxn2l	S	337	EEKHSAVQRQGSGRESPSLVSREGKYIPLPQ	___1	2.97144	2.04083	1.64831	0.726334	-0.20508	1.61795		0.910475	0.417014	-0.337221			-1.95957	-2.74434	1.30397	0.14516	-1.22432	-1.98412	0.849337	0.293401
A0A0U1RPL0	Ataxin-2-like protein	Atxn2l	S	591	KEKEVDGLLTSDPMGSPVSSKTESILDKEDK	___1	2.99005	2.27488	3.43428	3.05532	3.44857	3.26844	2.96174	2.85857	3.14883	3.61154			0.352205	0.628971	0.301397	0.656904	0.350601	1.04816	0.634982	0.466951
A0A0U1RPL0	Ataxin-2-like protein	Atxn2l	S	407	PGSEARGINGGPSRMSPKAQRPLRGAKTLSS	___1	0.842855	0.825932	0.287063	-0.889587	-1.67982	-0.953572	-0.86743	-1.68197	-2.17407	-1.66494	+		-1.93665	-4.05874	1.84445	0.0748691	-0.751849	-1.55428	0.838793	0.329053
A0A0U1RPL0	Ataxin-2-like protein	Atxn2l	S	389	LSSLPPRGPHHLDNSSPGPGSEARGINGGPS	___1	0.03475		0.536874	-1.89928		-0.171643	-1.79274	-0.68955					-2.18509	0	0	0.989552		0	0	0.858664
A0A0U1RPL0	Ataxin-2-like protein	Atxn2l	S	109	IGSVRGQTTGKGPPQSPVFEGVYNNSRMLHF	___1	3.86648	3.88809	4.61097	4.93719	4.04026	4.6538	4.57617	4.14618	5.02473	4.36131			0.366878	0.655288	0.315776	0.647327	0.234299	0.557305	0.286029	0.696306
A0A0U1RPL0	Ataxin-2-like protein	Atxn2l	S	556	ELRKFGAQFKLQPSSSPETGLDPFPSRILKE	___1	1.71262	0.166878	1.54816	2.87622	2.6524	1.87813	1.11305	0.986668	3.16612	2.59866			1.62176	2.19677	1.07259	0.206289	1.55644	3.00984	1.47441	0.151899
A0A0U1RPL0	Ataxin-2-like protein	Atxn2l	S	447	SVPPTSAVGRMYPPRSPKSAAPAPVSASCPE	___1	1.4701	-0.529774	1.27799	1.1473	0.0385036	0.469377	-1.17009	-1.38028	0.389829	0.163782			-0.146534	-0.143608	0.053736	0.892519	0.97047	1.12911	0.535755	0.437611
A0A0U1RPL0	Ataxin-2-like protein	Atxn2l	S	333	GRTEEEKHSAVQRQGSGRESPSLVSREGKYI	___1	-0.447081	2.35694	-0.874377	0.716087	-0.104822	-0.886516	-1.87458	-1.92463	-0.925084	-0.860317			-0.0395273	-0.0273807	0.00949312	0.946643	0.669208	1.24613	0.651282	0.403528
A0A0U1RPL0	Ataxin-2-like protein	Atxn2l	S	490	IPVTSSVVDPGAGSISPASPKLSLTPTDVKE	___1			-0.42825	0.428715		0.130677			1.05213	0.438698			0.856965	0	0	0.986643	0.614738	0	0	0.859915
A0A0U1RPL0	Ataxin-2-like protein	Atxn2l	S	493	TSSVVDPGAGSISPASPKLSLTPTDVKELPT	___1	2.6893	2.49138	2.72914	2.31645	1.66249	3.54295	1.68388	2.14046	2.1571	1.81896			-0.647139	-1.78992	1.04709	0.278016	-0.467737	-0.561492	0.245052	0.694295
A0A0U1RPV7	Polynucleotide 5'-hydroxyl-kise NOL9	Nol9	S	86	AVKCKLRARSRPAPRSPPTPSVPPAPCTASA	___1	2.12254	2.40153	2.13859	1.85377	1.6125	1.84296	1.05134	0.718233	1.54194	0.983011			-0.487752	-1.97177	1.34294	0.241052	0.0582989	0.100802	0.0406229	0.96503
A0A0U1RPW2	Tight junction protein ZO-1	Tjp1	S	617	WRFRGLRSSKRNLRKSREDLSAQPVQTKFPA	___1	2.12613	1.36573	-1.72272	1.04353	0.775639	0.499307			-2.52498	-2.7247			0.319865	0.19713	0.0720826	0.865515	-3.12414	0	0	0.86031
A0A0U1RPX8	D-directed R polymerase I subunit RPA1	Polr1a	S	176	LEEYTSKILQNNLLGSQGTHVKNVCESRSKL	___1	-2.50891		-1.35616	1.83013			-2.23571	-2.42333					3.76266	0	0	0.986443		0	0	0.86013
A0A0U1RQ65	Trinucleotide repeat-containing gene 6A protein	Tnrc6a	S	429	PAPAKEEEPTGWEEPSPESIRRKMEIDDGTS	___1	-1.0744		-2.06503	-0.984966		-0.207694	-1.59469	-1.78546	-2.04281				0.584748	0	0	0.983353	-0.846858	0	0	0.855762
A0A0U1RQ85	E3 ubiquitin-protein ligase CBL	Cbl	S	675	RPLPMPKLPPGEQGESEEDTEYMTPTSRPVG	___1				-0.333549	-0.922874	-0.253634	-0.0483093		0.451264					0	0	0.986343	0.602236	0	0	0.854342
A0A0U1RQB6	CREB-binding protein	Crebbp	S	1039	EEEENSSNDTASQSTSPSQPRKKIFKPEELR	___1	-0.0696297	0.524319	0.359445							-1.31464				0	0	0.983452		0	0	0.854434
A0A0U1RQB6	CREB-binding protein	Crebbp	S	2026	VAGPRMPNVQPPRSISPSALQDLLRTLKSPS	___1	-3.03414		-2.96537			-3.13073								0	0	0.983552		0	0	0.854529
A0A0U1RQB6	CREB-binding protein	Crebbp	S	120	QPNSTNMASLGAMGKSPLNQGDSSTPNLPKQ	___1	0.279613	-0.910145	0.274062	-1.10827	-1.35166	0.068078	-0.958235	-0.644926	-1.2261	-1.03695			-1.11114	-1.79566	0.914897	0.276606	-0.619831	-1.24384	0.662464	0.403642
A0A140LHJ3		Qars	S	70	LLYDLVSRLRDTRRRSFLVSYIANKKIHTGL	___1	-2.85868	-3.42671	-1.58973				-2.35248		-1.17866	-0.954393				0	0	0.983651	1.28596	0	0	0.855581
A0A140LHL5	D-dependent protein deacetylase sirtuin-2	Sirt2	S	330	DAQSGSQAPNPSTTISPGKSPPPAKEAARTK	___1	2.15888	1.5983	2.02351	1.85796	1.82556	1.69612	0.747662	0.876379	1.93527	1.93528			-0.085139	-0.267429	0.141075	0.831679	0.828552	1.71376	0.922633	0.293026
A0A140LHL5	D-dependent protein deacetylase sirtuin-2	Sirt2	S	334	GSQAPNPSTTISPGKSPPPAKEAARTKEKEE	___1	-1.30859		-1.6046	-1.89815		-2.12726							-0.441553	0	0	0.983751		0	0	0.855325
A0A140LHY7	D polymerase delta subunit 3	Pold3	S	109	SAIQCAAAVPRAPAESPSSRKYEQSNLQAAS	___1	2.42462	2.41664	2.04901	1.59203	1.19436	1.63654	1.14432	1.49274	0.759753	0.899082			-0.903559	-2.84092	1.59303	0.138214	-0.595116	-2.01281	1.25336	0.244468
A0A140LHY7	D polymerase delta subunit 3	Pold3	S	414	PKKGAAALGKANRQVSITGFFQKK_______	___1	0.549801	-0.178627	0.213223	1.33967	0.183861	-1.28073	-1.11557	-1.91598	1.2085	0.162868			0.566967	0.930534	0.459955	0.528053	2.12311	3.53226	1.61866	0.12188
A0A140LHY7	D polymerase delta subunit 3	Pold3	S	266	KVQQKEKSRGKRVDLSDEEAKETEHLKKKRR	___1	6.82571	6.15958	5.87649	6.43584	6.24136	5.39414	5.08265	4.86699	5.76921	5.92636			0.0513391	0.109142	0.0464626	0.907002	0.733192	2.39579	1.42184	0.19852
A0A140LI84	Protein phosphatase methylesterase 1	Ppme1	S	92	RVSMVGQVKQCEGITSPEGSKSIVEGIIEEE	___1	0.742878	0.923237		4.13485	3.27527	-0.013339			3.99808	3.11578			2.872	5.32695	1.64606	0.0844032	3.57027	0	0	0.857894
A0A140LID1	snR-activating protein complex subunit 2	Spc2	S	246	LNPFLVPLGLVSQAPSPSR____________	___1	-0.634396	-1.96888	-1.06069	-0.829771	-1.45419	-1.59512		-3.0061	-0.0306215	-1.47308			0.0793384	0.120431	0.0476473	0.902379	1.54876	1.39666	0.577526	0.40033
A0A140LID1	snR-activating protein complex subunit 2	Spc2	S	210	DGGTGSTGPEEPDQASPQASEPIEPRLAWKA	___1	-0.864864	-2.22948		-2.12994				-1.64099					-0.58277	0	0	0.98385		0	0	0.858184
A0A140LIS5	Arginine and glutamate-rich protein 1	Arglu1	S	72	RSTNAAASRRERERASSPPDRIDIFGRTVSK	___1	1.49579	0.135187	-0.198705		-0.063345	0.738294	1.3181	-0.144199	0.237588	0.36042			-0.540769	0	0	0.983949	-0.338393	-0.520005	0.234784	0.716976
A0A140LIS5	Arginine and glutamate-rich protein 1	Arglu1	S	73	STNAAASRRERERASSPPDRIDIFGRTVSKR	___1	4.9899	3.34825	3.84418	4.92907	4.76001	3.91669	4.11246	3.15432	4.57229	4.55111			0.783762	1.07257	0.519585	0.474499	0.833877	1.74672	0.942527	0.288278
E9Q5W5	Zinc finger ZZ-type and EF-hand domain-containing protein 1	Zzef1	S	1515	SSGPCVAEVSTAEEPSPPSTPTRRPPFTRGR	___1		1.76549	1.74523	2.61901	2.13084			1.49693	2.88934	2.18567			0.619563	1.79952	0.897532	0.324584	1.04058	0	0	0.856685
E9Q5W5	Zinc finger ZZ-type and EF-hand domain-containing protein 1	Zzef1	S	1538	RPPFTRGRLRLLSFRSMEETRPVPTVKEKYP	___1	-0.516125	0.276693	-0.723596	0.737661	1.06131	-0.983468	-1.0406	-1.69283	0.568492	0.887632			1.22049	2.38584	1.2271	0.177556	1.96703	4.71816	2.07433	0.0875288
D3Z684	Gem-associated protein 7	Gemin7	S	3	_____________MQSPLTIPVPVPVLRLPR	___1	-0.885883	-1.3775	-1.29004	0.369738	0.0828323	-2.16452	-0.970829	-1.73645	0.551438	0.133932	+		1.41076	4.37026	2.09878	0.0608255	1.96662	3.40923	1.58759	0.125845
A0A140LJF0	Mitogen-activated protein kise kise kise kise;Mitogen-activated protein kise kise kise kise 1	Map4k1	S	419	PSDDGSGGIRDDGQLSPGVLVRCASGPPPRT	___1	1.07749	-0.756569	-0.293153	0.44524	0.112759	0.369786	-0.107704	-0.409683	-0.591834	-0.204178			0.269744	0.328332	0.134669	0.801597	-0.348806	-0.817595	0.439062	0.561818
A0A140LJF0	Mitogen-activated protein kise kise kise kise;Mitogen-activated protein kise kise kise kise 1	Map4k1	S	367	AETVRLYPPAHFGSTSPRSQLSDSDDDYDDV	___1		-2.10824		0.73695	0.449572	-1.08296	-2.51954	-2.43598		0.051281			2.7015	0	0	0.984049	2.06411	0	0	0.857146
E9Q394-2		Akap13	S	2339	FRDMTECSTPLPEDCSPTHSPRVLFRSNTEE	___1	-0.315943		-0.403674	1.88683	1.24112	-0.431249	-1.33171	-1.37134	2.06392	1.62721		+	1.92378	4.51779	1.56056	0.103378	2.89033	5.4698	2.1771	0.0740813
E9Q394-2		Akap13	S	1870	GNDENMSNTWKFLSHSTDSLNKICKVNESTE	___1	3.5372	2.80747	3.47339	3.24228	3.23776	2.29205	2.12787	1.61069	3.25284	3.4419			-0.0326672	-0.0814156	0.0359804	0.919999	1.33717	3.57296	1.78281	0.120555
E9Q394-2		Akap13	S	1873	ENMSNTWKFLSHSTDSLNKICKVNESTESLT	___1	-1.4358	-1.07657	-1.45621	-1.60568	-2.04239	-1.98211	-1.80558	-1.68747		-1.7925			-0.501177	-1.52965	0.939307	0.336136	0.0325537	0	0	0.857052
E9Q394-2		Akap13	S	583	TQERGCEGGTTSDQSSPVLPAAAIENKVLGG	___1	-1.1446		-0.945842	1.08783		-0.283534		-0.873241		1.2943			2.13305	0	0	0.984148	1.87269	0	0	0.856773
E9Q394-2		Akap13	S	2693	RTQKDKGPFHILGSASQTKVPEGQSQAPSST	___1	-1.76934	-2.33949		-1.19124	-1.99518	-2.28333			-2.25184	-2.70736			0.461206	0.778024	0.348604	0.607563	-0.196269	0	0	0.857833
E9Q394-2		Akap13	S	1589	LRNPFGGEEQRNSLMSLSEEHLEPDQRQHHR	___1	-2.36193			0.285999	0.175077		0.213745	0.251339	0.516015	1.27802			2.59247	0	0	0.984248	0.664478	1.38011	0.650429	0.403853
E9Q394-2		Akap13	S	1591	NPFGGEEQRNSLMSLSEEHLEPDQRQHHRMF	___1	0.536022	-0.178988	0.482776	0.375174	0.298857	0.255496	0.425274	0.500807	0.674273	1.27802			0.0570784	0.14332	0.0652727	0.892494	0.58229	1.69411	1.01409	0.295373
E9Q394-2		Akap13	S	2505	DQKLVLTEKVLTRSASRPSSLIEQEKQRSLE	___1		-1.53122		-1.52672	-1.22449	-1.41512	-1.76748	-1.91462	-1.33286	-1.1478			0.155615	0	0	0.984348	0.458743	1.51216	0.961151	0.335578
E9Q394-2		Akap13	S	1817	VIMRNKSSQPKERPRSAVLLADEATAAPMFT	___1	-1.49299	-1.24327	-0.863811	-1.03918	-1.29803	-2.09641	-1.59451		-1.60886	-0.339378			0.0314207	0.0884887	0.0410758	0.916835	0.871344	1.11347	0.481578	0.477641
E9Q394-2		Akap13	S	1547	GKNAASDAEMNQRSFSLEGLTGGGVGNKPSS	___1	-0.977329	-0.157887	-0.141162	0.382126	0.0539589	-0.411447	0.507002	-0.475702	0.799773	0.348768			0.643502	1.34993	0.730217	0.388498	0.700986	1.2912	0.674409	0.391378
E9Q394-2		Akap13	S	2670	PSVTKSGSLDSELSVSPKRNSISRTQKDKGP	___1		-0.550278	0.342006	-0.32443	0.344767	0.481368	-0.018755	0.230089	0.370202	0.75415			0.114304	0.173801	0.0672394	0.880237	0.331275	0.988951	0.596227	0.490214
E9Q394-2		Akap13	S	1836	LADEATAAPMFTNRRSQQSVSLSKSVSIQNI	___1	-0.597256	-0.628922	-0.706347	-0.253128	-0.278883	-0.695178	-1.77578	-0.805292	-0.17479	-0.323067			0.378169	2.64605	2.51144	0.153319	0.843155	1.54238	0.808245	0.332001
E9Q394-2		Akap13	S	1839	EATAAPMFTNRRSQQSVSLSKSVSIQNITGV	___1	-3.83293	-1.833	-2.31737		-2.53389	-1.82121	-2.01526		-1.99355	-2.41688			0.127205	0	0	0.984447	-0.286984	-0.862224	0.464733	0.56745
E9Q394-2		Akap13	S	1253	NALMAKVETQNPSLSSPETKQLENAYTESAC	___1	1.28166	1.03096	1.18642	1.57376	1.62559	0.522967	-0.12348	0.535725	1.94328	1.68876			0.433327	2.20765	1.68858	0.205499	1.50429	3.79343	1.82988	0.111038
Q9D3Q7	Epithelial-stromal interaction protein 1	Epsti1	S	39	AGQRRELGLQQNRRQSLEVAAPEGPKMERQG	___1	0.0340328		-0.731441	-2.4125	-2.78863	-1.42032	-1.7257		-2.69001				-2.25186	-4.27747	1.46798	0.111867	-1.117	0	0	0.865626
S4R1V2	Allergin-1	Milr1	S	87	YKKGKKTQREDQSKGSGDAPAQDELYVNACK	___1				-0.153692	0.443796				0.0413218	-0.177952				0	0	0.984547		0	0	0.865031
A0A140T8R5	Protein Jade-3	Jade3	S	572	SSTETEHQLSSPGSSSPGHSKRSPQMPEEPL	___1	1.24254	1.63776	1.26161		-1.14537	1.20019	0.363693						-2.52601	0	0	0.984646		0	0	0.865124
A0A140T8R5	Protein Jade-3	Jade3	S	579	QLSSPGSSSPGHSKRSPQMPEEPLDMNVKIY	___1	-0.213133	-1.24594	-0.466174	-0.20554	-0.234613	-0.899545	-0.809034	-2.22129	-0.213174	-0.115259			0.421672	0.841008	0.431059	0.563272	1.14574	1.65963	0.830904	0.305517
A0A140T8R7	REST corepressor 1	Rcor1	S	356	GKDETNGPANQKPVKSPESSIKIPEEEDEAA	___1	1.61052	1.28357	2.0478	1.23882	1.59397	1.36906	1.04148	0.958887	1.59207	1.56388			-0.230904	-0.556444	0.286862	0.689975	0.454839	1.73579	1.17096	0.29007
A0A140T8R7	REST corepressor 1	Rcor1	S	156	VMDRHARKQKREREESEDELEETNGSNPVDI	___1				4.48473	5.23903	4.79929	5.44136	4.12748	5.151	3.56828				0	0	0.984746	-0.429736	-0.495871	0.211661	0.728658
A0A140T8R7	REST corepressor 1	Rcor1	S	23	QAAVPDFDPAKLARRSQERDNLGMLVWSPNQ	___1		-1.20949			-2.25008	-1.98163	-1.37027	-2.07158					-1.04058	0	0	0.984846		0	0	0.866549
A0A140T8S5	Chromosome alignment-maintaining phosphoprotein 1	Champ1	S	532	KSTLFPEPTKAVLPASPEPRKRALFPESRKH	___1	4.37752	2.738	3.53111	2.99592	2.51121	2.77012	2.14153	2.09539	2.44309	2.21771			-0.795314	-1.07875	0.522072	0.472816	-0.00527652	-0.013418	0.00578247	1
A0A140T8S5	Chromosome alignment-maintaining phosphoprotein 1	Champ1	S	405	ALPLSPEHWKAVPPVSPELRRPGPPLSPEIR	___1	1.49457	-0.0129929	0.927941	1.08522	-0.0756168	0.213494	-0.240568	-0.617071	-0.0742464	0.0086174			-0.298374	-0.366708	0.152425	0.782514	0.181901	0.442024	0.221646	0.759079
A0A140T8S5	Chromosome alignment-maintaining phosphoprotein 1	Champ1	S	416	VPPVSPELRRPGPPLSPEIRSPAGSPELKKP	___1	-0.103685	-3.91168	-0.453849	-0.690317	-2.33494				-2.24637	-2.78566			-0.0228888	-0.0128281	0.00436018	0.95246		0	0	0.862445
A0A140T8S5	Chromosome alignment-maintaining phosphoprotein 1	Champ1	S	617	LSPSSKKLKKDSQENSDAELSSSEYIRADLD	___1				-1.22179	-0.417364	1.49055	0.513672	0.402817	-0.28959	-1.56239				0	0	0.984945	-1.72834	-2.30078	1.11507	0.211203
A0A140T8S5	Chromosome alignment-maintaining phosphoprotein 1	Champ1	S	108	EQPKEQPSKDTESGKSPSPPERQNPAFDPAE	___1	1.28542		1.55069	1.148	0.67654	0.74632	0.12306	1.06909	0.591275				-0.505783	-1.36519	0.693749	0.424487	-0.0548801	0	0	0.862899
A0A140T8S5	Chromosome alignment-maintaining phosphoprotein 1	Champ1	S	204	PPCELPELEKPERGPSPESVKSALVSSKPPK	___1	-1.64013	-1.54674	-1.39428	-1.43563	-1.90396	-1.88925			-1.71173	-2.01553			-0.142743	-0.479762	0.282213	0.725589	0.0256219	0	0	0.863075
A0A140T8S5	Chromosome alignment-maintaining phosphoprotein 1	Champ1	S	603	EGLLATPKKLLDEALSPSSKKLKKDSQENSD	___1	0.495905	-1.24386	-0.0318136	-0.391064	-1.17463	-0.144788	-1.06804	-0.628481	-1.20597	-1.03057			-0.522925	-0.632939	0.281085	0.655677	-0.504501	-1.12022	0.609943	0.441105
A0A140T8S5	Chromosome alignment-maintaining phosphoprotein 1	Champ1	S	448	SSPDLWKVSPDQRKTSPASLDFPEPQKSSCG	___1	1.61146	-0.0439167	1.14447	0.93701	0.519941		0.470594	0.31484	0.71658	0.649427			-0.175527	-0.232528	0.0936409	0.848772	0.290287	1.57076	1.12046	0.362866
A0A140T8S5	Chromosome alignment-maintaining phosphoprotein 1	Champ1	S	464	PASLDFPEPQKSSCGSPPDLWKSSFIMESQK	___1					-2.80618	-1.59624								0	0	0.985045		0	0	0.861579
A0A140T8S5	Chromosome alignment-maintaining phosphoprotein 1	Champ1	S	265	SLSASPESRKPARTASPEPRKPSPAESPELW	___1	0.529705	0.893448	1.43798	0.389835	0.621477	0.79913	0.144543	0.535017	1.0981	1.22208			-0.448053	-0.992396	0.53436	0.504151	0.667197	1.90752	1.12141	0.260473
A0A140T8V5	Proliferating cell nuclear antigen	Pc	S	183	KFSASGELGNGNIKLSQTSNVDKEEEAVAIE	___1				0.19652	0.515743				0.421134	0.0848045				0	0	0.985145		0	0	0.902861
A0A158SIS7	Cellular tumor antigen p53	Trp53;Tp53	S	309	PPGSAKRALPTCTSASPPQKKKPLDGEYFTL	___1			0.438987	1.58945	1.59049	0.238906	-0.976038	-0.95484	1.77759	2.03575			1.15098	0	0	0.985244	2.47066	3.93931	1.73606	0.107944
A0A158SIS7	Cellular tumor antigen p53	Trp53;Tp53	S	386	TSRHKKTMVKKVGPDSD______________	___1	-1.47916	-0.862762	-0.722531	1.17099	1.30736	-1.25713			1.15174	1.25914	+		2.26066	5.59167	2.29699	0.0402018	2.46257	0	0	0.902968
A0A171EBL2	E3 ubiquitin-protein ligase RNF213	Rnf213	S	274	KETGEDVRKPKPSPVSPVASKHGDQEAELKG	___1	-1.17304	-1.76118	-1.6828	-1.1946	-1.41248	-2.20194	-2.2054		-1.73351	-1.84845			0.235467	0.66989	0.378603	0.639475	0.412685	2.62031	1.7244	0.228174
A0A1B0GQU8	60S ribosomal protein L18	Rpl18	S	101	KAGGKILTFDQLALESPKGRGTVLLSGPRKG	___1	0.261415	0.637539	0.801703	1.5759	1.32727	1.37782	2.48546	0.989973	1.29599	0.722931			0.884699	2.71137	1.52678	0.147029	-0.608292	-0.848838	0.401622	0.54782
A0A1B0GQY8	Arfaptin-2	Arfip2	S	18	GLIPTGSGRHPSHSTSPSGPGDEVARGIAGE	___1	0.32312	0.227291	0.509059	-0.0456066	-0.397114	-0.413354	-0.898561	-0.956968	-0.601695	-0.479248			-0.574517	-2.13569	1.3718	0.214183	0.215823	0.659873	0.385114	0.64267
A0A1B0GQZ1	39S ribosomal protein L23, mitochondrial	Mrpl23	S	73	QTFTFPDLFPEKDPRSPEPLEEELPQQRQSS	___1	-0.251379	-0.98773	-0.58472	0.15906	-0.0828934	0.0387793	-0.573643	-0.761131	-0.301639	-0.868994			0.646026	1.65969	0.952203	0.305273	-0.153318	-0.321594	0.147926	0.828141
A0A1B0GRM0	Retinoblastoma-like protein 2	Rbl2	S	1065	TPTKKRGILLDDGSESPAKRICPENHSALLR	___1			-1.0726	-0.358788	-1.01532	-1.79754		-2.38632	-0.809823	-0.688011			0.385548	0	0	0.985344	1.34301	3.35232	1.33135	0.174335
A0A1B0GRM0	Retinoblastoma-like protein 2	Rbl2	S	1033	AMPSPREKIFYYFSNSPSKRLREINSMIRTG	___1		-2.6729	-2.29901	-1.41989				-2.99822	-2.44612				1.06606	0	0	0.985444	0.5521	0	0	0.905305
A0A1B0GRM0	Retinoblastoma-like protein 2	Rbl2	S	903	KRRNSGSSESRSHQNSPTELNTDRASRDSSP	___1	-2.53866			-1.97642	-2.318	-2.37471			-2.02488	-1.91046			0.391453	0	0	0.985544	0.407038	0	0	0.905199
A0A1B0GRM0	Retinoblastoma-like protein 2	Rbl2	S	367	RVCTPLTGVRYVQENSPCVTPVSTAAHSLSR	___1	-0.935963	-3.04845		-1.32999		-1.96443		-2.65641	-1.71173	-1.74728			0.66222	0	0	0.985644	0.580916	1.30119	0.627855	0.422009
A0A1B0GR11	Transaldolase	Taldo1	S	4	____________MSGSPVKRQRMESALDQLK	___1	7.23091	6.63451		7.70921	7.08468	5.95781		6.05779	7.21491	7.3475			0.464233	0.872979	0.403635	0.574472	1.27341	6.95733	2.37421	0.0879369
A0A1B0GR11	Transaldolase	Taldo1	S	282	NYYKKFGYKTIVMGASFRNTGEIKALAGCDF	___1	-2.04497	-2.64567	-1.9784	-1.60733	-1.81224		-1.69453	-2.827	-1.26799	-0.657696			0.513227	1.33517	0.772389	0.393255	1.29792	1.74634	0.742089	0.332606
A0A1B0GR85	Uncharacterized protein KIAA1671	Kiaa1671	S	1521	TWADQHQNGGSFGPESPSPDSSAASVGKQPP	___1				-0.334017										0	0	0.985743	0			1
A0A1B0GR85	Uncharacterized protein KIAA1671	Kiaa1671	S	1747	VLPPSTEKEERSEECSPQWLKELKSKKRQSL	___1	-0.179474			-1.682		-0.955489	-2.85401		-2.54208				-1.50252	0	0	0.985843	-0.637336	0	0	0.906191
A0A1B0GR85	Uncharacterized protein KIAA1671	Kiaa1671	S	1761	CSPQWLKELKSKKRQSLYENQA_________	___1	2.00889	2.15225	1.70675	1.51528	0.327101	1.13233	-0.00940895	-0.838371	0.379086	-0.0477543			-1.03477	-1.8023	0.931504	0.274957	0.0708165	0.0828773	0.0309868	0.974091
A0A1B0GR85	Uncharacterized protein KIAA1671	Kiaa1671	S	1664	MFKDSTEEKSPRRDESDEEPPRVERTPVSHP	___1	3.40193	3.23269	1.55284	2.99434	1.69229	2.66365	1.79103	1.60171	1.72257	0.980476			-0.385836	-0.384558	0.156091	0.772348	-0.667271	-1.10346	0.556106	0.44733
A0A1B0GR85	Uncharacterized protein KIAA1671	Kiaa1671	S	1721	PGDSLSWTPQPKSPKSPFHPGVLGSRVLPPS	___1	-0.399372	-1.04145	-1.48881	-1.23811	-2.0493	-1.52901	-2.64869	-2.95936		-3.13358			-0.667158	-1.09743	0.552158	0.46815	-0.754563	0	0	0.904269
A0A1B0GR88	Bcl-2-binding component 3	Bbc3	S	9	_______MARARQEGSSPEPVEGLARDSPRP	___1	0.401386	-0.880781	-0.875205	-0.245466	-1.04966	-1.08155	-1.27665	-1.65548	-0.556331	-0.870054			-0.19603	-0.269698	0.110715	0.830108	0.6247	1.80058	1.06832	0.278368
A0A1B0GR88	Bcl-2-binding component 3	Bbc3	S	10	______MARARQEGSSPEPVEGLARDSPRPF	___1	0.401386	-0.880781	-0.875205	-0.245466	-1.04966		-1.27665		-0.556331	-0.870054			-0.19603	-0.269698	0.110715	0.830257	0.563455	0	0	0.898669
A0A1B0GRH2	Receptor-type tyrosine-protein phosphatase epsilon	Ptpre	S	92	AAYFFRFRKQRKAVVSSNDKKMPNGILEEQE	___1		1.85525	-0.119256	1.41358	0.292534	0.146577	-1.27071	0.425352	0.867326	0.598207			-0.0149388	-0.0120935	0.00405969	0.952884	0.965694	1.22975	0.595947	0.406562
A0A1B0GRH2	Receptor-type tyrosine-protein phosphatase epsilon	Ptpre	S	298	DYTIRKFCIHPQLPDSCKAPRLVSQLHFTSW	___1				-1.25419		-2.21691			-1.58941					0	0	0.985943	0.627501	0	0	0.897577
A0A1B0GRI4	Transcription factor Dp-1	Tfdp1	S	23	IEANGELKVFIDQNLSPGKGVVSLVAVHPST	___1	4.02084	3.32596	3.86512	3.11442	3.02315	3.93101	3.3028	3.1249	3.69259	3.1615			-0.66852	-1.7879	1.0341	0.278167	-0.0258555	-0.0547116	0.022715	0.988353
A0A1B0GRJ0	Rab11 family-interacting protein 1	Rab11fip1	S	204	DTASAIVPSVTPSVDSDDESFSKDKKKKSKI	___1					-0.924286		3.38731	-1.36468	-1.2456					0	0	0.986043	-2.25692	0	0	0.89928
A0A1B0GRJ0	Rab11 family-interacting protein 1	Rab11fip1	S	346	EARSEIRESSPSNSPSPQGFRRKHLFSSTEN	___1			-0.388701	-0.526423					-0.168698	0.164188			-0.137721	0	0	0.986143		0	0	0.899373
A0A1B0GRJ0	Rab11 family-interacting protein 1	Rab11fip1	S	358	NSPSPQGFRRKHLFSSTENLAARSPKEPGEG	___1		0.170465	2.17637	2.52869	2.5207	1.2036	0.820324	0.362093	1.94156	2.3756			1.35128	1.22514	0.508314	0.461091	1.36324	3.00777	1.51218	0.152067
A0A1B0GRJ0		Rab11fip1	S	541	ARVPQTKAVKPRLEVSPEAQPKARLPSPDSA	___1	2.07449	1.31073	1.78351	1.748	1.48815	0.959489	0.693903	0.423061	2.04096	1.69668			-0.104837	-0.260018	0.123588	0.835021	1.17667	3.48593	1.80155	0.121855
A0A1B0GRJ0	Rab11 family-interacting protein 1;Rab11 family-interacting protein 2	Rab11fip1;Rab11fip2	S	158	EIEVDIQFMRNNMTASMFDLSMKDKSRNPFG	___1	-1.15452	-1.69286	-0.634913	-0.56218	-0.339273	-1.12175	-1.05194	-1.7435	-0.0871687	-0.22463			0.710037	1.41174	0.753838	0.37052	1.14983	2.96071	1.54914	0.153879
A0A1B0GRJ0	Rab11 family-interacting protein 1	Rab11fip1	S	316	SFLGGLRSKNDSLSRSTVCINGNHVYMEQPE	___1	-1.54103	-2.59411	-1.1531		-2.21444			-2.49698	-1.41507	-0.723043			-0.451686	0	0	0.986243	1.42792	0	0	0.913052
A0A1B0GRJ0	Rab11 family-interacting protein 1	Rab11fip1	S	236	TLFSKSSLQKTPLSQSMSVLPTSKSDKVLLR	___1	-0.732674	-0.634071	-0.11276	-0.0794888	0.122631	-0.298024	-0.000740051	-0.414455	0.108638	0.863707			0.514739	1.43197	0.849171	0.364283	0.723912	1.71049	0.954702	0.293224
A0A1B0GRX5		Ssbp4	S	219	NGSLGSGDMDGLPKNSPGAVGGLSNAPGTPR	___1	1.03423	0.0627327	0.775393	-0.494032	-1.17515	0.506759	-0.312227	-0.376308	-1.15514	-1.72519			-1.45871	-2.63863	1.31394	0.153641	-1.37957	-2.63249	1.32448	0.173813
A0A1B0GRZ5	Deformed epidermal autoregulatory factor 1 homolog	Deaf1	S	177	TGLKGPAAPLTPGPQSPPTPLAPGQEKGGTK	___1	1.21503	0.57169	0.925229	1.27383	0.701557	0.926726	0.337759	0.375505	1.0708	0.560917			0.0837104	0.198751	0.0908495	0.865575	0.269196	0.655562	0.346871	0.644689
A0A1B0GS70	Proteasome subunit alpha type-1	Psma1	S	222	FLDGLEERPQRKAQPSQAAEEPAEKADEPME	___1	-1.19527	-0.576275	-1.33494	2.97393	2.95614	-1.78824	-1.65086		2.62555	2.97816	+	+	4.00053	9.97552	3.03582	0.0165714	4.5214	15.6337	2.7578	0.0432308
A0A1B0GSA5	Phospholipase DDHD2	Ddhd2	S	613	GLTRMSMDLKNNLLGSLRMAWKSFTRGPYPA	___1				-1.99475		-2.3023			-2.9856	-2.37197				0	0	1	-0.37649	0	0	0.914602
A0A1B0GSJ1	TELO2-interacting protein 2	Tti2	S	21	AEEKSGVGCSLPAEGSPPALEPAFSKILNRL	___1		-1.92829	-1.37367	-0.404631	-0.805536	-2.46655	-1.56306	-1.75204	-0.737718	-0.632687			1.0459	2.36537	1.03418	0.239978	1.24202	2.71575	1.396	0.170064
A0A1B0GSX7	Nuclear pore complex protein Nup98-Nup96;Nuclear pore complex protein Nup98;Nuclear pore complex protein Nup96	Nup98	S	1059	VGGLLQSKFASGTFLSPSASVQECRTPRTSS	___1	-0.99209		-1.77946	-1.14505					-1.49375				0.240725	0	0	0.983254		0	0	0.915646
A0A1B0GSX7	Nuclear pore complex protein Nup98-Nup96;Nuclear pore complex protein Nup98;Nuclear pore complex protein Nup96	Nup98	S	653	SKPVDENNQQDGEDDSLVSRFYTNPIAKPIP	___1	0.390844	0.549149	0.243623			0.420779	-0.399662	0.158068	-1.90596					0	0	1	-1.96569	0	0	0.915536
A0A1B0GSX7	Nuclear pore complex protein Nup98-Nup96;Nuclear pore complex protein Nup98;Nuclear pore complex protein Nup96	Nup98	S	673	FYTNPIAKPIPQTPESVGNKNNSSSNVEDTI	___1	0.476622	0.40229	0.532535	-0.635662			-0.288551	0.43342					-1.10614	0	0	1		0	0	0.909154
A0A1B0GSX7	Nuclear pore complex protein Nup98-Nup96;Nuclear pore complex protein Nup98;Nuclear pore complex protein Nup96	Nup98	S	1027	FGHIPSKGETVQEICSPRLPISASHSSKSRS	___1	1.97771	2.0077	2.25936	1.27747	0.640394	1.37113	0.584757	0.371075	1.13884	0.182444			-1.12266	-3.08477	1.62308	0.11613	-0.115013	-0.182498	0.0745917	0.918744
A0A1B0GSX7	Nuclear pore complex protein Nup98-Nup96;Nuclear pore complex protein Nup98;Nuclear pore complex protein Nup96	Nup98	S	608	PKKSIKKLVLKNLNNSNLFSPVNHDSEDLAS	___1	-0.518227	-0.638914						0.122171						0	0	1		0	0	0.910127
A0A1B0GSX7	Nuclear pore complex protein Nup98-Nup96;Nuclear pore complex protein Nup98;Nuclear pore complex protein Nup96	Nup98	S	623	SNLFSPVNHDSEDLASPSEYPENGERFSFLS	___1	0.686241	1.20388	0.584617	3.83959	3.74394	4.22303	4.37642	3.80832	3.20117		+		2.96685	8.47458	2.89014	0.0225524	-0.934747	0	0	0.910028
A0A1B0GSX7	Nuclear pore complex protein Nup98-Nup96;Nuclear pore complex protein Nup98;Nuclear pore complex protein Nup96	Nup98	S	680	KPIPQTPESVGNKNNSSSNVEDTIVALNMRA	___1	0.0908432	-0.282097	-0.0359869		-1.54024	0.507184	-0.544912	0.127716					-1.46449	0	0	1		0	0	0.911776
A0A1B0GSX7	Nuclear pore complex protein Nup98-Nup96;Nuclear pore complex protein Nup98;Nuclear pore complex protein Nup96	Nup98	S	681	PIPQTPESVGNKNNSSSNVEDTIVALNMRAA	___1	-0.484838		-1.11749				-1.00106							0	0	1		0	0	0.911045
A0A1B0GSX7	Nuclear pore complex protein Nup98-Nup96;Nuclear pore complex protein Nup98;Nuclear pore complex protein Nup96	Nup98	S	934	QMTLNGKPAPPPQSQSPEVEQLGRVVELDSD	___1	3.06315	2.40841	3.12385	3.35742	3.04397	3.125	2.75357	2.40338	3.73112	2.98657			0.335559	0.802923	0.433335	0.578462	0.5982	1.22974	0.658801	0.406354
A0A1B0GSX7	Nuclear pore complex protein Nup98-Nup96;Nuclear pore complex protein Nup98;Nuclear pore complex protein Nup96	Nup98	S	839	DGVWPTDKTSRCLIKSPDRLADINYEGRLEA	___1	0.837385	-0.322763	0.503955			0.73784	0.527948	0.352411						0	0	1		0	0	0.885106
A0A1B0GSX7	Nuclear pore complex protein Nup98-Nup96;Nuclear pore complex protein Nup98;Nuclear pore complex protein Nup96	Nup98	S	888	WVFKVSHFSKYGLQDSDEEEEEHPPKTTSKK	___1	4.12278	3.5466	3.42099	4.53899	4.36791	4.35935	3.85586	3.69506	4.22948	4.05427			0.756663	1.95964	1.11151	0.242714	0.171786	0.4688	0.247952	0.742683
A0A1B0GSY0	E3 ubiquitin-protein ligase SH3RF1	Sh3rf1	S	732	SKKEKKGLLKLLSGASTKRKPRVSPPASPTL	___1			-1.85323	-1.18204	-1.09818	-2.20924				-2.38089			0.713122	0	0	1	-0.171649	0	0	0.881844
A0A1B0GT26	BCL2/adenovirus E1B 19 kDa protein-interacting protein 3	Bnip3	S	79	SQTPQDTNRAEIDSHSFGEKNSTLSEEDYIE	___1	-1.04946	-0.970022	-0.801448	-1.38032	-1.60493	-3.15559	-1.91837		-2.67107				-0.552315	-2.4421	1.65639	0.171619	-0.134091	0	0	0.879945
A0A1B0GT26	BCL2/adenovirus E1B 19 kDa protein-interacting protein 3	Bnip3	S	85	TNRAEIDSHSFGEKNSTLSEEDYIERRREVE	___1	2.06557	0.89105	1.25095	0.670738	0.589945	1.16011	1.70026	0.516224	-0.0487413	0.279713			-0.772182	-1.40518	0.734387	0.371893	-1.01004	-1.80859	0.939901	0.276698
A0A1B0GT26	BCL2/adenovirus E1B 19 kDa protein-interacting protein 3	Bnip3	S	88	AEIDSHSFGEKNSTLSEEDYIERRREVESIL	___1			3.29003	3.35944	3.54227	3.53125	3.72395	2.4366	3.11443	3.00341			0.160824	0	0	1	-0.171682	-0.277272	0.117682	0.854655
Q9R0L6	Pericentriolar material 1 protein	Pcm1	S	65	KKFGVASDKRVTNAISPESSPGVGRRRTKIP	___1	1.5532	0.230259	1.37158	1.19345	0.88521	0.176257	0.0653801	-0.490456	0.77704	0.833199			-0.012351	-0.0190976	0.00727186	0.949731	0.888059	2.41914	1.34784	0.197981
Q9R0L6	Pericentriolar material 1 protein	Pcm1	S	93	KIPHTFPHSRYMTQMSVPEQAELEKLKQRIN	___1	-0.347055	-0.934393	-1.05438	-0.581226	0.275026		-0.942757	-0.807281	-0.194369	0.236055			0.625509	1.18931	0.622919	0.436546	0.895862	2.75124	1.23682	0.219624
A0A1B0GT68	Interferon-induced transmembrane protein 2	Ifitm2	S	37	IKEEYGVTELGEPSNSAVVRTTVINMPREVS	___1				0.628859		-1.21842			-0.123151					0	0	1	1.09526	0	0	0.880139
A0A1B0GT68	Interferon-induced transmembrane protein 2	Ifitm2	S	2	______________MSHNSQAFLSTNAGLPP	___1	1.13209	1.39565	0.103654	1.79981	1.27891	0.477094	-0.36154	-0.13866	1.54627	0.567532			0.66223	1.02732	0.507302	0.491737	1.0646	1.81141	0.931663	0.276345
A0A1B0GT92	Glycogen [starch] synthase, muscle	Gys1	S	608	SEDEEEPRDGPLGEDSERYDEEEEAAKDRRN	___1					-2.02294		-1.98842		-1.37331					0	0	1	0.615108	0	0	0.879656
A0A1B0GT92	Glycogen [starch] synthase, muscle	Gys1	S	348	KEKFGRKLYESLLVGSLPDMNKMLDKEDFTM	___1	-3.20045			-1.99691	-2.3474		-1.74323		-2.04632				1.0283	0	0	1	-0.303088	0	0	0.883136
A0A1B0GT92	Glycogen [starch] synthase, muscle	Gys1	S	647	RASCSSSTGGSKRSNSVDTGPSSSLSTPTEP	___1	0.783031			-0.369944			1.4105			0.642376			-1.15298	0	0	1	-0.76812	0	0	0.882547
A0A1B0GXK7	Zinc finger protein GLI2	Gli2	S	220	KRSKVKTEAEGLRPASPLGLTQEQLADLKED	___1							-1.83552						0			1		0	0	0.893711
A0A1D5RL92	Calcium homeostasis endoplasmic reticulum protein	Cherp	S	186	DAISAGKNWMFSNAKSPPHCELMAGHLRNRI	___1			-1.39763	-2.06974						-1.51469			-0.672105	0	0	1		0	0	0.893502
A0A1D5RL92	Calcium homeostasis endoplasmic reticulum protein	Cherp	S	915	ALDDPYENYRRNKSYSFIARMKARDEFSTFG	___1	-2.29041	-3.74618		-1.56968	-2.08809	-3.10921			-1.68153	-1.50323			1.18941	1.36297	0.579068	0.425221	1.51683	0	0	0.893607
A0A1D5RLD1			S	718	RLRAERAEKAAAGISSPATRSHMEELPRGAS	___1	0.135878	-0.407076	-0.160125	-0.655478	-1.20839	-1.16412	-1.7576	-1.53752	-1.34068	-0.909374			-0.788157	-2.02617	1.14203	0.23283	0.361384	0.962667	0.551578	0.499521
Q9QY06	Unconventiol myosin-IXb	Myo9b	S	1264	KDKDESSTKAQDKPESPSGSTQIQRYQHPDT	___1	3.41729	3.30711	3.31895	3.89033	3.49274	2.80313	1.49466	2.23232	3.95656	4.17403			0.343751	1.34869	0.946555	0.388752	1.88859	3.17074	1.49788	0.140381
Q9QY06	Unconventiol myosin-IXb	Myo9b	S	1949	KEDITYRLPELDPRGSDEENLDSETSASTES	___1				-1.16962	0.197842		1.30357		-0.409656					0	0	1	-1.71323	0	0	0.893795
Q9QY06	Unconventiol myosin-IXb	Myo9b	S	1113	MNKSPDGMSPKKETPSPEMETAAQKTVPAES	___1	0.650608	-0.706596	-0.111941	1.1457	0.193451	-0.166638			0.820849	0.097084			0.72555	1.0092	0.487165	0.498824	0.625605	0	0	0.891267
Q9QY06	Unconventiol myosin-IXb	Myo9b	S	1371	KKKSGDPSAGPDAGLSPGSQGDSKSAFKRLF	___1	0.163828	0.312523	0.322806	2.4961	2.75142	1.12373	-0.142559	0.378111	2.65896	2.67563	+		2.35737	10.9149	3.58447	0.0173333	2.2142	3.85456	1.73114	0.107471
Q9QY06	Unconventiol myosin-IXb	Myo9b	S	1218	PSSSKQAQVVGDPPGSPSPVQRPTTLALDSR	___1	-0.399372	2.62769	3.23039	3.40533	2.26383	2.99202	2.89494	2.495	2.86177	2.61357			1.01501	0.630066	0.259767	0.65694	-0.0563181	-0.17763	0.0904112	0.922733
Q9QY06	Unconventiol myosin-IXb	Myo9b	S	1175	CREESSTHREPSRRASLEIGESFPEGTKGPR	___1	0.94265	0.129097	0.772189	2.43878	2.20817	0.0356913	0.737705	-0.518251	2.24337	1.57591	+		1.70883	3.9635	1.85039	0.0774424	1.82459	2.89152	1.38347	0.159393
Q9QY06	Unconventiol myosin-IXb	Myo9b	S	1647	VHKIQSYCSYTGRRKSELGAEPGHFGVCVDS	___1	0.341656	-1.27284	-0.464593		-0.150558		-0.217628		-0.494178				0.314701	0	0	1	-0.276549	0	0	0.89137
Q9QY06	Unconventiol myosin-IXb	Myo9b	S	1043	IIRLQSLCRGHLQRRSFSQMVSEKQKAEQAR	___1	-2.00142			-2.21629	-1.63269					-0.829895			0.076931	0	0	1		0	0	0.891472
Q9QY06	Unconventiol myosin-IXb	Myo9b	S	1045	RLQSLCRGHLQRRSFSQMVSEKQKAEQAREA	___1	-1.71328		-2.03302		-0.712616								1.16053	0	0	1	0			1
Q9QY06	Unconventiol myosin-IXb	Myo9b	S	1101	DPESLGVEAETWMNKSPDGMSPKKETPSPEM	___1	-2.02986		-1.29552	-2.5677				-2.94927		-2.35401			-0.90501	0	0	1	0.595255	0	0	0.891675
A0A1D5RLM9	D-directed R polymerase II subunit RPB3	Polr2c	S	37	EDQTRHVTSRDLISNSPRVIPVTSRNRDNDP	___1	-1.16511	-0.931101	-1.27008	-1.93898	-2.18839	-1.66391	-1.79766	-1.63767	-2.11313	-2.11938			-0.941591	-3.63157	2.01466	0.0887098	-0.416508	-2.5397	2.13261	0.182098
A0A1D5RLJ8	WD repeat-containing protein 59	Wdr59	S	564	YLVYFTRPMTMHRAVSPTEPTPRSLSALSAY	___1	-0.448526			0.240889	0.0481548	-2.29591	-2.19728		-0.187623	-0.0196953		+	0.593048	0	0	1	2.14294	10.8572	2.68647	0.0708158
A0A1D5RLJ8	WD repeat-containing protein 59	Wdr59	S	768	HYCQLRDVQTLAMLCSVFEAQSRPQGLPNPF	___1	-0.64431				0.621477				-1.61143				1.26579	0	0	1		0	0	0.892641
A0A1D5RLJ8	WD repeat-containing protein 59	Wdr59	S	603	KIRTEAPGNLRLYSGSPTRSEKEQVSISSFY	___1	0.514418	0.0435638	0.178185			-0.964353	-1.18219	-1.69392						0	0	1		0	0	0.892932
A0A1D5RLL3	Protein EFR3 homolog A	Efr3a	S	390	SVELEANDSQKGSVGSVTVSSKDNDEKIVQN	___1	-1.18856	-1.27348	-1.70411	-1.02234	-0.638411					-0.192175			0.558344	1.59144	0.949133	0.320441		0	0	0.892229
A0A1D5RLL3	Protein EFR3 homolog A	Efr3a	S	247	MQKIEEVDSRLGPPSSPSAADKEENPAVLAE	___1	0.362497	0.397863	0.35113	1.75773	1.31322	-0.953208	-0.286774	-1.03645	1.48275	1.41663	+	+	1.16498	4.36891	2.22115	0.0607116	2.2085	5.42278	2.25575	0.0750514
A0A1D5RLL3	Protein EFR3 homolog A	Efr3a	S	719	LTVPYVPQVTDEDRLSRRKSIVDTVSIQVDI	___1	1.72854	1.58927	1.47172	4.27563	4.0183	2.37241	3.48863	2.23763	3.6239	3.65145	+		2.55046	10.8266	3.48426	0.0169302	0.938121	1.53308	0.784495	0.332469
F7CGG2	Transformation/transcription domain-associated protein	Trrap	S	1771	SSGEGVNSVSIKRGLSVDSAQEVKRFRAATG	___1	-0.0377007	-0.326647	-0.440074	1.92563	1.14638		-1.25522	-1.8017	1.57335	1.13823	+		1.80414	4.20533	1.9234	0.0655751	2.88425	6.41982	1.84316	0.0946415
F7CGG2	Transformation/transcription domain-associated protein	Trrap	S	1797	RAATGAISAVFGRSQSLPGADSLLAKPIDKQ	___1	-0.598738	-0.545643	-0.0969019	2.185	1.54297	0.0586195	-0.439939	-0.964989	2.14249	2.00256	+	+	2.27774	5.4833	2.26167	0.0411264	2.52129	5.19783	2.14011	0.0751593
A0A1D5RLV0	Protein IWS1 homolog	Iws1	S	343	EGDEEKVAKRKAAVLSDSEDDAGNASAKKSR	___1	0.609266	0.193878	0.788514	0.716629	0.859236	0.479314	-0.0423241	-0.0195007	0.856359	0.899326			0.25738	0.771783	0.454922	0.589731	0.738679	2.30611	1.35689	0.210037
A0A1D5RLV0	Protein IWS1 homolog	Iws1	S	345	DEEKVAKRKAAVLSDSEDDAGNASAKKSRVV	___1	0.611458	0.493729		0.527559	0.542406	0.120511	0.261986	-0.32444	0.217828				-0.0176105	-0.110528	0.0998556	0.90837	0.198476	0	0	0.896203
A0A1D5RLV0	Protein IWS1 homolog	Iws1	S	458	LEEEKNETQLKEAEDSDSDDNIKRGKHMDFL	___1	-0.600468	0.0629997	-1.02123	0.218906	0.39101	0.447967	-1.29594	0.254091	-0.0358496	-0.126638			0.824523	1.609	0.855592	0.315051	0.116717	0.143524	0.0553142	0.939288
A0A1D5RLV0	Protein IWS1 homolog	Iws1	S	261	RVSDSESEDPQKGPASDSEAEDASRHKEKPD	___1	1.04495	0.985041			1.29383		-0.346523	0.109879	1.15472	0.965878			0.278831	0	0	1	1.17862	3.39696	1.38499	0.172465
A0A1D5RLV0	Protein IWS1 homolog	Iws1	S	263	SDSESEDPQKGPASDSEAEDASRHKEKPDSD	___1					-0.856457		-0.19952			-0.410488				0	0	1	-0.210968	0	0	0.896399
A0A1D5RLV0	Protein IWS1 homolog	Iws1	S	321	SSDSEEEEPKRQKIDSDDDEEKEGDEEKVAK	___1	2.20876	2.91951	2.57088	3.09505	3.66273	3.0277	1.45601	2.44989	2.76704	3.08301			0.812506	1.85076	1.017	0.264652	0.613824	0.871752	0.415196	0.536436
A0A1D5RLV0	Protein IWS1 homolog	Iws1	S	183	QASDSENEEPPKPRISDSESEELPKPRVSDS	___1	-1.42829	-2.26748	-1.1319	-1.51865	-1.7978				-1.26531	-4.12421			-0.0490055	-0.08891	0.0360402	0.916562		0	0	0.896973
A0A1D5RLV0	Protein IWS1 homolog	Iws1	S	185	SDSENEEPPKPRISDSESEELPKPRVSDSES	___1	-0.640362	-1.73141	-0.978747	-1.22857	-1.26792	-0.810319	-2.07932	-1.82784	-1.943	-1.65804			-0.131401	-0.254394	0.111777	0.837006	-0.228025	-0.372612	0.16354	0.796725
A0A1D5RLV0	Protein IWS1 homolog	Iws1	S	667	EQRDLEQMPQRRRLSSTGGQTPRRDLEKVLT	___1	3.54638	3.30725	3.47346	2.62454	2.25845	2.24489	1.97225	1.6871	2.1636	2.49617			-1.00087	-3.78839	2.05215	0.0818423	0.361807	1.0578	0.634838	0.46338
A0A1D5RLV0	Protein IWS1 homolog	Iws1	S	295	SDGENKREDSEVQNESDGHTDRKGLHSSDSE	___1	1.82076		0.9957	1.56277	1.35651	0.437421			1.46272	1.23958			0.0514092	0.0978807	0.0386634	0.91405	0.913727	0	0	0.894127
A0A1D5RLV0	Protein IWS1 homolog	Iws1	S	366	NASAKKSRVVCDADDSDSDVVSDKSGKRETT	___1	1.93007	1.03822	-0.277793	2.63995	2.29879	2.52294	0.818087	1.89218	2.39713	1.94136			1.57254	1.67724	0.803866	0.303242	0.424844	0.555674	0.245573	0.696757
A2A842	Protein 4.1	Epb4.1;Epb41	S	614	ESVPEPRPSEWDKRLSTHSPFRTLNINGQVP	___1	-0.127735	-2.44452	-1.4838	-0.795679	-2.09074			-2.61483	-2.59587	-1.27348			-0.0911922	-0.0834479	0.0303025	0.919013	0.680151	0	0	0.888311
A0A1D5RLV7	WD repeat and FYVE domain-containing protein 3	Wdfy3	S	2263	EALVPTTQSKLSRVSSGFGLSKLTGSRRNRK	___1		-1.64419	-2.55987	-1.86285	-2.15432	-2.6572	-3.53755		-3.12702				0.0934405	0.160972	0.0636028	0.887108	-0.0296416	0	0	0.889679
A0A1D5RME4	60S ribosomal protein L18a	Rpl18a	S	79	QCYRDMGARHRARAHSIQIMKVEEIAAGKCR	___1	0.262505	-0.207806	-0.190057	-0.759363	-0.944841		-1.19262	-1.41325	-1.17764	-0.677294			-0.806983	-2.60014	1.50543	0.155158	0.375469	1.00549	0.518039	0.512351
A0A1D5RLY6	Microtubule-associated protein 1S;MAP1S heavy chain;MAP1S light chain	Map1s	S	462	PVVTTHDLEAPSRANSQDSLASRDSARKEPV	___1	1.56822	-0.994226		-0.220739	-1.38585	-0.989402	-1.0071		-1.01125				-1.09029	-0.723269	0.284342	0.633738	-0.013001	0	0	0.889774
A0A1D5RLY6	Microtubule-associated protein 1S;MAP1S heavy chain;MAP1S light chain	Map1s	S	684	VSPCEFSHRKPPPPASPGSSDSSARSQERPP	___1	1.10146	1.35452	1.74927	2.20448	1.40143	1.23558	0.571115	0.998207	1.70682	1.63247			0.40121	0.826006	0.42628	0.57012	0.73468	2.08421	1.20751	0.234766
A0A1D5RMA4	Y+L amino acid transporter 2	Slc7a6	S	32	PKANQHTVKEDAGSPSQGSPETMQLKKEISL	___1	-0.500454	-2.09541	-1.38331	0.346039	-0.352192	-0.570401	-1.26122	-1.60856	-0.315532	-1.23073			1.32331	1.76464	0.871139	0.284992	0.373595	0.601562	0.279718	0.674344
A0A1D5RMA4	Y+L amino acid transporter 2	Slc7a6	S	8	________MEAQELGSPTPTYHLLPKANQHT	___1	0.0716362	0.364655	-0.146255	1.31097	0.440336	-0.283166	0.302073	0.3421	0.970197	0.835049			0.778973	1.6346	0.884704	0.308793	0.782287	2.13913	1.21965	0.229516
A0A1D5RM92	NEDD4-like E3 ubiquitin-protein ligase WWP2	Wwp2	S	165	HSGGSARTATAASEQSPGARNRHRQPVKNSS	___1	0.182428	1.54596	0.804658	-0.110825	-0.479145	0.860126	0.804867	1.02781	-0.4474	-0.0527			-1.13933	-1.81714	0.923153	0.271502	-1.14765	-4.24015	2.17308	0.0970534
A0A1D5RMC1	Cytoplasmic dynein 1 light intermediate chain 2	Dync1li2	S	122	KEFQDYIEPEEGCQGSPQRRGPLTSGSDEDS	___1	-0.622034	0.169477	-0.709374	0.314039	0.462639	1.52323	0.556423	0.768854	0.921531	0.435085			0.775649	1.6677	0.907785	0.304349	-0.271195	-0.521666	0.248459	0.715909
A0A1D5RMC1	Cytoplasmic dynein 1 light intermediate chain 2	Dync1li2	S	321	PRTQGRGGPASVPSASPGTSVKKPDPNIKNN	___1					-3.06389		-1.12359		-1.81005	-2.01429				0	0	1	-0.788583	0	0	0.889288
A0A1D5RM97	Microtubule-associated serine/threonine-protein kise 3	Mast3	S	354	QPLNDLDESQPPAPGSPESRGLGGPSRRKPC	___1		-2.16331		2.478	-1.53966	2.53549	3.30692	2.14033	2.27478	1.89073			2.63248	0	0	1	-0.578154	-1.0236	0.520136	0.477965
A0A1D5RM97	Microtubule-associated serine/threonine-protein kise 3	Mast3	S	1273	ERRDSFKKQEAVQEVSFDEEPGPPRGVPKIA	___1	-0.109308	-0.124012	-0.713332	1.26066	0.380638	0.660005	-0.140245	-0.45673	0.604709	0.376017			1.1362	2.19956	1.14215	0.206109	0.469353	0.8734	0.441446	0.535619
A0A1D5RM97	Microtubule-associated serine/threonine-protein kise 3	Mast3	S	686	TSYFDTRSERYRHLGSEDDETNDEESSTEIP	___1				0.263281		0.375264	0.24605	-0.290827						0	0	1		0	0	0.890387
A0A1D5RME8	Golgin subfamily A member 4	Golga4	S	73	TQATKSPDGVSKDESSPSQSGDTQTFAQKLQ	___1		-0.544668			-1.67078	-0.25022		-0.586142		-1.33			-1.12611	0	0	1	-0.911817	0	0	0.827253
A0A1D5RME8	Golgin subfamily A member 4	Golga4	S	93	GDTQTFAQKLQLRVPSMESLFRSPIKESLFR	___1	-0.0790806	-2.10573	-1.30541	-0.267145	-0.97381	-1.37012	-2.54689	-2.49507	-0.793082	-1.14004			0.542928	0.599841	0.260898	0.670927	1.1708	1.9124	0.973179	0.25986
A0A1D5RMI8	Alstrom syndrome protein 1 homolog	Alms1	S	2810	FGKLSSDAITQITTESPEKTTFSSEIFIHAD	___1				-0.956726	-1.77641	-1.80054	-2.63575		-1.78533	-1.47387				0	0	1	0.588545	1.07852	0.498222	0.488045
A0A1D5RMI8	Alstrom syndrome protein 1 homolog	Alms1	S	2723	PVAQDQESLVFLGPKSPLDLQVAQSSLPDSK	___1				-1.43275	-1.6835	-2.4392	-1.66927		-1.79534	-1.99312				0	0	1	0.160004	0.321637	0.138929	0.834354
A0A1D5RMK5	Enkurin domain-containing protein 1	Enkd1	S	51	NALKLDLLTSGRDLDSSPPRGPRIRPEAREI	___1	0.251099	-0.319965	-0.366715	-2.10207		-1.34156	-1.19155	-2.02025		-3.1909			-1.95687	0	0	1	-1.67311	0	0	0.825504
A0A1D5RMK5	Enkurin domain-containing protein 1	Enkd1	S	52	ALKLDLLTSGRDLDSSPPRGPRIRPEAREIL	___1	0.251099	-0.319965	-0.366715	-2.10207		-1.34156	-1.19155	-2.02025		-3.1909			-1.95687	0	0	1	-1.67311	0	0	0.825852
A0A1I7Q4G8	Transcriptiol repressor p66 alpha	Gatad2a	S	35	TEDDVENKKMKMEKGSSELTVDGDSRVMPEP	___1	-3.13541	-2.44361	-3.21223	-1.07739	-1.25751				-1.20037		+		1.76296	4.17176	1.91931	0.0663699		0	0	0.825338
A0A1I7Q4G8	Transcriptiol repressor p66 alpha	Gatad2a	S	338	NSTPTSVASVVASAESPASRQAAAKLALRKQ	___1	2.45913	2.75701	2.389	1.20036	1.08978	2.4849	2.38447	2.15469	1.84676	1.23466	+		-1.38998	-5.52983	2.56376	0.0398256	-0.800651	-2.21981	1.26357	0.221514
A0A1I7Q4G8	Transcriptiol repressor p66 alpha	Gatad2a	S	530	GSATAPRGVLHTFSQSPKLQNAASATALVSR	___1	-0.0455952		-1.19006			-2.27294								0	0	1		0	0	0.825182
A0A1I7Q4G8	Transcriptiol repressor p66 alpha	Gatad2a	S	96	MRTSHSDMKSEKRPPSPDVIVLSDSEQPSSP	___1	-0.474031		0.62478	1.23794	1.20269	-1.32843	0.18852		1.15952	1.17727			1.14494	1.76229	0.762768	0.331858	1.73835	2.02481	0.826842	0.289597
A0A1I7Q4G8	Transcriptiol repressor p66 alpha	Gatad2a	S	103	MKSEKRPPSPDVIVLSDSEQPSSPRVNGLTT	___1				-0.623056	-0.559694	-1.60932	-2.03424	-2.50179	-0.610293	-0.80262				0	0	1	1.34199	3.04749	1.53638	0.149499
A0A1I7Q4G8	Transcriptiol repressor p66 alpha	Gatad2a	S	110	PSPDVIVLSDSEQPSSPRVNGLTTVALKDTS	___1	-0.550133			0.036356	-0.713726	-0.148629	-0.410233	-0.923363	-0.0283728	-0.168846			0.211448	0	0	1	0.395465	0.992676	0.557605	0.488574
Q8CDM9	Talin-2	Tln2	S	132	GQKDVDVALKSIGEASKKLLVDSLPPSTKPF	___1								2.67101	0.770656	-0.440054			0			1	-2.50571	0	0	0.830081
A0A1L1SSQ5	Platelet-activating factor acetylhydrolase IB subunit beta	Pafah1b2	S	2	______________MSQGDSNPAAIPHAAED	___1				3.91312	3.46875	-0.574889	-0.464777	-0.846127	4.13499	3.75415		+		0	0	1	4.57317	15.052	3.71251	0.0136
A0A1L1SQE2	Jouberin	Ahi1	S	181	EDTNGDGVHEITSRDSPVHPKCLLDDDLVMG	___1		0.352396				0.504952			-0.524833					0	0	1	-1.02979	0	0	0.828583
A0A1L1SQE2	Jouberin	Ahi1	S	974	SETLYRDSPPKVKERSPPLTPKEKTKPEKPL	___1	-0.0312634	-1.18137	-0.869599	-1.72015		-1.70275	-1.74919		-2.66464				-1.02607	0	0	1	-0.938668	0	0	0.828507
A0A1L1SQN1	Zinc finger and BTB domain-containing protein 44	Zbtb44	S	158	ENSSNCNFTSRDGSISPVSSECSAVERTIPV	___1	0.117867	-1.05853	-0.111819	0.451265	-0.0263634	0.362411			0.640038	0.147858			0.563278	0.942425	0.468502	0.523325	0.0315375	0	0	0.829751
A0A1L1SQT5	Dual specificity protein kise CLK3	Clk3	S	48	AAGAWETMHHCKRYRSPEPDPYLSYRWKRRR	___1	-0.600468	-1.83161	-0.827123	-0.60977			-0.548679		-1.98247	-1.19728			0.476631	0	0	1	-1.04119	0	0	0.829662
A0A1L1SR44		Snx19	S	6	__________RSEPQSPTEELSEAENESKPQ	___1				-1.88181		-1.96334	-1.00675		-1.27364	-1.21565				0	0	1	0.2404	0.415078	0.176749	0.782607
A0A1L1SRA5	High mobility group protein 20A	Hmg20a	S	104	GRKRKKPLRDSNAPKSPLTGYVRFMNERREQ	___1	0.796202	-0.330578	0.971822	-0.271431	-0.898769	0.287744	-0.698809	-0.61627	-0.327674	-1.03395			-1.06425	-1.57361	0.790587	0.324516	-0.338365	-0.577918	0.270849	0.684706
A0A1L1SRC3	R-binding protein 7	Rbm7	S	136	VGNVSPTAQMVQRSFSSPEDYQRQAVVGRSL	___1	-0.738789	-0.00697136	-0.0428438	2.07922	2.4047				2.6947	2.85471	+		2.50483	5.81764	2.3217	0.0377051		0	0	0.822979
A0A1L1SRC3	R-binding protein 7	Rbm7	S	125	TSTSPNSYERTVGNVSPTAQMVQRSFSSPED	___1	-1.89668		-1.37853		-1.54734								0.0902581	0	0	1	0			1
A0A1L1SRM4	PR domain zinc finger protein 10	Prdm10	S	400	PKFIRLEITSENGEKSDDGTQDLLHFPTKEQ	___1				-1.22914	-1.91282	-1.29964	-1.01078	-2.32465	-1.8619	-2.09202				0	0	1	-0.431938	-0.694737	0.329346	0.62433
A0A1L1SRR1	CKLF-like MARVEL transmembrane domain-containing protein 7	Cmtm7	S	2	______________MSHGSGLVRTTCSSGGA	___1	3.07762	3.83995	2.49346	3.26504	2.68885	2.49979	1.71131	2.37746	2.50991	2.65211			-0.160065	-0.247333	0.102955	0.839506	0.384824	0.914724	0.499931	0.51983
A0A1L1SRR1	CKLF-like MARVEL transmembrane domain-containing protein 7	Cmtm7	S	5	___________MSHGSGLVRTTCSSGGALGP	___1			2.81969		3.20601	2.49591		2.45015	3.07075	3.13416			0.386327	0	0	1	0.629427	4.52501	2.41605	0.132171
E9QPK4	Serine/threonine-protein kise ATR	Atr	S	1983	IVLQKGVELCFPENKSPSESKHMLIHGRATL	___1	-2.25387			-0.0343342	-0.491415				0.420686	-0.32136			1.99099	0	0	1		0	0	0.82335
E9QPK4	Serine/threonine-protein kise ATR	Atr	S	431	CQAQQENLSGNNDEVSPKRRKLSSSLSSYKK	___1	1.2781	1.04976	1.72632	1.03841	0.848896	1.64975	0.40659	1.42779	1.25997	0.67551			-0.407737	-1.11378	0.651779	0.462041	-0.193638	-0.302532	0.128615	0.838051
A0A1L1SSS4	Nuclear receptor coactivator 7	Ncoa7	S	451	AEKQDEAPEVDKHSGSPENLGESTLNIHEDL	___1	-1.01022	-1.32409	-1.14749	0.520348	0.705853	-1.03218	-0.732203		0.561112	0.718168	+		1.7737	7.51131	3.01037	0.0248477	1.52183	5.65103	1.91538	0.108812
A0A1L1SSS4	Nuclear receptor coactivator 7	Ncoa7	S	92	NQLKEIRRTELKRYYSVDDNQNKTHDKKEKK	___1	-1.46368	-0.717945	-1.43924	-0.740799	-1.50789	-1.42932			-0.445079	-0.218531			0.0826139	0.157071	0.0662047	0.88537	1.09751	0	0	0.824246
A0A1L1SSS4	Nuclear receptor coactivator 7	Ncoa7	S	176	ARKALKPIERVLSSTSEEDEPGVVKFLKMNC	___1		-1.1757	-1.25788		0.531029	-0.406337	-0.350594		0.447009				1.74782	0	0	1	0.825474	0	0	0.82407
Q8BSE7	CLIP-associating protein 2	Clasp2	S	241	VQNSGGMILSVCKDKSFDDEESVDGNRPSSA	___1	-0.294065	0.0631332	-0.123605	0.51771	0.753119	1.0535	1.29902	0.720226	0.83417	0.74888			0.753593	2.90438	1.74585	0.131602	-0.232723	-0.729887	0.436984	0.605067
A0A1L1STE4	Interleukin enhancer-binding factor 3	Ilf3	S	827	GGSDYSYDSKFNYSGSGGRSGGNSYGSSGSS	___1	-1.24075	-0.660648	-1.08233			-0.865195	-2.54042	-1.50731						0	0	1		0	0	0.833842
A0A1L1STE4	Interleukin enhancer-binding factor 3	Ilf3	S	495	LPTGAEGRDSSKGEDSAEESDGKPAIVAPPP	___1					1.56175		1.1217		1.17055	0.43895				0	0	1	-0.316948	0	0	0.833437
A0A1L1STE4	Interleukin enhancer-binding factor 3	Ilf3	S	499	AEGRDSSKGEDSAEESDGKPAIVAPPPVVEA	___1	0.998613	-0.155996	1.51713	3.82743		2.0361	3.53557	2.1192	3.07468	3.12246			3.04084	0	0	1	0.534949	0.734412	0.339923	0.603998
A0A1L1STE4	Interleukin enhancer-binding factor 3	Ilf3	S	73	VSDWIDEQEKGNSELSEAENMDTPPDDESKE	___1	-0.661762	0.26285	-0.424115	-0.564478	-0.744436	-0.369809	-1.34798	-0.190348	-0.915643	-0.546377			-0.380115	-0.819005	0.428021	0.573259	-0.0949629	-0.162509	0.0669724	0.929563
A0A1L1STE4	Interleukin enhancer-binding factor 3	Ilf3	S	395	ITPMKRPMEEDGEEKSPSKKKKKIQKKEEKA	___1	2.36976	0.56991	2.05026	4.14657	2.92582	2.10105	0.604126	0.801561	3.02041	3.02578			1.87288	1.97539	0.942022	0.240735	1.85418	2.62566	1.25928	0.174349
A0A1L1STF0	Protein FAM63B	Fam63b	S	21	DSPQPLELGVAAGRVSPPEGRRRGGREAEDG	___1	0.574562	-1.2581	-0.118278	0.562189	-0.1873	-0.315568	-0.311953	-1.07693	0.209277	-0.812693			0.454715	0.538672	0.233331	0.699553	0.266443	0.441928	0.198628	0.759045
A0A1L1SU34	Tubulin epsilon chain	Tube1	S	58	SFFRNVDTRAVGDGGSISKGRISSLKARAVL	___1				-2.36948	-3.12819				-3.01955	-2.78762				0	0	1		0	0	0.833921
A0A1L1SUC4	Ubiquitin carboxyl-termil hydrolase 28	Usp28	S	674	AEIIVLKEPPTIRPNSPYDLCNRFAAVMESI	___1	-0.695063	-1.33163	-0.34418	0.577312	-0.569525	-0.359416	-0.416067	-1.44658	-0.0861044	-0.204571			0.794184	1.19007	0.591674	0.435933	0.595351	1.06642	0.545562	0.460812
A0A1L1SUC4	Ubiquitin carboxyl-termil hydrolase 28	Usp28	S	337	EEWEEEQSCKIPQMESSPNSSSQDFSTSQES	___1	-0.0654392	-2.32555	-0.00940228	-0.219704	-1.38993				-1.68588				-0.00468922	-0.00398365	0.00139209	0.957673		0	0	0.834155
A0A1L1SUU1	TATA box-binding protein-associated factor R polymerase I subunit D	Taf1d	S	39	DDSSDGSLFKTQCAPSPIQKQRHPTVKRVTL	___1	2.553	0.761841	0.80087			1.09096	0.666098	0.638317						0	0	1		0	0	0.834339
A0A1L1SV73	Ubiquitin carboxyl-termil hydrolase 47	Usp47	S	832	RHANTIRLFVLLPEQSPGSYSKRTAYQKAGG	___1	-0.0654392	0.0141163	0.558045	0.35342	0.305859				0.240388	0.285603			0.160732	0.454621	0.243239	0.737272		0	0	0.834403
A0A1L1SV73	Ubiquitin carboxyl-termil hydrolase 47	Usp47	S	911	DSSKSTETSDFENIESPLNERGSSTSVDNRE	___1				1.237	0.911306	0.0529585	0.170761	-0.393707	1.50519	0.958523				0	0	1	1.28852	3.21106	1.62941	0.136636
A0A1L1SV73	Ubiquitin carboxyl-termil hydrolase 47	Usp47	S	1354	KESSRLQKTGHRVTYSPRKEKALKIYLDGAP	___1	-0.382679	-1.75399	-0.797437	-0.420605	-0.205585	-2.75776	-2.0602		-1.20147	-0.290291			0.664939	1.055	0.524801	0.480738	1.6631	2.46836	0.994535	0.238568
A0A1S6GWJ4	Probable ATP-dependent R helicase DDX41	Ddx41	S	15	_MPWHCACVQPKMEDSEPERKRARADEATAG	___1	0.8388	1.05713	0.655492	-0.833462	0.669273	-0.270825	-0.252251	-0.587772	-1.08553	0.449982			-0.932568	-1.37194	0.685973	0.382786	0.0525085	0.0761809	0.0293692	0.977592
A0A1W2P6H5	HCLS1-binding protein 3	Hs1bp3	S	3	_____________MQSPAVLRTSRQVQNAHT	___1	-0.733894	-1.06958	-0.878135	-1.96249		-1.53788	-2.19672	-1.83795	-2.17714	-2.45473			-1.06862	0	0	1	-0.45842	-1.25	0.734766	0.403236
A0A1W2P6N0	Mannosyl-oligosaccharide 1,2-alpha-mannosidase IA	Man1a1	S	12	____MPVGGLLPLFSSPGGGGLGSGLGGGLG	___1	-2.21319		-2.09956	-2.40361									-0.247236	0	0	1	0			1
A2AB60	Formin-like protein 1	Fmnl1	S	1021	AAADTSGREEPPTPKSPPKARRQQMDLISEL	___1	2.84642	1.3619	1.72446	2.70172	2.61753	1.73793	0.234873	0.826048	1.29827	1.64015			0.68203	1.00635	0.490983	0.499575	0.536259	0.790249	0.374299	0.573543
A2AB60	Formin-like protein 1	Fmnl1	S	210	SVPKSRLTIKLTPAHSRKALRNSRIVSQKDD	___1	1.4124	0.940443	-0.782586	1.57326	-0.0686092	-0.606473		-1.31256	-0.246652				0.228905	0.197942	0.0745039	0.865209	0.712862	0	0	0.83233
A2AB60	Formin-like protein 1	Fmnl1	S	184	DSVASGAEKSKPLDQSVEDLSKAPPSSVPKS	___1	2.38757	1.84762	2.00585	2.63436	3.36829	3.42337	2.30871	2.27336	3.16098	3.2428			0.920976	2.07916	1.12665	0.223302	0.533408	0.906525	0.450222	0.522654
A2AB60	Formin-like protein 1	Fmnl1	S	680	QELDMNDFEEHFKTKSQGPCLDISALKGKAS	___1	-0.933514	-1.62561	-1.67125			-0.565927	-2.13027	-1.63968		-2.66275				0	0	1	-1.21745	0	0	0.831715
F8VPM0	Bromodomain adjacent to zinc finger domain protein 2A	Baz2a	S	1765	SRDSPAVPRYPEDGLSPPKRRRHSMRSHHSD	___1	-0.0731449	-0.805002	-0.473763	0.000888824	-0.53933	-1.09809	-0.588039	-1.71897	-0.5165	-0.378023			0.181417	0.412937	0.200665	0.756825	0.687773	1.30932	0.68981	0.387965
F8VPM0	Bromodomain adjacent to zinc finger domain protein 2A	Baz2a	S	1172	RASVKRELTGSNASTSPARSRGRPRKPKPGS	___1	2.45529	2.40303	2.33404	1.77282	1.63952	1.56519	1.21927	0.936251	1.44554	1.49881	+		-0.691286	-4.13318	2.70698	0.0676149	0.231939	0.691078	0.400651	0.625807
F8VPM0	Bromodomain adjacent to zinc finger domain protein 2A	Baz2a	S	1040	DGLGRRRSSRIMEETSGIEEEEEEENTTAVH	___1				0.392038	-0.647388	-0.718202		-1.88453	-0.73318	-0.832588				0	0	1	0.518481	0.7566	0.328693	0.614121
F8VPM0	Bromodomain adjacent to zinc finger domain protein 2A	Baz2a	S	693	TDNRLPKKLETQEILSEDDKAKMTKNKKKMR	___1	-0.76185	-1.52921		-0.470642	-0.413094		-1.54203	-1.55678	-1.07106	-0.908007			0.703663	1.45158	0.680005	0.403975	0.55987	3.07855	1.68367	0.19252
F8VPM0	Bromodomain adjacent to zinc finger domain protein 2A	Baz2a	S	1381	GTPKRLSGDSEEMSQSPTGLGQPKRRGRPPS	___1	-2.34616		-1.93013			-1.84172		-2.16308	-3.10833					0	0	1	-1.10593	0	0	0.83309
F8VPM0	Bromodomain adjacent to zinc finger domain protein 2A	Baz2a	S	1354	ASSKPMNTPGAANPCSPVQLSSTHLPGGTPK	___1	-0.555161	-0.985056	-0.790341	-0.401201	-0.176264	-0.908013			-0.148574	-0.437927			0.48812	1.73691	1.13069	0.291089	0.614763	0	0	0.833298
H3BK44	Melanoma inhibitory activity protein 2	Ctage5;Mia2	S	496	PSPLGRPPSETRAFLSPPTLLEGPLRLSPLL	___1	-0.707935		-1.60455	-1.36905		-3.15223							-0.212801	0	0	1		0	0	0.833212
H3BK44	Melanoma inhibitory activity protein 2	Ctage5;Mia2	S	555	DRLSDAPRAPSDRSLSPPWEQDRRMTAHPPP	___1				-2.34049	-2.06302	-2.60794			-1.91036	-1.63871				0	0	1	0.833406	0	0	0.832571
H3BK44	Melanoma inhibitory activity protein 2	Ctage5;Mia2	S	636	GNGTKDNLGNSNVPDSPIPAECEAAGRGFFP	___1				1.40186	2.03184	1.21785	1.33917	1.2472	3.02768	2.1383				0	0	1	1.31492	3.02425	1.53199	0.151624
H3BK44	Melanoma inhibitory activity protein 2	Ctage5;Mia2	S	605	GRLSGPAELRSYNMPSLDKVDGPVPSEMESS	___1	-2.57122		-1.16306	-3.07778	-2.62239	-2.14901		-1.87112	-2.53684	-1.81209			-0.982944	-1.1702	0.501179	0.474804	-0.164401	-0.336818	0.146873	0.827832
A0A1W2P712	Ral GTPase-activating protein subunit alpha-1	Ralgapa1	S	1477	PFMHLESLKEPEPLHSPDSERSSKLQPVTEV	___1				0.258335	-0.380939	-1.25144	-1.90158	-2.2875	-0.0307245	-0.216944				0	0	1	1.68967	3.40385	1.62552	0.126024
A0A1W2P712	Ral GTPase-activating protein subunit alpha-1	Ralgapa1	S	772	DDAQILPRSTRVRHFSQSEDTGNEVFGALHE	___1	0.970985	-0.23926	0.240897	1.72613	0.908281	0.462768	0.70174	-0.241287	0.671006	-0.0420036			0.992999	1.53475	0.777023	0.334943	0.00676107	0.0122524	0.0048036	1
A0A1W2P712	Ral GTPase-activating protein subunit alpha-1	Ralgapa1	S	739	PGQAPMRQRSATTTGSPGTEKARSIVRQKTV	___1	-1.09064	-0.113306	-0.136497	-0.754856	-0.33279	-0.438386		-0.277473	-0.551391	-0.017622			-0.0970074	-0.178177	0.0750874	0.874966	0.0734234	0.193858	0.0878342	0.916533
A0A1W2P712	Ral GTPase-activating protein subunit alpha-1	Ralgapa1	S	859	ERLRSGNASTMTRRGSSPGSLEIPKDLPDIL	___1	1.38985	-0.297689	0.785245	0.516985	-0.0989571	-0.297652	0.0738468	-0.928658	-0.274487	0.0948486			-0.416787	-0.536161	0.23517	0.700176	0.294335	0.586259	0.286401	0.681019
A0A1W2P712	Ral GTPase-activating protein subunit alpha-1	Ralgapa1	S	860	RLRSGNASTMTRRGSSPGSLEIPKDLPDILN	___1	-0.669918	-2.12683	-0.818059	-3.53819		-2.9745	-2.60547	-2.81354	-2.33309	-1.99757			-2.33325	0	0	1	0.632507	2.21039	1.3713	0.221168
A0A1W2P712	Ral GTPase-activating protein subunit alpha-1	Ralgapa1	S	796	VFGALHEEQPLPRSSSTSDILEPFTVERAKV	___1	-0.852213			1.00311	1.2195	0.211282	1.45272		1.44127	1.11216			1.96352	0	0	1	0.444712	0.599213	0.251649	0.690683
A0A1W2P737	Pericentrin	Pcnt	S	1780	NGPRNHCCNGEESKPSPPDDVLNIAKTTWDV	___1	-1.17239		-1.49493	-0.897844		-0.764743			-1.24696				0.435818	0	0	1	-0.482218	0	0	0.817967
A0A1W2P737	Pericentrin	Pcnt	S	1437	RALLQHENEVVHRRNSEIDELKSLIENLQEN	___1	2.42437	1.16898	1.32757	2.33404	1.55607	0.921119	0.569454	0.413937	1.36037	1.185			0.304751	0.444074	0.194425	0.742008	0.637845	2.09542	1.28027	0.233385
Q9DBR7	Protein phosphatase 1 regulatory subunit 12A	Ppp1r12a	S	507	TRLAYVTPTIPRRLASTSDIEEKENRESSSL	___1	2.65006	1.32873	1.72466	1.17735	0.10343	-0.115396	0.576836		0.806832	0.887756			-1.26076	-1.69295	0.837185	0.299893	0.616574	1.37483	0.659841	0.404352
Q9DBR7	Protein phosphatase 1 regulatory subunit 12A	Ppp1r12a	S	994	LEMEKRERRALERRISEMEEELKMLPDLKAD	___1				-0.143265	-1.56797				-1.16182	-2.33088				0	0	1		0	0	0.81753
Q9DBR7	Protein phosphatase 1 regulatory subunit;Protein phosphatase 1 regulatory subunit 12B;Protein phosphatase 1 regulatory subunit 12A	Ppp1r12b;Ppp1r12a	S	693	SQRKARSRQARQSRRSTQGVTLTDLQEAEKT	___1				-1.31974	-1.99444	-1.80248			-0.620191	-1.24217				0	0	1	0.8713	0	0	0.818674
Q9DBR7	Protein phosphatase 1 regulatory subunit 12A	Ppp1r12a	S	909	TSSSDRYDSLLGRSASYSYLEDRKPYSSRLE	___1		-3.48005				-2.40085		-2.86592		-2.64343				0	0	1	-0.0100465	0	0	0.818756
A0A1W2P768	Histone H3.2;Histone H3.1	Hist1h3b;Hist1h3a	S	74	GKAPRKQLATKAARKSAPATGGVKKPHRYRP	___1	6.14121	6.3622	6.68875			5.87821	5.18589	5.48007	-1.5809					0	0	1	-7.09563	0	0	0.818912
A0A1W2P768	Histone H3.2;Histone H3.1;Histone H3;Histone H3.3;Histone H3.3C	Hist1h3b;Hist1h3a;H3f3a;H3f3c	S	103	RPGTVALREIRRYQKSTELLIRKLPFQRLVR	___1	1.38383	0.680347	0.505658	0.512474	-0.367481	0.663865	0.567373	-0.033802	0.0448217	-0.965433			-0.784114	-1.35878	0.701573	0.386188	-0.859451	-1.50712	0.782347	0.337248
A0A1W2P7D8	Serine/threonine-protein phosphatase 2A 56 kDa regulatory subunit epsilon isoform	Ppp2r5e	S	32	FSRKSVRKARQKRSQSSSQFRSQGKPIELTP	___1	-1.71119	0.125658	-0.389377	-1.74561	-1.16093	-0.570624		-0.749281	-0.627244	-0.266838			-0.794968	-0.947438	0.442618	0.521923	0.212912	0.707046	0.397124	0.639492
A0A1W2P7G2	SAP domain-containing ribonucleoprotein	Sarnp	S	80	DKLKERAQRFGLNVSSISRKSEDDEKLKKRK	___1	-0.315943	-1.77549	-1.00901	-0.768545	-2.10708	-1.16523		-1.28582	-0.993773				-0.40433	-0.482369	0.206203	0.724073	0.231754	0	0	0.819124
A0A1W2P7K2	Histone chaperone ASF1A	Asf1a	S	95	HINWEDNTEKLEDAESSNPNLQSLLSTDALP	___1					0.662798		0.195219			-0.272459				0	0	1	-0.467678	0	0	0.819201
A0A1W2P7K2	Histone chaperone ASF1A	Asf1a	S	96	INWEDNTEKLEDAESSNPNLQSLLSTDALPS	___1		-0.336483		0.297619	0.662798	-0.292283		-0.190464	0.217225				0.816691	0	0	1	0.458599	0	0	0.818476
A0A1W2P7K2	Histone chaperone ASF1A	Asf1a	S	105	LEDAESSNPNLQSLLSTDALPSASKGWSTSE	___1		-0.327223		0.851408	1.20573	0.670659	1.75715	1.36953	1.5253	0.923634			1.35579	0	0	1	-0.0413124	-0.0727752	0.0291068	0.97894
A0A1W2P7K6	Rab-3A-interacting protein	Rab3ip	S	250	EVAALKTLVLSSSPTSPTQEPLAAAKTPFKR	___1				-1.62358	-2.5277	-2.02731	-3.01207		-1.83388	-1.55864				0	0	1	0.82343	1.34712	0.604564	0.410214
A0A1W2P7R1	Nuclear pore complex protein Nup107	Nup107	S	87	LRHPDISYILGTEGRSPRHTQSSGYLGNLSM	___1		0.533764	1.3422	1.6606		1.13116	0.435804						0.722624	0	0	1		0	0	0.816763
A0A1W2P7V0	Golgi-associated PDZ and coiled-coil motif-containing protein	Gopc	S	382	VRDAHENGDVGAAGESPLDDTAARAAHLHSL	___1		-1.12945	-1.63506	2.13046	2.61703	-0.602687	-0.857714	-1.00839	2.17522	1.95498	+	+	3.756	8.33086	2.06484	0.0479482	2.88803	10.5596	3.32607	0.0187143
Q80UE4	Band 4.1-like protein 2	Epb41l2;Epb4.1l2	S	628	KDESVITEEMNGKEMSPGHGPGETRKVEPVA	___1	1.63692	1.91138	1.3415	1.85622	1.55674		0.0457878		1.43246	1.39396			0.0765505	0.225171	0.113146	0.85029	1.36742	0	0	0.816592
A0A1W2P8C0			S	112	PTSEGPCTGPRDAVKSSHETLNVVEEKKRAE	___1					-0.472912				0.88164	-0.124653				0	0	1		0	0	0.816508
A0A1W2P8C0			S	113	TSEGPCTGPRDAVKSSHETLNVVEEKKRAEV	___1		-1.24875	-1.49049	-0.0908833					0.88164	-0.124653			1.27873	0	0	1		0	0	0.817031
A0A1W2P8F6	Phosphatidylinositol 4,5-bisphosphate 3-kise catalytic subunit gamma isoform	Pik3cg	S	974	NLFHIDFGHILGNYKSFLGINKERVPFVLTP	___1	-0.144325	-0.278416	-0.350783	-0.200764	-0.582821	-0.293117	-0.960875	-1.04975	-0.34106	-0.523504			-0.133951	-0.510507	0.327985	0.709798	0.335633	0.80744	0.436902	0.56647
A0A1Y7VJ93	Zinc finger MYND domain-containing protein 11	Zmynd11	S	420	PKKEEPEPETEAVSSSQEIPTMPQPIERVSV	___1				1.54521	2.37797				1.42095	2.01285				0	0	1		0	0	0.81681
A0A1Y7VJH3	Apoptosis-stimulating of p53 protein 1	Ppp1r13b	S	546	VPGEGSTVESLPRPLSPTKLTPIVHSPLRYQ	___1	0.985153	-0.150536		0.7113			-0.303627						0.293991	0	0	1		0	0	0.816886
A0A1Y7VJP4	WD repeat and coiled-coil-containing protein C2orf44 homolog		S	535	RPSRTPEHTSTPELNSPQRENLQKEKETCPL	___1	-1.41988	-1.16887	-1.21259	-0.00690651	-0.376392	-0.275567	-0.450829	-0.641819		0.0564308	+		1.07546	3.98099	2.09664	0.0774596	0.512502	0	0	0.816189
K4DI62	Transcription factor Sp4	Sp4	S	134	ASSSSSSSSSNNGSSSPTKTKSGNPSTPNQF	___1		-0.624155		-1.91054	-0.9722	-0.558129	-1.10805	0.327229	-0.515782	-0.13261			-0.817217	0	0	1	0.12212	0.185505	0.075258	0.9171
K4DI62	Transcription factor Sp4	Sp4	S	766	LGSPRIVTVAAISQDSNPATPNVSTNMEEF_	___1													0			1	0			1
A0A1Y7VK55	Nuclear factor 1 C-type	Nfic	S	355	EGGISSPVKKTEMDKSPFNSPSPQDSPRLSS	___1	1.23434		1.12635	0.536781		0.741048	0.0842438	0.206657					-0.643561	0	0	1		0	0	0.817175
A0A1Y7VK55	Nuclear factor 1 C-type	Nfic	S	361	PVKKTEMDKSPFNSPSPQDSPRLSSFTQHHR	___1	1.83739	2.14572	2.35299	2.40365	2.7668	2.86699	2.24306	2.57507	2.57414	2.70403			0.473192	1.40815	0.857961	0.371407	0.0773787	0.229156	0.115696	0.886979
A0A1Y7VK55	Nuclear factor 1 C-type	Nfic	S	365	TEMDKSPFNSPSPQDSPRLSSFTQHHRPVIA	___1	-0.675381	-0.415974	-0.293626		-0.849213	-0.433589			-0.973235	-0.692673			-0.387553	0	0	1	-0.399365	0	0	0.82109
A0A1Y7VKX7	ATP-dependent R helicase DDX24	Ddx24	S	80	LFSSEETKKRKAQAVSEEEEEEEGQSSSPKK	___1	1.24333	1.49343	0.649854	0.869402	1.12509	1.64421	1.38161	0.753981	0.596717	0.219645			-0.131626	-0.301402	0.141482	0.815707	-0.851754	-1.81702	0.982738	0.276155
A0A1Y7VKX7	ATP-dependent R helicase DDX24	Ddx24	S	92	QAVSEEEEEEEGQSSSPKKKIKLKKQRDAAR	___1	2.03014	2.5819	1.84209	1.9592	1.53748	2.18667	1.85897	1.97107	2.03106	1.38819			-0.403034	-0.944166	0.515164	0.522527	-0.295942	-0.800199	0.45235	0.569412
A0A1Y7VKX7	ATP-dependent R helicase DDX24	Ddx24	S	288	MPPREMRFGATAHLGSPCKDRTESGVLPEEA	___1	4.01166	2.92234	3.36346	3.36383	2.45083	3.26797	1.00984	2.12851	2.53555	2.3972			-0.525155	-0.831503	0.402278	0.567386	0.330932	0.350882	0.142116	0.808319
A0A1Y7VKX7	ATP-dependent R helicase DDX24	Ddx24	S	170	KKNKGKKKLDTFQSTSPKLPKKSKKTWMAEV	___1	2.75194	2.61685	2.7587	1.20946	0.829159	2.33915	1.58216	1.43015	0.938981		+		-1.68986	-6.65912	2.79229	0.0315714	-0.84484	0	0	0.821931
A0A1Y7VNS3	snR-activating protein complex subunit 1	Spc1	S	56	PVSKSRRHRQSKLDSSDSDSGSGQVQGRAAK	___1	-1.05095		-1.82407	-1.24215					-1.8399	-1.51524			0.195355	0	0	1		0	0	0.822181
E9Q6P5		Ttc7b	S	630	SCYNLTNPSDSGRGSSLLDRTIADRRQLNTI	___1	-0.551088	-0.243996	-1.16126	-0.190836	-0.603697	-1.75564	-2.32409	-2.85046	-0.626409	-0.747524			0.254848	0.530375	0.258888	0.702546	1.6231	3.17879	1.53928	0.1403
E9Q6P5		Ttc7b	S	160	YATKGLCLEKLPVSSSTSNLHVDREQDVITC	___1		-1.13671		1.24789					0.433351				2.3846	0	0	1		0	0	0.822095
A0A1Y7VLA4	Protein FAM208B	Fam208b	S	749	EVTIPEKESLFLGPESPKGQDKLAEVQVQIS	___1	-1.24734	-1.87539	-1.39492	-0.565355	-1.61738	-0.614882	-0.111031	-1.14157	-1.00641	-1.58983			0.414514	0.737305	0.360613	0.604488	-0.675624	-1.24801	0.651059	0.403726
A0A1Y7VLA4	Protein FAM208B	Fam208b	S	127	TPVGKVMPFRHLQNTSPLQKHSEDSLMKHKS	___1	1.0642	1.15525	0.891746	-0.766907	-1.04062	0.202981	-0.859617	-0.362539	-1.54328	-1.15817	+		-1.94083	-7.99773	3.06586	0.023619	-1.011	-1.93875	1.01781	0.256123
A0A1Y7VLA4	Protein FAM208B	Fam208b	S	1309	QTSEASGLHLPPESRSPILVTVVRADTRQQS	___1	-0.783741	-1.87666	-0.911332	-2.26182		-1.67987	-1.36645	-2.32639	-3.59993				-1.07124	0	0	1	-1.80903	0	0	0.819875
A0A1Y7VLN4	Phosphatidate phosphatase LPIN1	Lpin1	S	359	VNEEDLESLGAAAPPSPVAEELKAPYPNTAQ	___1	-1.36418		-1.83627	0.151943	-0.552784		1.50869		-1.27105	-1.29143			1.39981	2.67077	1.09245	0.207214	-2.78993	0	0	0.819958
A0A1Y7VLX9	Protein NRDE2 homolog	Nrde2	S	54	LSRQTEEVTALASEGSPPPRSPLKSELSGES	___1	-0.6248	-1.56017	-0.817916		-1.06362	-1.54143	-1.7248	-1.57489	-1.39091	-2.06826			-0.062658	0	0	1	-0.115877	-0.319469	0.161773	0.829188
E9Q7E9	Phosphofurin acidic cluster sorting protein 2	Pacs2	S	454	LKERQPARPQNERANSLDNERCPDTRSQLQI	___1	0.324945	0.426914	0.111476	0.680708	0.341663	-0.0807543	-0.647127	-0.477556	0.579259	0.3598			0.223407	0.814632	0.537771	0.574429	0.871342	2.6278	1.48368	0.174328
A0A1Y7VM69	Angiomotin-like protein 1	Amotl1	S	841	KDAGKTDSASLRPARSVPSIAAATGTHSRQT	___1	0.00830078	-1.03283	-0.178575	0.145662	-0.137394	-1.12108	-1.42883	-1.30428	-0.252007	0.0982533			0.40517	0.768876	0.384416	0.590819	1.20785	4.40466	2.21087	0.0895265
A0A1Y7VME9		Kidins220	S	1674	SWPSCQKAYNLNRTPSTVTLNNNTAPTNRAN	___1		0.260296	-0.562774	-0.220308	-0.19729	0.788817	-0.327059	-0.0695992	0.445392	-0.248617			-0.0575604	-0.11249	0.044978	0.907602	-0.0323326	-0.0533088	0.0208533	0.989237
A0A1Y7VME9		Kidins220	S	1514	DLKLKGSGLRYQKLPSDEDESGTEESDNTPL	___1				0.894087	0.851624	0.91401	0.498291	0.274485	0.798104	0.144979				0	0	1	-0.09072	-0.204714	0.0922573	0.902345
A0A1Y7VME9		Kidins220	S	1519	GSGLRYQKLPSDEDESGTEESDNTPLLKDDK	___1				-0.241959	-0.622303	0.220828	-2.73758		-0.327674					0	0	1	0.930704	0	0	0.820135
A0A1Y7VME9		Kidins220	S	918	TYRRRQMQRTITRQMSFDLTKLLVTEDWFSD	___1	-1.31298	-1.14038	-2.16375	-0.998356	-1.42893	-2.57835	-2.09063	-2.63607	-1.8117	-1.1967			0.325396	0.603989	0.290661	0.668971	0.930814	2.21612	1.20714	0.220476
A0A1Y7VME9		Kidins220	S	1548	DKDKKAEGKAERVAKSPEHSVEPIRTFIKAK	___1	0.891439	0.606087	0.32718	2.2372	2.07073	-0.140622	-0.56679	-0.615925	1.96933	1.76984	+	+	1.54573	4.84173	2.2317	0.0536109	2.3107	7.48937	2.80284	0.0486882
A0A1Y7VMI0			S	28	PCTKVRKVSVENALPSSLKAVEDQLKICGHK	___1	-2.35515		-1.39411	-0.738943	0.489201	-2.38551	-2.7863	-1.87221	0.496907				1.74976	1.98897	0.812516	0.296081	2.84491	0	0	0.82021
A0A1Y7VMI0			S	29	CTKVRKVSVENALPSSLKAVEDQLKICGHKR	___1	-2.35515		-1.39411	-0.738943	0.489201	-2.38551	-2.7863	-1.87221	0.496907				1.74976	1.98897	0.812516	0.296207	2.84491	0	0	0.846867
Q3TMJ9	Transcription factor E2F3	E2f3	S	41	KTPKGKGRAALRSPDSPKKKTRYDTSLGLLT	___1	0.823158	0.361303	0.529746	0.668036	0.42063	-0.578828	-0.794407	-1.14099	-0.0121202	0.0159473			-0.02707	-0.0911124	0.0460166	0.915444	0.839988	2.69528	1.5438	0.170137
F8VPK5	Rho-associated protein kise;Rho-associated protein kise 2	Rock2	S	1374	ARSSPRTSMKIQQNQSIRRPSRQLAPNKPS_	___1	-2.59948	2.45478	2.11143	2.17064	1.17556	1.60395		1.20515	1.73881	1.40881			1.01752	0.454771	0.17616	0.737465	0.169262	0.471724	0.236371	0.754826
A0A1Y7VNC5	Ninein	Nin	S	1921	QKEQSPTSRKVGQMGSLERGLETIHLENEGL	___1	-1.16978	-3.12392	-1.36451	-1.42015	-1.83518	-2.30606	-2.54675	-3.03202		-1.89021			0.258408	0.281769	0.112081	0.824314	0.738063	0	0	0.845884
Q80XK6	Autophagy-related protein 2 homolog B	Atg2b	S	1571	WHLYGGKDFATAPPTSPAKSYIPHSSPSQTP;WHLYGGKDFATAPPTSPAKSYISPHSSPSQT	___1		0.759542	1.40403	2.15589	1.98503			0.0393276	1.93157	2.00244			0.988672	2.28132	1.01154	0.25032	1.92768	0	0	0.846405
Q80XK6	Autophagy-related protein 2 homolog B	Atg2b	S	1741	TEVELLLTPDPEVTKSPGADVTCSLPRHLST	___1	2.20802	1.05009	2.27193	1.88391	1.30882	1.79874	1.37359	1.15218	1.77572	1.53733			-0.246984	-0.37673	0.16319	0.777954	0.215024	0.596408	0.328186	0.677319
A0A1Y7VNT1	Intracellular hyaluron-binding protein 4	Habp4	S	109	KERKSLAASGAQQPDSPGGPQPPGQKRTPRR	___1		-1.23782	-0.930955			-0.894908	-1.62734	-1.21469	-1.16879					0	0	1	0.0768566	0	0	0.846315
A0A1Y7VNU2	Protein-tyrosine-phosphatase;Tyrosine-protein phosphatase non-receptor type 21	Ptpn21	S	590	ANSTPDLSRHLYISSSNPDLITRRVHHSVQT	___1	-1.03375				-1.34846				-2.77131	-1.75482			-0.314707	0	0	1		0	0	0.846221
A0A1Y7VNU2	Protein-tyrosine-phosphatase;Tyrosine-protein phosphatase non-receptor type 21	Ptpn21	S	799	ETHRPRRDGLLTPSMSESDLTTSGRYRARRD	___1				-1.71966	-1.22853	-1.3736		-3.00265						0	0	1		0	0	0.846128
A0A217FL61	NF-kappa-B inhibitor delta	Nfkbid	S	469	LRQLLKRSRTAPPGLSS______________	___1	-1.07428	-2.34534	-0.436427	0.39514	1.52743	-3.04324	-2.71205	-1.22491	-1.60715	1.31122			2.24664	2.39438	1.12466	0.176588	2.17877	1.55032	0.712888	0.330055
A0A217FL61	NF-kappa-B inhibitor delta	Nfkbid	S	470	RQLLKRSRTAPPGLSS_______________	___1	-1.07428	-2.34534	-0.436427	0.39514	1.52743	-3.04324	-2.71205	-1.22491	-1.60715	1.31122			2.24664	2.39438	1.12466	0.1767	2.17877	1.55032	0.712888	0.330158
A0A217FL83	Coiled-coil domain-containing protein 85C	Ccdc85c	S	247	GPHKVPDGKAGATRRSLDDLSAPPHHRSIPN	___1		-1.27843		-1.64437	-1.06383		-1.59023	-1.18754		-1.52496			-0.0756645	0	0	1	-0.136073	0	0	0.848082
G5E8R4	Serine/threonine-protein phosphatase 6 regulatory subunit 3	Ppp6r3	S	617	EACCKERIQQFDDGGSDEEDIWEEKHIAFTP	___1	-1.17492	-0.196875	-1.95897	2.8665	3.24608	3.34995	3.43931	2.3444	2.39599	2.45164	+		4.16654	5.38972	2.07107	0.0422618	-0.620737	-1.12118	0.577283	0.441391
A0A286YCG3			S	216	EFTSSLSTKESLRSNSPVEMETSTESVD___	___1				-1.52676	-0.729317	-1.50073			-1.56111					0	0	1	-0.0603848	0	0	0.84817
G5E8R4	Serine/threonine-protein phosphatase 6 regulatory subunit 3	Ppp6r3	S	666	SEEEDGAKQDLFESSSANTEDKMEVDLNEPP	___1	-2.31598			-1.10299	-1.59922	-1.43249			-1.43673	-1.78558			0.964878	0	0	1	-0.178666	0	0	0.848263
A0A286YCJ2	Zinc finger protein 131	Znf131	S	14	__XSKYRQGESKGQISEDDCASDPISKQEHM	___1	0.841764	1.16514	0.841369			1.71871	0.740515	0.749416						0	0	1		0	0	0.847915
A0A286YCM8	E3 ubiquitin-protein ligase NEDD4-like	Nedd4l	S	335	GAKDSPIRRAVKDTLSNPQSPQPSPYNSPKP	___1	-1.01514	-1.45207	-1.33328	-0.426565	-0.514011	-0.824677			-0.788802	-0.47567			0.796541	2.93373	1.72539	0.128523	0.192441	0	0	0.848008
A0A286YCM8	E3 ubiquitin-protein ligase NEDD4-like	Nedd4l	S	339	SPIRRAVKDTLSNPQSPQPSPYNSPKPQHKV	___1			-1.49325	-1.95811	-2.56344								-0.76752	0	0	1	0			1
A0A286YCM8	E3 ubiquitin-protein ligase NEDD4-like	Nedd4l	S	216	SNGEQFSSLIQREPSSRLRSCSVTDTVAEQA	___1	-1.12843	-0.958597		0.6085	0.22587	-0.837024			-0.278977	-1.36502			1.4607	4.72239	1.70066	0.0955241	0.0150266	0	0	0.847754
A0A286YCM8	E3 ubiquitin-protein ligase NEDD4-like	Nedd4l	S	308	NNHLVEPQIRRPRSLSSPTVTLSAPLEGAKD	___1	1.99297	1.54486	1.82595	2.24449	2.78436	1.66781	1.42573		2.09365	2.07663			0.726496	2.00344	1.15625	0.235348	0.538368	2.43233	1.3258	0.242053
A0A286YCR8	Voltage-dependent anion-selective channel protein 2	Vdac2	S	116	DQICQGLKLTFDTTFSPNTGKKSGKIKSAYK	___1	0.978956	0.687965	0.849261	1.09093	1.04689	0.859252	0.857712	0.274231	1.08187	0.378117			0.230181	1.09667	0.89546	0.468001	0.0662618	0.143016	0.0620243	0.939185
E9Q4K7	Kinesin-like protein	Kif13b	S	1654	PRAPLLSEPASAVPTSPFRIRKVRTSELKSF	___1	-1.57389	-2.26942	-2.24874	-1.531		-3.42212	-3.22067		-2.8999				0.499688	0	0	1	0.421503	0	0	0.845349
E9Q4K7	Kinesin-like protein	Kif13b	S	1409	LSPSHSLGSNKGRWESQQDVSQTLVSRGIAP	___1	-0.193403		-1.16364	0.027298	-0.127808	-0.553693	-1.72758	-1.38274	-0.891732	-0.198687			0.628268	1.06256	0.482429	0.508727	0.676126	1.09298	0.547682	0.451326
E9Q4K7	Kinesin-like protein	Kif13b	S	1390	SRRSISSPSMNRLSGSRQELSPSHSLGSNKG	___1	2.18815	1.00174	1.82545	2.07664	1.41351	0.998414	0.00541878	0.508175		1.47932			0.0732924	0.118952	0.0476525	0.902486	0.975318	0	0	0.845187
E9Q4K7	Kinesin-like protein	Kif13b	S	1794	RPSRVRRAVGTGRRRSSGLQPQGAPEVRRSA	___1	2.09197		2.05189	1.82324	2.12939	0.457173	1.19069	0.0880604	1.93671	1.92729			-0.0956168	-0.375875	0.222688	0.786123	1.35336	2.61088	1.31845	0.175089
E9Q4K7	Kinesin-like protein	Kif13b	S	1795	PSRVRRAVGTGRRRSSGLQPQGAPEVRRSAT	___1	2.09197		2.05189	1.82324	2.12939	0.457173	1.19069	0.0880604	1.93671	1.92729			-0.0956168	-0.375875	0.222688	0.786005	1.35336	2.61088	1.31845	0.174979
E9Q4K7	Kinesin-like protein	Kif13b	S	1380	KEQLTGKGKLSRRSISSPSMNRLSGSRQELS	___1	-0.96895	-1.4931	-0.130256	-0.0185642	0.275839	0.419482	-0.661831	-0.457434	1.1819	0.437271			0.992738	1.59091	0.811172	0.32039	1.04285	1.70892	0.874349	0.293222
A0A286YDK9	Calcium/calmodulin-dependent protein kise type II subunit gamma	Camk2g	S	136	TVVHNATDGIKGSTESCNTTTEDEDLKAAPL	___1	1.22843			1.66999					1.16668	1.11542			0.441563	0	0	1		0	0	0.845567
Q78WV9		Zkscan8	S	13	___MATEPRKPSSAPSPPDQAPEEDLVIVKI	___1	-0.796158	-1.54005	-1.10008		-2.09386	-1.23276	-1.06273	-1.08178					-0.948434	0	0	1		0	0	0.844408
A0A286YCX6		Trappc8	S	656	FLREYLYVYKNVNQLSPDGPLPQLPLPYINS	___1				-0.124084	0.125841			-2.53218	-0.188081	-0.524879				0	0	1	2.17569	0	0	0.84459
A0A286YD02	cAMP-specific 3',5'-cyclic phosphodiesterase 4C	Pde4c	S	602	TLEDNREWYQSRIPCSPPHTMGSDRFKFELT	___1	-2.46756		-2.02808	-1.43343		-2.52523			-2.35153				0.814389	0	0	1	0.1737	0	0	0.844683
A0A286YD05	Lysine-specific demethylase 6A	Kdm6a	S	365	VMADAVCSPSHGDSKSPGLLSSDNPQLSALL	___1	-2.02361					-3.01802								0	0	1		0	0	0.844776
A0A286YD76	Uncharacterized protein KIAA0754	Kiaa0754	S	412	DLQPTRDQLASVPRGSPPDCTCVPAGDTVIS	___1	-1.10258	-0.927315	-0.284196			-0.667594								0	0	1		0	0	0.844941
A0A286YDA2		Nolc1	S	561	ANGTPASLNGKAAKESEEEEEEEETEEKKKA	___1	6.45325	7.70925	6.07404	6.25153	6.75894	6.47857	6.50211	4.66931	6.41433	6.39767			-0.240281	-0.313939	0.12963	0.807933	0.522669	0.591442	0.257636	0.679005
A0A286YDA2		Nolc1	S	552	TTPKIQASKANGTPASLNGKAAKESEEEEEE	___1		2.46535	2.23882	0.297256	0.163218	1.90511	0.862608	1.32743	-0.378461		+		-2.12185	-9.16133	2.41735	0.0399769	-1.74351	0	0	0.852307
A0A286YDA2		Nolc1	S	624	PNTFPKRKKGERRASSPFRRVREEEIEVDSR	___1	4.10681	3.78501	4.03911	4.04162	3.23683	2.80702	2.97357	1.77243	2.40727	3.11447			-0.337748	-0.793779	0.425129	0.580557	0.243196	0.372988	0.161562	0.796647
A0A286YDA2		Nolc1	S	687	RHEKTKKKRGSYRGGSISVQVNSVKFDSE__	___1	0.357794	0.101749	0.0246305	-0.0519657	-0.543451	-0.504382	-0.805082	-1.67321	-0.643064	-1.05289			-0.4591	-1.41433	0.874421	0.369663	0.14625	0.253259	0.108238	0.869596
A0A286YDA2		Nolc1	S	699	RGGSISVQVNSVKFDSE______________	___1	-0.0758953	1.83847	0.778779	4.92021	5.37828	5.52524	5.998	4.23556	5.21062	0.204128	+		4.30213	5.15283	2.00272	0.0479691	-2.54556	-1.2204	0.537632	0.409503
A0A286YDA2		Nolc1	S	310	PYSSVPPPSVPLPKKSPGTQAPKKAAAQTQP	___1	1.9618	2.2873	2.46922	-2.0189	-1.74138	2.09223	0.941702	1.59833	-2.16568	-1.46775	+	+	-4.11958	-12.9652	3.49161	0	-3.36081	-5.57604	2.16579	0.0764664
A0A286YDA2		Nolc1	S	392	SSEDEAPAKPVSTTKSPKPAVTPKPSAAKAV	___1	3.6695	3.50261	4.19179	0.00598717	0.529364	3.81476	2.65366	3.30264	0.553555	0.746374	+		-3.52029	-8.15917	2.74869	0.0230345	-2.60705	-4.83119	2.01848	0.0860889
A0A286YDA2		Nolc1	S	644	VREEEIEVDSRVADNSFDAKRGAAGDWGERA	___1	5.78101	5.88178	5.22776	3.2497	4.15096	5.27284	4.50492	4.47682	3.0692	3.9928			-1.92985	-3.66706	1.69552	0.0873814	-1.22052	-2.099	1.0703	0.233486
A0A286YE10	G protein-coupled receptor kise 6;G protein-coupled receptor kise 5	Grk6;Grk5	S	450	PQAIYCKDVLDIEQFSTVKGVDLEPTDQDFY	___1				-0.582335	-1.07288	-1.29956	-0.538589		-0.885428	-0.878477				0	0	1	0.0371237	0.0772601	0.0309688	0.978522
A0A286YDB3	TBC1 domain family member 5	Tbc1d5	S	600	SPSIESLPGGREFTGSPPPSATKKDSFFSNI	___1	1.66707	1.37477	1.81939		1.13134	0.795135	0.647863	0.463982	1.19561	1.01971			-0.489071	0	0	1	0.472	1.96695	1.36313	0.250483
A0A286YDB3	TBC1 domain family member 5	Tbc1d5	S	546	QHQQQQQQQRLMKSESMPVQLNKGDVVTGSD	___1			-1.75178		-1.73744	-1.2416	-2.80446	-2.84795	-0.968974				0.0143461	0	0	1	1.32903	0	0	0.85281
A0A286YDB3	TBC1 domain family member 5	Tbc1d5	S	585	ALTDLQGQSSKTISSSPSIESLPGGREFTGS	___1	-1.85015	-2.27634	-0.788642	-1.10205	-1.32256	-0.728915	-1.41343	-1.33959		-0.869825			0.426076	0.629434	0.289274	0.656969	0.29082	0	0	0.851752
A0A286YDC0	Cyclin-dependent kise 7	Cdk7	S	127	GVLKLADFGLAKSFGSPNRAYTHQVVTRWYR	___1	2.59791	4.35438	3.96116	2.92229	3.37746	3.72917		3.80437	3.87084	3.76599			-0.487941	-0.604111	0.267551	0.669028	0.0516405	0.313902	0.294641	0.839393
A0A286YDL6	Calcium/calmodulin-dependent protein kise type II subunit gamma	Camk2g	S	156	TVVHNATDGIKGSTESCNTTTEDEDLKAAPL	___1	1.22843			1.66999					1.16668	1.11542			0.441563	0	0	1		0	0	0.851414
A0A286YDN1	Echinoderm microtubule-associated protein-like 3	Eml3	S	176	SPSERPRQKLSRKAASSANLLLRSGSTESRG	___1	1.68555	0.233339	1.44545	1.85659	1.76658	0.410258	0.403515	-0.772255	1.0439	1.62537			0.690136	1.01314	0.494177	0.497501	1.3208	2.0265	1.01586	0.242327
A0A286YDN1	Echinoderm microtubule-associated protein-like 3	Eml3	S	198	RSGSTESRGNKDPLSSPGGPGSRRSNYNLEG	___1	1.55842	1.92496	1.77162	0.691023	0.478651	0.987651	0.718861	0.60272	0.668612	0.510313	+		-1.16683	-4.51561	2.28638	0.0579256	-0.180281	-0.697274	0.470931	0.622826
A0A286YDU0		Rasa1	S	281	DSILKIMESKQSCELSPSKLEKNEDVNTNLA	___1		-1.84339			-1.84552	-2.1827	-3.04704		-1.82141	-1.71078			-0.00212479	0	0	1	0.848773	1.58444	0.719527	0.35975
A0A286YDY1	Protein FAM193B	Fam193b	S	157	SEPAKVGSGAEPGEGSPGSRPGPIQADSPKT	___1	0.15029	-1.58391	-0.398461	-1.02082	-1.31672	-0.81363	-1.13511	-1.13105	-1.50094	-1.67926			-0.558075	-0.724965	0.331742	0.610534	-0.563499	-2.22992	1.46205	0.220506
A0A286YDY1	Protein FAM193B	Fam193b	S	160	AKVGSGAEPGEGSPGSRPGPIQADSPKTDKK	___1	-0.69282		-1.49557	-1.5089	-1.7515	-1.51549				-1.18538			-0.536008	-1.03217	0.482235	0.519427	0.33011	0	0	0.854102
A0A2I3BPI4	Protein KHNYN	Khnyn	S	214	RGQGPSREVGSSGLLSPQFQGVRAPLNEGRE	___1	0.448133	-0.864458	-0.496318	-0.0494328	-0.960476	-1.06425	-1.15883	-1.68256		-0.740932			-0.20074	-0.283439	0.117434	0.82473	0.56095	0	0	0.854022
A0A2I3BPM0	Serine/threonine-protein kise Nek4	Nek4	S	299	TKSSDQPGNLLPRRSSDGGDGEGSELVKPLY	___1	1.58955	1.48307	1.3159	0.236744	0.683432	0.591111	0.10791	-0.167953	0.845696	0.493042			-1.00275	-3.39153	1.84212	0.0970099	0.492347	1.18609	0.665337	0.420443
A0A2I3BPN6		Taf4a	S	501	SQAQTTVQPTTTLQRSPGVQPQLVLGGSAQP	___1	-0.283895	-0.422949	-0.492051	0.000963211	-1.24119	-0.294965	-0.741808	-0.764503	-0.636682	-1.28529			-0.22048	-0.387066	0.173448	0.771867	-0.360561	-0.875029	0.479409	0.535321
A0A2I3BRT5	Tuberin	Tsc2	S	1299	LEELAAGGIPIERAISSEGARPAVDLSFQPS	___1				0.631443	-0.105175				0.194472	-0.168333				0	0	1		0	0	0.853205
A0A2I3BRT5	Tuberin	Tsc2	S	1346	DILGDLGDKIDIGRLSPEAKVRSQSGILDGE	___1	0.471157	-1.0176	-0.264451	0.00989151	-0.439768	-0.864507	-1.24136	-1.28148	-0.692565	-0.736378			0.0553608	0.0814614	0.0315509	0.920125	0.414642	1.52312	1.02121	0.333912
A0A2I3BRT5	Tuberin	Tsc2	S	1322	VDLSFQPSQPLSKSSSSPELQTLQDILGDLG	___1	-2.48299			-0.579786			0.616896	-3.00602	-0.219808	-1.00952			1.9032	0	0	1	0.579898	0.296776	0.105658	0.850432
A0A2I3BRT5	Tuberin	Tsc2	S	939	FDDTPEKDSFRARSTSLNERPKRIQTSLTSA	___1	-1.06924	0.26227	-0.165122	-1.39864	-1.24935	-0.480607	-0.839714	-0.754095	-0.0349245	-0.900578			-0.999966	-1.63994	0.839771	0.307632	0.223721	0.495397	0.244271	0.728697
A0A2I3BPQ0	Receptor-binding cancer antigen expressed on SiSo cells	Ebag9	S	36	FLKRLICRSGRGRKLSGDQITLPTTVDYSSV	___1	2.5864	2.33582	2.48546	3.05496	3.33379	1.84025	2.1456	1.11892	2.99952	2.61005			0.725149	3.02016	1.85396	0.121502	1.1032	2.12602	1.10742	0.230431
E9Q784		Zc3h13	S	242	ASSAGKKERKAAVVASPLLDQQRNSKGNQSK	___1	4.11111	2.2499	3.69512	2.3675	2.08845	3.0673	2.72976	2.3066	1.8019	1.79572			-1.12407	-1.34536	0.649933	0.390135	-0.902411	-2.34938	1.29899	0.204351
A0A2I3BPQ5			S	1499	SVQGFEDVSKAERTESLEAGDDESKLDDAHS	___1	0.215698	0.271517		0.959394	1.22508				0.818976	0.482254			0.848628	3.59983	1.6083	0.142861		0	0	0.849265
E9Q784		Zc3h13	S	1484	DSVALDKERMDRDLGSVQGFEDVSKAERTES	___1			-2.05221	-1.24714	-1.277		-0.908836	-1.60897	-1.94269	-1.79498			0.790136	0	0	1	-0.609934	-1.3324	0.637622	0.414258
E9Q784		Zc3h13	S	703	GERDRRDNRERDQRPSSPIRHQGRSEELERD	___1	2.56533	2.19151	2.36158	2.04437			1.23807	0.880392	1.62343	1.74257			-0.328435	0	0	1	0.623769	2.16212	1.09445	0.272838
E9Q784		Zc3h13	S	704	ERDRRDNRERDQRPSSPIRHQGRSEELERDE	___1	-0.127825	-0.389626	0.101912	-0.534876	-0.732908	-1.60886	-1.28637	-1.84173	-1.19236	-0.536083			-0.495379	-1.6645	1.05957	0.303841	0.714768	1.69787	0.949518	0.295002
E9Q784		Zc3h13	S	921	GSPSPRQSPKRRREHSPDSDTYHSGDDKNEK	___1	-1.07777	-1.07921	-2.07837	-0.570295	-1.65578	-1.2918			-1.54872	-1.64588			0.298747	0.432599	0.188565	0.748026	-0.305499	0	0	0.850226
E9Q784		Zc3h13	S	198	ENMDKREEIIIQKEVSPEVVRSKLSPSPSLR	___1	4.69923	4.0877	4.0637	4.22218	4.16949	3.25799	2.91007	2.73539	3.77977	3.82504			-0.0877085	-0.237568	0.115791	0.845651	0.834588	2.79114	1.60676	0.165116
E9Q784		Zc3h13	S	64	GSCLYGNTCRFIHGPSPRGKGYSSNYRRSPE	___1	1.3364	0.0986366	0.431359	-0.696066	-0.898281	-0.719195	-1.5397	-1.54908		-1.14715			-1.4193	-2.43302	1.2169	0.17244	0.122179	0	0	0.850583
E9Q784		Zc3h13	S	1069	VERGNLETHEDSQVFSPKKGQKKKNIEKKRK	___1	2.85716	1.44322	2.37397	2.84388	2.56473	1.98586	0.718035	1.15333	2.65684	2.31033			0.479516	0.742651	0.352388	0.601839	1.19784	2.00569	1.02184	0.244987
E9Q784		Zc3h13	S	265	NSKGNQSKKKGPRTPSPPPPILEDIILGKKY	___1				-2.30932	-2.33963				-1.74623	-1.76298				0	0	1		0	0	0.85049
E9Q784		Zc3h13	S	1273	GSNRSHRSHTSGRLRSPSNDSAHRSGDDQGS	___1			1.56432	1.52117	1.46077	1.28728			2.80299	1.5007			-0.0733509	0	0	1	0.864565	0	0	0.850402
E9Q784		Zc3h13	S	109	QDVDSESQKRNTEEPSSPVRKESSRGRHRDK	___1	1.85721			2.01116	1.64253		0.447977	0.729713	1.59094	1.52422			-0.0303621	0	0	1	0.968736	3.95782	1.66534	0.152843
E9Q784		Zc3h13	S	110	DVDSESQKRNTEEPSSPVRKESSRGRHRDKE	___1	1.808	1.0009	-1.01744	0.467377	0.0496349	-1.33668	0.03125	-0.177542	0.0173731	-1.08404			-0.338648	-0.283183	0.109287	0.824671	-0.0390096	-0.0496491	0.0185392	0.991473
E9Q784		Zc3h13	S	1357	RSSPESDRQVHSRSGSFDSRDRLQERDRYEH	___1	-0.703411	1.50136	1.28786	-0.36183	-0.113192	0.801642	0.266197	1.06517	0.143968	0.484858			-0.93278	-0.922569	0.418773	0.531469	-0.396592	-0.924511	0.502505	0.513833
E9Q784		Zc3h13	S	1305	KRVLHSGSRDREKTKSLEITGERKSRIDQLK	___1	-0.444412	-1.20314	-1.56387	-1.15798	-0.939968	-1.99787	-1.91041	-2.49415	-1.68019	-1.09413			0.0214971	0.0402887	0.0161155	0.939883	0.746987	1.77612	0.990838	0.282889
E9Q784		Zc3h13	S	953	RLLSQVVRPQESRSLSPSHLTEDRQGRWKEE	___1	0.661121	0.254829	0.750991	1.43229	1.14307	0.20704	0.437172	0.221235	0.879138	1.27097			0.732031	2.25519	1.32646	0.195603	0.786573	2.86208	1.68823	0.160685
E9Q784		Zc3h13	S	77	GPSPRGKGYSSNYRRSPERPTGDLRERMKNK	___1	2.47564	2.24497	2.26443	2.50969	1.1575	0.944476	1.05562	1.13777	1.4017	1.90526			-0.494755	-0.807267	0.391611	0.57682	0.607529	2.01762	1.24626	0.244046
A0A2I3BPX9	ETS-related transcription factor Elf-1	Elf1	S	150	RKRKKGRKTKPPRPDSPTTTPNISVKKKNKD	___1	-0.101496	-0.304819	0.272462	-0.84486	-1.64843	0.250113	-0.206621	-0.428732	-0.426383	-0.82836			-1.20203	-2.55444	1.32135	0.160223	-0.498958	-1.25265	0.714424	0.401935
A0A2I3BQ39			S	171	LPWGKRNHVGPAKATSPSLRLRRWRPFLRLP	___1	-1.01493	-1.34842	-0.788892	-1.19828	-1.90887		-2.47495		-1.84302	-1.72714			-0.502829	-1.14839	0.631873	0.448497	0.689867	0	0	0.850061
A0A2I3BRB9	Acyl-CoA-binding domain-containing protein 5	Acbd5	S	370	FSSVRRGRGNRIPHLSEGPKGRQVGSGGDGE	___1	-0.20023	-1.03842	-1.11623	-2.82412		-1.96372	-2.60119						-2.03916	0	0	1		0	0	0.849978
A0A2I3BQD7	Conserved oligomeric Golgi complex subunit 3	Cog3	S	653	KILNPMTVPRFFRLNSNNALIEFLLEGTPEI	___1				-0.91297	-2.15486		-1.2344		-1.01706	-1.93735				0	0	1	-0.242804	0	0	0.850145
A0A2I3BQD7	Conserved oligomeric Golgi complex subunit 3	Cog3	S	523	VRLEEGEASGLRKSGSTDSLNPRPQTTISPA	___1		-1.4723	-1.67732			-1.82856	-2.11768		-2.80228	-2.55355				0	0	1	-0.704793	-2.42452	1.18021	0.243436
A0A2I3BQE0	Serine/threonine-protein kise 3;Serine/threonine-protein kise 3 36kDa subunit;Serine/threonine-protein kise 3 20kDa subunit	Stk3	S	314	RHEEQQRELEEEEENSDEDELDSHTMVKTSS	___1		-1.98107			1.408	0.363643	0.571115	0.400877	0.976878				3.38907	0	0	1	0.531666	0	0	0.849892
A0A2I3BQE0	Serine/threonine-protein kise 3;Serine/threonine-protein kise 3 36kDa subunit;Serine/threonine-protein kise 3 20kDa subunit	Stk3	S	389	EEEEEEDGTMKRNATSPQVQRPSFMDYFDKQ	___1	-0.558281	-1.07657		0.950029		-0.431249	-1.38799		0.511947	0.371716			1.76746	0	0	1	1.35145	2.31619	0.96778	0.254
A0A2I3BQJ3	Receptor expression-enhancing protein 4	Reep4	S	188	ATKSQGALAGRLRSFSMQDLRSIPDTPVPTY	___1	1.42273	2.60987	2.11909	0.666403	1.02551	1.00621	1.68744	1.14575	0.370976	1.25305			-1.20461	-2.13457	1.09272	0.214606	-0.46779	-0.892271	0.455037	0.528793
E9Q2H1	E3 ubiquitin-protein ligase UBR5	Ubr5	S	1543	SQSSYIIRNPQQRRISQSQPVRGRDEEQDDI	___1	3.41652	3.19406	3.02129	2.89576	2.1209	1.83677	2.113	1.0195	2.26619	2.18582			-0.702296	-1.65501	0.924513	0.306066	0.569585	1.08517	0.564576	0.454579
E9Q2H1	E3 ubiquitin-protein ligase UBR5	Ubr5	S	630	SSIASSASMPYKRRRSTPAPREEEKVNEEQW	___1			1.97977	2.42091	2.64924	0.830735			2.39764	2.86856			0.5553	0	0	1	1.80237	0	0	0.836943
E9Q2H1	E3 ubiquitin-protein ligase UBR5	Ubr5	S	321	ESVLRLRERRWLDGASFDNERGSTSKEGESN	___1				-1.14539	-2.35706	-1.81103			-1.14257	-1.84155				0	0	1	0.318977	0	0	0.837264
A0A2I3BQW0	Putative Polycomb group protein ASXL1	Asxl1	S	499	SQIQAERDNLACASASPDRIPTLPQDTVDQE	___1	1.46301	0.480232	1.54766	0.873209	0.162535	1.51686	0.655012	0.893362	0.783629	-0.0894985			-0.645764	-1.04917	0.524218	0.483278	-0.674681	-1.19483	0.615404	0.417509
A0A2I3BQW0	Putative Polycomb group protein ASXL1	Asxl1	S	200	PASGFSGRHADGESGSPSSSSSGSLALGNSA	___1	-0.834686		-1.16263	-0.893572	-0.857071	-0.945313			-0.851922	-0.86228			0.123337	0.46545	0.273545	0.741996	0.0882125	0	0	0.837118
A0A2I3BR33			S	3	_____________MMSWSLEEKLYFGRMTVT	___1	-2.88949	-2.76946			-1.41928	-1.65832							1.4102	0	0	1		0	0	0.837032
A0A2I3BR33			S	5	___________MMSWSLEEKLYFGRMTVTLG	___1	-2.88949	-2.76946			-1.41928	-1.65832							1.4102	0	0	1		0	0	0.837563
Q5SXE4	Kise suppressor of Ras 1	Ksr1	S	320	RIDDVTPMKFELPHGSPQLVRRDIGLSVTHR	___1	3.18291	1.58102	2.67099	2.78458	1.37348	2.05896	1.4639	1.5712	1.82077	1.76644			-0.399273	-0.441064	0.184384	0.743119	0.0955803	0.283403	0.146273	0.851278
Q5SXE4	Kise suppressor of Ras 1	Ksr1	S	392	CRITFLPLARLRRTESVPSDINNPVDRAAEP	___1	2.54198	0.637987	2.03999	2.13342	1.9728	1.48746	1.02926	1.00838	2.03601	2.06159			0.313129	0.373682	0.15495	0.779355	0.873764	2.89281	1.64222	0.159398
Q5SXE4	Kise suppressor of Ras 1	Ksr1	S	297	VFQLLPSFPTLTRSKSHESQLGNRIDDVTPM	___1	2.47283	1.78232	2.73003	1.35435	2.11541	1.69696	2.18698	1.98904	1.60022	2.36447			-0.593518	-1.05519	0.53832	0.480717	0.0246847	0.0562371	0.0238675	0.988053
Q5SXE4	Kise suppressor of Ras 1	Ksr1	S	518	LGVHEAEAEEPEAGKSEAEDDEEDEVDDLPS	___1						-0.288869	0.651718		-0.497849	0.122799			0			1	-0.36895	-0.556107	0.236694	0.71249
A0A2I3BRL2	FLYWCH-type zinc finger-containing protein 1	Flywch1	S	248	ITQGQRVTVMRSHCHSPDIEGLQARRQQEKT	___1	-0.717968	-1.51853	-0.444037	-0.984453	-2.00739	-1.55527		-1.13731	-2.06292	-2.60507			-0.602407	-0.906721	0.438816	0.537277	-0.987711	-2.23323	0.991242	0.26425
A0A2I3BRW2		Tinf2	S	34	EQENSVNCVDPLRHSSPPLTVKKPVLSPTPC	___1	-0.0504894	-0.734579	-0.145381	-0.022171	-0.866087	-1.71453	-1.7674	-2.06115	-0.818629	-0.890022			-0.133979	-0.258348	0.113557	0.835187	0.993367	4.1098	2.22462	0.101554
A0A2I3BRL8	R binding motif protein, X-linked-like-1;R-binding motif protein, X chromosome;R-binding motif protein, X chromosome, N-termilly processed	Rbmxl1;Rbmx	S	323	DDYSSSRDGYGGSRDSYSSSRSDLYSSGRDR	___1	-1.34843		-0.347068	-1.74703	-0.723024	0.113416	-0.68327	-0.305571	-1.73946	-0.40444			-0.387278	-0.474537	0.19191	0.738487	-0.780139	-1.14818	0.567214	0.43277
A0A2I3BRL8	R binding motif protein, X-linked-like-1;R-binding motif protein, X chromosome;R-binding motif protein, X chromosome, N-termilly processed	Rbmxl1;Rbmx	S	325	YSSSRDGYGGSRDSYSSSRSDLYSSGRDRVG	___1	-0.652239	1.18797	1.20946	0.627949	-0.440273	0.734942	-0.788767	0.859983	-0.147243	-0.312435			-0.487894	-0.49257	0.206276	0.72003	-0.498559	-0.633527	0.283591	0.657596
A0A2I3BRL8	R binding motif protein, X-linked-like-1;R-binding motif protein, X chromosome;R-binding motif protein, X chromosome, N-termilly processed	Rbmxl1;Rbmx	S	329	RDGYGGSRDSYSSSRSDLYSSGRDRVGRQER	___1		-0.99514	-0.945624	-2.31307	-1.4458	-0.914397	-0.86298	-1.11807	-1.20828	-1.20394			-0.909051	-1.70126	0.765935	0.343407	-0.240963	-1.20141	1.01675	0.415918
A0A2I3BRL8	R binding motif protein, X-linked-like-1;R-binding motif protein, X chromosome;R-binding motif protein, X chromosome, N-termilly processed	Rbmxl1;Rbmx	S	205	PPRREPLPSRRDVYLSPRDDGYSTKDNYSSR	___1	4.52489	4.04242	4.25832	4.10907	3.18032	3.83245	3.25383	3.21838	3.1105	3.0702			-0.630512	-1.28625	0.689237	0.408089	-0.344539	-0.964	0.56363	0.498789
A0A2I3BRL8	R binding motif protein, X-linked-like-1	Rbmxl1	S	246	YAPPPRDYTYRDYSHSSSRDDYPSRGYGDRD	___1	2.45503	3.3503	3.35424	1.37612	-0.700378	3.11022	2.29856	2.84936		1.82465			-2.71532	-2.81427	1.28671	0.140873	-0.928063	0	0	0.834717
A0A2I3BRL8	R binding motif protein, X-linked-like-1;R-binding motif protein, X chromosome;R-binding motif protein, X chromosome, N-termilly processed	Rbmxl1;Rbmx	S	349	SGRDRVGRQERGLPPSMERGYPPPRDSYSSS	___1	2.36927	2.12623	2.13242	1.40915	1.34274	0.693511	0.880949	1.11121	0.54053	1.31026	+		-0.833361	-4.0414	2.36541	0.0755152	0.0301716	0.0707414	0.0304913	0.979541
A0A2I3BRL8	R binding motif protein, X-linked-like-1;R-binding motif protein, X chromosome;R-binding motif protein, X chromosome, N-termilly processed	Rbmxl1;Rbmx	S	88	SLDGKAIKVEQATKPSFESGRRGPPPPPRSR	___1	-0.0912876	1.62951	2.28739	1.27138	0.798128	1.4002	0.487946	0.448442	0.478837	0.61442			-0.240455	-0.232921	0.0898234	0.848669	-0.232235	-0.460317	0.217448	0.747624
A0A2I3BRU5	Poly(ADP-ribose) glycohydrolase	Parg	S	297	SLGDSPPFEKESEPESPMDVDNSKNSCQDSE	___1	0.721064	1.31448	0.377793	-0.203405	0.374918	0.403771	-0.0727615	0.49609	-0.231637	0.263224			-0.71869	-1.39885	0.742805	0.373216	-0.259907	-0.66151	0.356304	0.641549
A0A2I3BRU5	Poly(ADP-ribose) glycohydrolase	Parg	S	135	KVEKLENVPQLNLDKSPTEKSSQYLNQQQTA	___1	-0.247208	-1.83821		0.395027	0.217623	0.4273	-0.901878	-0.210958	-0.0409918	0.487617			1.34903	1.49821	0.630863	0.391361	0.451825	0.713545	0.33815	0.61336
A0A2I3BRU5	Poly(ADP-ribose) glycohydrolase	Parg	S	286	KNDNKLTGQESSLGDSPPFEKESEPESPMDV	___1	1.43328	0.354357	1.65779		3.3461		1.57464	1.38169	3.17989	3.23799		+	2.19762	0	0	1	1.73077	8.62144	2.47217	0.0744797
A0A2R8VHH1	Nuclear pore complex protein Nup155	Nup155	S	992	DTLQELVNQSKAAPQSPSVPKKPGPPVLSSD	___1	4.14813	3.79206		3.67459	3.3061	3.34342		2.55701	3.416	3.15538			-0.479742	-1.3468	0.694599	0.428167	0.335479	0.652383	0.298388	0.664447
A0A2R8VHI7	UPF0472 protein C16orf72 homolog		S	92	PPPRNSRAPPRLTVVSPNRATSTETSSSVET	___1	-0.857542	-0.322346	-0.669637	-3.06279	-2.99074	-1.01643	-1.72553	-1.48982			+		-2.41025	-7.9244	2.88394	0.0240923		0	0	0.835606
A0A2R8VHP9	Poly(rC)-binding protein 2	Pcbp2	S	240	FPMTHGNTGFSGIESSSPEVKGYWAGLDASA;FPMTHGNTGFSGIESSSPEVKGYWGLDASAQ	___1	2.75146		1.06705		0.675173	1.49361		0.375505		1.22233			-1.23408	0	0	1	0.287768	0	0	0.835696
A0A2R8VHP9	Poly(rC)-binding protein 2	Pcbp2	S	241	PMTHGNTGFSGIESSSPEVKGYWAGLDASAQ;PMTHGNTGFSGIESSSPEVKGYWGLDASAQT	___1			1.31447	2.71091		1.65465			0.789264				1.39644	0	0	1	-0.865383	0	0	0.835997
A0A2R8VHP9	Poly(rC)-binding protein 2;Poly(rC)-binding protein 3	Pcbp2;Pcbp3	S	111	PPVTLRLVVPASQCGSLIGKGGCKIKEIRES	___1				-0.761999					-0.942418					0	0	1		0	0	0.835912
A0A2R8VHP9		Pcbp2	S	173	CVKQICVVMLETLSQSPPKGVTIPYRPKPSS	___1	0.217312	0.595724	0.81055	0.911716	0.946501	-0.238513	0.939451	0.11405	1.01157	1.03122			0.387913	1.19635	0.739704	0.43414	0.749733	1.36143	0.710412	0.373142
A0A2R8VKH6	PHD finger protein 20-like protein 1	Phf20l1	S	369	KHESGESSGCIKTPKSPLAPELIQAKDLTLV	___1	0.815945	-0.102289	0.630204	1.4016	0.782709	0.833913	0.607533	0.226063	0.882022	0.868511			0.644203	1.2175	0.637724	0.428205	0.319431	0.970818	0.589327	0.496952
A0A2R8VHX5	Zinc finger protein 385A	Znf385a	S	121	NGLGPAPGSPEKQPGSPSPPSVPESGQGVTK	___1	1.26953	0.399656	1.15036	0.733969	0.578354	1.17054	0.934423	0.779341	0.583476	0.122589			-0.283686	-0.621763	0.315105	0.660826	-0.608401	-1.86645	1.12924	0.26846
A0A2R8W6R9		Tfap4	S	64	QNTQLKRFIQELSGSSPKRRRAEDKDEGIGS	___1	2.1255	0.750643			-2.13816	1.49066	0.439175	0.793129					-3.57623	0	0	1		0	0	0.841306
D3Z606	Zinc finger protein 740	Zfp740;Znf740	S	19	SQIASKQAENGERAGSPDVLRCSSQMDCKPR	___1	3.63352	2.99633	3.15465	2.28559	1.68166	2.18733	1.62955	1.42356	1.57785	1.69345			-1.27788	-2.94189	1.50118	0.127986	-0.111164	-0.279541	0.134516	0.853338
A0A2R8VK38			S	183	PKLDSHLENESKLNLSQDQPPGDSVRSQVLR	___1				-2.30046	-2.44407	-1.091	-2.4446	-2.08391	-2.5217					0	0	1	-0.648523	0	0	0.84171
A0A2R8VK76	Cleavage and polyadenylation specificity factor subunit 1	Cpsf1	S	763	DSSALFSPSKEEARRSSQPPADRDPAPFKAD	___1	-0.568773			1.15271	-0.0741215	-2.35316	-1.69869	-2.06248	0.640231	-0.0127945		+	1.10807	0	0	1	2.35183	5.28602	2.19026	0.0745441
A0A2R8VK76	Cleavage and polyadenylation specificity factor subunit 1	Cpsf1	S	754	DDEEEMLYGDSSALFSPSKEEARRSSQPPAD	___1							0.388794	-2.12718	-0.769771				0			1	0.0994205	0	0	0.841799
A0A2R8VKL5	La-related protein 4	Larp4	S	520	AVPKDTLNPVAVPVSSPTATKPSPANTASPC	___1	3.463	2.71098	3.28066	2.89715	1.75224	3.38286		2.50904					-0.826848	-1.33956	0.681482	0.391531		0	0	0.84162
A0A2R8VKL5	La-related protein 4	Larp4	S	658	GVTRRNGKEQYVPPRSPK_____________	___1	0.858513	0.407019	0.989869	-0.0930958	-0.172564	-0.0168467	-0.707972	-0.777218	-0.448083	-0.625931			-0.88463	-2.68238	1.50939	0.149286	-0.0363282	-0.086432	0.0376947	0.972583
A0A2R8VKL5	La-related protein 4	Larp4	S	10	______MCKEYEVMYSPSCETTRNTADVEES	___1	-0.778831		-0.965501	0.232653	-1.07732	-0.102298	-0.726107	-1.56346	-0.0472918	-0.934977			0.449831	0.590635	0.246642	0.688703	0.306153	0.414386	0.177489	0.774861
A0A2R8VKL5	La-related protein 4	Larp4	S	583	PVLVQPLRELRSNAVSPTRNEENGAPEKPVE	___1	2.15391	2.27106	2.78753	2.13148	2.14618	3.13302	3.17254	3.00734	2.70334	2.45611			-0.265334	-0.755194	0.433418	0.595769	-0.524575	-2.47028	1.73163	0.18989
A0A2R8VKL5	La-related protein 4	Larp4	S	319	RPFPKNRVKPHFRSSSGSEHSTEGSVSLGDG	___1	-1.20839	-1.64723	-0.94243		-1.95602	-0.149047	-0.559879						-0.689999	0	0	1		0	0	0.842983
A0A2R8W718	TBC1 domain family member 22A	Tbc1d22a	S	130	PSESTGDTVPLQRSQSLPHSATVTLSGTSDP	___1			-1.46825	0.741964					1.111	0.707552			2.21021	0	0	1		0	0	0.843059
A0A2U3TZ67	Dymin-1-like protein	Dnm1l	S	467	LLAEEKSKPIPIMPASPQKGHAVNLLDVPVP	___1	-0.197983	0.769938	0.610286	0.046217	0.392843	0.453101	0.0160751	0.0567741	1.15264	1.53254			-0.17455	-0.343751	0.156465	0.793232	1.16727	3.5483	1.83584	0.121807
A0A338P675	Crk-like protein	Crkl	S	107	YLDTTTLIEPAPRYPSPPVGSVSAPNLPTAE	___1	-0.280521			0.88055					0.542113				1.16107	0	0	1		0	0	0.843395
A0A338P689	YEATS domain-containing protein 2	Yeats2	S	315	TLTLPAAVKASAVAQSPEPAAAAPVGEGFPE	___1	0.246565	0.452143	0.0327196	0.558422	0.343475	1.34116	0.617701	0.7985	0.33188	0.131962			0.20714	0.751459	0.4904	0.597321	-0.687199	-1.76044	1.00527	0.285401
A0A338P689	YEATS domain-containing protein 2	Yeats2	S	65	DPMAFNHPAIKKFLESPSRSSSPTNQRSETP	___1	-0.050827	-0.595186	0.0453157		-1.51962	-1.00579	-1.76651		-1.55636	-1.77527			-1.31939	0	0	1	-0.279663	-0.564069	0.257235	0.707827
A0A338P689	YEATS domain-containing protein 2	Yeats2	S	569	FPQYVTVKGGHMIAVSPQKQVISAGEGTTQS	___1	-0.364599	-0.0280876	-0.35818	-1.71683	-1.99378	-1.50348	-1.83214	-1.59636	-1.29915		+		-1.60502	-5.8001	2.54973	0.0387516	0.344847	0	0	0.84273
A0A338P689	YEATS domain-containing protein 2	Yeats2	S	390	SSCKIVPQSQVPNPESPGKSFQPITMSCKIV	___1	2.46706	1.30168	2.36712	1.87805	1.55945	2.24116	1.56462	1.47865	1.38278	1.36188			-0.326531	-0.547994	0.253958	0.694475	-0.389149	-0.945956	0.522865	0.505492
A0A338P689	YEATS domain-containing protein 2	Yeats2	S	408	KSFQPITMSCKIVSGSPISTPSPSPLPRTPT	___1	0.139662		-0.329709		-0.281404	-1.25662							-0.186381	0	0	1		0	0	0.842296
A0A338P689	YEATS domain-containing protein 2	Yeats2	S	478	TSKLPVASQASQGTGSPIPKIHGSSFLTSTV	___1	2.72022	1.37868	2.46122	1.02067	0.475195	1.90278	1.5871	1.03138	0.0601778	-0.0699062			-1.43878	-2.15368	1.06949	0.212882	-1.51195	-3.49674	1.70104	0.121678
A0A338P6F2	Oxysterol-binding protein;Oxysterol-binding protein-related protein 11	Osbpl11	S	194	SLASSGNSPISQRRPSQNAMSFFNVGHSKLQ	___1	0.0225105		-0.644252	0.609276	-0.81266	-1.59367			-0.497001	-0.822233			0.209178	0.236293	0.0888994	0.850847	0.934048	0	0	0.842385
A0A338P6F2	Oxysterol-binding protein;Oxysterol-binding protein-related protein 11	Osbpl11	S	179	EAIGKNNPPLKSRSFSLASSGNSPISQRRPS	___1			-1.2152	-0.240908	0.43816	-0.696767	-2.64421		0.11753	0.379255			1.31383	0	0	1	1.91888	1.77268	0.721162	0.329275
A0A338P6F2	Oxysterol-binding protein;Oxysterol-binding protein-related protein 11	Osbpl11	S	186	PPLKSRSFSLASSGNSPISQRRPSQNAMSFF	___1	1.56819	1.91286	2.24199	1.93904	2.13373	3.16827	2.40508	2.62023	2.56815	1.71623			0.128708	0.356134	0.18294	0.787423	-0.588999	-1.10664	0.574694	0.445828
Q3TE85	High mobility group protein HMG-I/HMG-Y	Hmga1	S	44	PRKQPPVSPGTALVGSQKEPSEVPTPKRPRG	___1	-0.298273	-2.85462		1.2041		-0.191493	-2.81328	-1.85046	0.891879	-0.922161			2.78054	0	0	1	1.60327	1.23559	0.563751	0.404934
Q3TE85	High mobility group protein HMG-I/HMG-Y	Hmga1	S	8	________MSESGSKSSQPLASKQEKDGTEK	___1	-1.00571	-0.806025	-0.764649	0.0467205	0.0544853	-0.777747	-1.38154	-1.70531	1.40061	0.148371	+		0.909396	4.63691	2.60153	0.0542869	2.06269	3.01615	1.41382	0.151892
Q3TE85	High mobility group protein HMG-I/HMG-Y	Hmga1	S	9	_______MSESGSKSSQPLASKQEKDGTEKR	___1		-0.806025			0.0544853	-0.777747				0.148371			0.86051	0	0	1	0.926118	0	0	0.839613
A0A338P6K3	Zinc finger protein 148	Znf148	S	264	KGGLLTSEEDSGFSTSPKDNSLPKKKRQKTE	___1		1.86841	2.61558	3.48258	3.05375	2.68493	2.64173	1.82208	2.84918	3.42379			1.02617	1.93345	0.853563	0.303658	0.753571	1.44662	0.76615	0.350206
A0A338P6K3	Zinc finger protein 148	Znf148	S	370	SKRSLKQPLEQSQTISPLSSYEDSKVSKYAF	___1	1.19428	0.708366	0.302304	1.57333	1.46272	0.920602	1.02774	0.0240879	1.16391	0.913706			0.783041	1.79841	0.99259	0.276073	0.381329	0.731572	0.364447	0.60433
A0A338P6K3	Zinc finger protein 148	Znf148	S	623	VYAAMPINSFRSGMNSPLRTTPDKSHFGLIV	___1	-0.695328	-0.692301		-0.858765	-0.644909		-1.15925	-1.53612	-0.282628	-0.584225			-0.0580225	-0.280385	0.192602	0.830634	0.914258	2.67837	1.19958	0.222709
A0A338P6K9		Qser1	S	595	FASSTRGQTLQSSIPSPDPKSYAERKLDSSV	___1	0.0650215	-1.27002	0.0120134	-0.557375	-0.660114	-0.0756578	-0.886261	-0.968313	-0.938689				-0.211082	-0.317536	0.13464	0.806155	-0.295279	0	0	0.838902
A0A338P6N4			S	1044	RRDNAYFQSAGTGNTSPSFCHTKGESTAVNS	___1	-1.36923			-0.210417				-1.80761	0.198232				1.15881	0	0	1	2.00584	0	0	0.838811
A0A338P6N4	Beta/gamma crystallin domain-containing protein 3	Crybg3	S	1917	ILHDDRLASHFRGYESPTLSKDYEGYPASAI	___1		-2.47466		-1.48256	-1.95225	-3.44832			-2.17411	-2.26583			0.757255	0	0	1	1.22835	0	0	0.840077
A0A338P6N4			S	790	SSNAKARKSTVEKSDSFPLETQTAKMLGKGE	___1		-2.14038		-1.4842	-1.32908	-2.28933	-1.45996		-1.43156	-0.639385			0.733747	0	0	1	0.839174	1.24608	0.55142	0.435942
A0A338P6N4	Beta/gamma crystallin domain-containing protein 3	Crybg3	S	2096	VLSSEVSPGHHGSSKSRESANQPSSVLSLLQ	___1			-2.34871	-0.244238	-1.10097		-1.46347						1.6761	0	0	1		0	0	0.840836
A0A338P6N4	Beta/gamma crystallin domain-containing protein 3	Crybg3	S	2099	SEVSPGHHGSSKSRESANQPSSVLSLLQSVS	___1			-2.34871	-0.244238	-1.10097		-1.46347		-1.53952				1.6761	0	0	1	-0.0760546	0	0	0.710836
D4AFX6	Arf-GAP with coiled-coil, ANK repeat and PH domain-containing protein 2	Acap2	S	385	AYREKGDESEKLDKKSSPSTGSLDSGNESKE	___1				0.357185						-0.527843				0	0	1		0	0	0.710749
D4AFX6	Arf-GAP with coiled-coil, ANK repeat and PH domain-containing protein 2	Acap2	S	386	YREKGDESEKLDKKSSPSTGSLDSGNESKEK	___1				0.930302	1.57329			-0.0761757	1.15003	-0.664114				0	0	1	0.319133	0	0	0.71105
D4AFX6	Arf-GAP with coiled-coil, ANK repeat and PH domain-containing protein 2	Acap2	S	391	DESEKLDKKSSPSTGSLDSGNESKEKLLKGE	___1	-1.15325	-0.0269547	-0.590728	-1.08102	-0.612226	-0.0210505	-0.608458	0.101974	0.190001	-0.186338			-0.256316	-0.46212	0.213029	0.734212	0.177676	0.427272	0.212513	0.766575
D4AFX6	Arf-GAP with coiled-coil, ANK repeat and PH domain-containing protein 2	Acap2	S	528	KYVERKFVDKYSALLSPSEQEKRIISKSCED	___1				2.70593	2.0324				2.0809	1.95674				0	0	1		0	0	0.710326
E9Q6R4		Arid1b	S	1566	ASFQRSLESRMSPSKSPFLPTMKMQKVMPTV	___1	-1.60881	-2.64254	-1.54776	-3.41676		-3.26505	-3.22528	-3.39994		-2.76773			-1.48373	0	0	1	0.529023	0	0	0.710189
E9Q6R4		Arid1b	S	1755	EEEEEDSEKIESEGKSSPALAAPDASVDPKE	___1	-0.372501	-0.842495	-0.345962	0.340315	0.283852	-0.15441	0.0905151	-0.375511	0.642159	0.733845			0.832403	2.6916	1.5464	0.148771	0.834471	3.01165	1.74252	0.152155
E9Q6R4		Arid1b	S	1756	EEEEDSEKIESEGKSSPALAAPDASVDPKET	___1	-0.372501	-0.842495	-0.345962	0.340315	0.283852	-0.15441	0.0905151	-0.375511	0.642159	0.733845			0.832403	2.6916	1.5464	0.148659	0.834471	3.01165	1.74252	0.152027
A0A338P6W1	E3 ubiquitin-protein ligase RBBP6	Rbbp6	S	1367	MIQVPQSKWDKDDFESEEEDVKTTQPIQSVG	___1	1.89021	1.89315	1.02743	3.02442	3.70299	2.92307	2.52313	2.15972	3.60468	3.27229			1.76011	3.20168	1.52795	0.109149	0.903179	2.20083	1.2076	0.222603
A0A338P6W1	E3 ubiquitin-protein ligase RBBP6	Rbbp6	S	900	AVGAQPRPSANREDFSPERLLPLNIRNSPFT	___1	2.86637	2.32776	2.41836	2.59775	2.02946	1.51824	1.09416	0.967508	2.24411	1.78906			-0.223896	-0.557287	0.2908	0.689605	0.823285	2.20232	1.24134	0.222369
A0A338P6W1	E3 ubiquitin-protein ligase RBBP6	Rbbp6	S	1721	KTTEKAKESLTVATASQPGADRSQSQSSPSV	___1				-1.39585	-1.93467				-1.45263	-2.17973				0	0	1		0	0	0.711624
A0A338P6W1	E3 ubiquitin-protein ligase RBBP6	Rbbp6	S	1682	TRETDEAAFEPDYNESDSESNVSVKEEEAVA	___1				-0.472389	-0.0103111	-0.680837	-0.833345		0.28653	0.26663				0	0	1	1.03367	5.84323	2.26049	0.104465
A0A338P6W1	E3 ubiquitin-protein ligase RBBP6	Rbbp6	S	555	GRPGWEHSNKLGYLVSPPQQIRRGERSCYRS	___1	-1.12165	-3.7559	-1.56711	-1.89409		-2.04663		-2.28305	-2.58357				0.254128	0	0	1	-0.418731	0	0	0.711544
A0A338P6W1	E3 ubiquitin-protein ligase RBBP6	Rbbp6	S	912	EDFSPERLLPLNIRNSPFTRGRREDYAAGQS	___1	-0.662407		-1.75875	-1.37524	-2.55783								-0.755955	-0.834111	0.349262	0.585706	0			1
A0A338P6W1	E3 ubiquitin-protein ligase RBBP6	Rbbp6	S	1316	SSTLVDYTSTSSTGGSPVRKSEEKTDTKRTV	___1	2.25086	2.07549	3.00913	2.91376	3.19352	2.71706	1.98031	2.15432	2.87767	3.32579			0.608482	1.25648	0.674729	0.416302	0.817831	1.89278	1.04266	0.263917
A0A338P6W1	E3 ubiquitin-protein ligase RBBP6	Rbbp6	S	1217	SMKISKVEGTEIVKPSPKRKMEGDVEKLERT	___1	3.30725	2.47201	3.07091	2.02185	1.83014	1.90411	1.7737	1.37218	1.08504	1.36086			-1.02406	-2.38842	1.27836	0.177627	-0.460381	-1.39174	0.853758	0.364771
Q7TSH6		Scaf4	S	1161	LNKGEAMATVVKPEESPAEVTSPVGPEKDPG	___1	-1.93289			-1.29996		-0.890565	-1.4292	-1.18612		-1.49039			0.632925	0	0	1	-0.321762	0	0	0.71181
Q7TSH6		Scaf4	S	1167	MATVVKPEESPAEVTSPVGPEKDPGSAAEPP	___1	3.55036	2.19114	3.41507	3.02579	3.1142	3.20121	2.68955	2.96163	2.26193	2.85857			0.0178019	0.0270111	0.0102844	0.946759	-0.390543	-0.993738	0.561058	0.487961
Q7TSH6		Scaf4	S	154	SNAAPVAENVTNNEGSPPPPVKISSELAQAP	___1	2.45834	3.59448	2.87348	3.17161	2.87263	2.58172	2.70394	2.86266	2.56396	3.02285			0.0466849	0.0860157	0.0349494	0.918419	0.0772986	0.257082	0.139192	0.867077
Q7TSH6		Scaf4	S	717	VAQNGGAETSHTEPVSPIPKPVPVPVPPIPV	___1	1.44004	0.464895	0.676919	1.12723	0.484678		-1.43556		0.267018	-0.0830975			-0.054663	-0.0991925	0.0403827	0.911832	1.52752	0	0	0.711196
A0A338P7L8	Charged multivesicular body protein 2b	Chmp2b	S	195	AARSLPSASTSKATISDEEIERQLKALGVD_	___1	2.95122	2.17025	1.60208	2.286	1.47515	1.67749	1.47682	1.11849	1.53086	1.25071			-0.360607	-0.523833	0.234108	0.704299	-0.0334843	-0.0998101	0.0477221	0.965901
Q3TE85			S	101	RPKKLKEEEEGISQESSEEEQ__________	___1	-0.138294		-0.827523		-0.489374	-0.511569		-1.20591	-1.37277				-0.00646544	0	0	1	-0.514028	0	0	0.709401
A0A384DV91	Stefin-1	Stfa1	S	2	______________MSLGGVSEASRATPEIQ	___1	-0.860294	-0.822334	-1.00038		0.00730515		0.062664	-2.5072	-0.674037	1.54382			0.901641	0	0	1	1.65716	0.922035	0.36466	0.543623
A0A3B2W3J1		Fance	S	138	LKLALAPDPEQEDRLSQLCGKRTKEPEEAAS	___1	-1.39875	-1.77644		0.104017	0.086647	-0.991006	-1.13238	-1.59503	-0.504514	-1.15151	+		1.68293	5.82233	1.90712	0.0771651	0.41146	0.941485	0.50955	0.507715
A0A3B2W3M7	Non-histone chromosomal protein HMG-14	Hmgn1	S	74	QTTELPAENGETENQSPASEEEKEAKSD___	___1	0.33177	-0.211472	-0.832507	0.804379	3.38418	1.17003	0.238747	2.32349	3.42022	0.261232			2.33168	2.01887	0.942806	0.233423	0.596637	0.39477	0.154309	0.782756
A0A3B2W3M7	Non-histone chromosomal protein HMG-14	Hmgn1	S	77	ELPAENGETENQSPASEEEKEAKSD______	___1	1.70015	1.53025	0.862971	2.78146			2.18445			2.22642			1.417	0	0	1	0.0419617	0	0	0.708682
A0A3B2W3Q3	Uncharacterized protein C6orf106 homolog	D17Wsu92e	S	149	TQPHRKVEGNFNPFASPQKNRQSDENNLTDP	___1	1.31113	0.66139	1.0283	2.0493	1.87616	1.39292	1.01546	0.916187	2.00759	2.22133			0.962454	2.74011	1.50383	0.14515	1.00627	3.31336	1.79832	0.131477
A0A3B2WD38		Brpf3	S	437	EEAEEEGQEGQGGVGSPLKGVSKKGKMSLKQ	___1	-0.781075	-1.13356		-0.192953	-0.0510635	-0.307422		-0.664351	-0.0911112	-0.112921			0.83531	2.88051	1.31845	0.184149	0.38387	1.37688	0.782795	0.404297
A0A3B2WBH9	Tight junction protein ZO-2	Tjp2	S	960	RKSSPEPRAQMRRAASRDQLRDASPPPAFKP	___1	2.03146	1.01522	1.45788	1.84754	0.439047	-0.0499697	-0.45125	-0.348379	1.09173	1.02106		+	-0.358225	-0.478978	0.208409	0.725625	1.33959	5.20087	2.46624	0.0751837
A0A3B2WBH9	Tight junction protein ZO-2	Tjp2	S	968	AQMRRAASRDQLRDASPPPAFKPEPPKARSQ	___1	3.81882	2.51833	3.87537	4.10063	4.05091	3.47849	2.70045	2.82313	3.91221	3.86274			0.671599	0.998669	0.487558	0.502022	0.886784	2.15065	1.18251	0.228623
A0A3B2WBH9	Tight junction protein ZO-2	Tjp2	S	430	LKERPSSREETSGRLSRMGATPTPFKSTGDI	___1	1.3516	1.40691	1.1764	0.668036	0.263508	-0.135476	-0.411661	0.260864		0.305801			-0.845868	-3.07116	1.76964	0.117223	0.401226	0	0	0.709832
A0A3B2WBH9	Tight junction protein ZO-2	Tjp2	S	186	GRSLERGLDQEDYGRSRERSRGRSLERGLDR	___1		1.40644	1.67268	0.399302	0.184822	0.536347	-0.694908	-0.0384254	-0.370152	0.319263			-1.2475	-4.6043	1.73841	0.0986908	0.0402176	0.0642258	0.0250797	0.984333
A0A3B2WBH9	Tight junction protein ZO-2	Tjp2	S	1134	KAPSRLYQDTRGSYGSDPEEEEYRQQLAAHS	___1	2.00883	1.46459	2.41187	2.51761	2.59531	3.15419	1.60765	2.15139	2.94073	3.16353			0.594695	1.30555	0.714521	0.403077	0.747717	1.08266	0.530328	0.454943
A0A3B2WBH9	Tight junction protein ZO-2	Tjp2	S	107	VVKRPRKVQVAPLQGSPPLSHDDRGFEVIEE	___1	2.99937	1.76151	2.91785	3.44593	2.33987	2.30284	1.81216	1.77156	3.09288	2.86575			0.333326	0.438319	0.188078	0.744988	1.01713	3.02624	1.63777	0.151737
A0A3B2WBH9	Tight junction protein ZO-2	Tjp2	S	395	SEVEDISEIESNRSFSPEERRQQYSDQDYHS	___1	1.13844	1.79203	1.61755	2.27695	2.20113	1.04924	1.1371	0.808424	2.52478	2.40557		+	0.723029	2.04348	1.18584	0.231234	1.46692	6.25844	2.78361	0.0682703
A0A3B2WBH9	Tight junction protein ZO-2	Tjp2	S	213	GLDRDFVSRDHSRGRSIDRDYDRDYERSYHE	___1	2.74928	2.67611	2.30377	2.86365	2.94993	2.71523	2.84834	2.34317	2.77717	3.15666			0.330404	1.17602	0.781622	0.440878	0.331337	0.971622	0.580222	0.496614
A0A3B2WBH9	Tight junction protein ZO-2	Tjp2	S	988	FKPEPPKARSQNREDSFDYSKSNLPATAGSE	___1	0.462004	0.425051	1.17183	-0.192783	0.0130577	1.49762	-0.129946	0.73101	0.560161	0.442301			-0.776159	-1.83507	1.01958	0.268439	-0.198332	-0.279938	0.11584	0.853174
A0A3B2WBH9	Tight junction protein ZO-2	Tjp2	S	684	RGQRSSGGVKKNLRKSREDLAAAVSVSTKFP	___1	0.0233936	-0.6982	-0.0896482	0.13011	-0.387789	-1.71788	-0.80052	-1.84162	-0.357135	-0.70154			0.125979	0.281352	0.130078	0.824511	0.924002	1.70193	0.891967	0.293952
A0A3B2WBH9	Tight junction protein ZO-2	Tjp2	S	441	SGRLSRMGATPTPFKSTGDITAAGVTEASRE	___1	2.66081	0.00361252	0.723048	1.75754	1.81938	1.95638	1.03016	0.883507	1.24132				0.659299	0.586227	0.247381	0.677285	-0.0486965	0	0	0.712993
A0A3B2WBH9	Tight junction protein ZO-2	Tjp2	S	239	RSYHEAYEPDYGGGYSPSYDRRAHPETRYER	___1		-2.20221		-2.21695		-0.973567		-1.74093	-1.53818	-1.14224			-0.0147362	0	0	1	0.0170374	0.0320405	0.0122858	1
A0A3B2W812	CD2-associated protein	Cd2ap	S	405	KMPGRRLPGRFNGGHSPTQSPEKTLKLPKED	___1	1.67307			1.36974	0.821449				1.31696	0.86957			-0.577477	0	0	1		0	0	0.712493
A0A3B2W812	CD2-associated protein	Cd2ap	S	299	PKKPTAPTKASNLLRSPGAVYPKRPEKPVPP	___1	0.598204	0.123489	0.605208	0.536882	-0.0208073	0.0390005	-1.34858	-0.718212	0.216537	-0.549852			-0.184263	-0.469464	0.24152	0.731018	0.509273	0.736599	0.344399	0.603646
A0A3B2W812	CD2-associated protein	Cd2ap	S	353	SKPKLDPEQLPVRPKSVDLDAFVARNSKETD	___1	-1.14573	-1.55093	-1.33885	0.618956	0.441626	-0.696767	0.0743141	-1.31561	0.300099	-0.113413	+		1.87546	7.08025	2.83625	0.0291368	0.739365	1.15269	0.57603	0.431823
A0A3B2WAQ7	Ankyrin repeat and SAM domain-containing protein 1A	Anks1;Anks1a	S	440	PLAASEGLAVRPRIQSSAPQEEEEHPYELLL	___1	0.499372	-0.762173	-0.603108	0.511021	-0.0752716	-0.0460691	0.797787	-0.610594	0.309667				0.506511	0.77122	0.366498	0.589843	0.262625	0	0	0.712902
A0A3B2WAQ7	Ankyrin repeat and SAM domain-containing protein 1A	Anks1;Anks1a	S	882	DLLLPSADTSRRRHDSLPDPGTASRADRFRV	___1	0.46945	-0.378843	-0.336001	-1.82236		-1.53635	-1.48234	-1.92074	-2.37565				-1.74056	0	0	1	-0.729176	0	0	0.712857
A0A3B2WAQ7	Ankyrin repeat and SAM domain-containing protein 1A	Anks1;Anks1a	S	621	SKPKAELKLSRSLSKSDSDLLTCSPTEDATM	___1					-0.637884	-0.180079			-0.760341	-0.968569				0	0	1	-0.684375	0	0	0.713129
A0A3B2WAQ7	Ankyrin repeat and SAM domain-containing protein 1A	Anks1;Anks1a	S	623	PKAELKLSRSLSKSDSDLLTCSPTEDATMGS	___1	-2.70615	-1.91229		-1.07888	-1.74838	-0.309197	-1.31083		-1.51696				0.895592	1.44627	0.644542	0.405251	-0.706941	0	0	0.713082
A0A3B2WAQ7	Ankyrin repeat and SAM domain-containing protein 1A	Anks1;Anks1a	S	642	TCSPTEDATMGSRSESLSNCSIGKKRLEKSP	___1	-2.29025	-1.07557	-1.58252		-2.58276	-0.881642	-2.19513		-2.05258	-2.14818			-0.933307	0	0	1	-0.561993	-0.740943	0.315776	0.622824
A0A3B2WAQ7	Ankyrin repeat and SAM domain-containing protein 1A	Anks1;Anks1a	S	658	LSNCSIGKKRLEKSPSFASEWDEIEKIMSSI	___1		-2.12683		-2.21175	-1.32834	-1.46688	-1.50907	-1.63381	-2.10208				0.356788	0	0	1	-0.565489	0	0	0.713101
A0A3B2WAS6	Kinetochore protein NDC80 homolog	Ndc80	S	77	SGHGSRNSQLGIFSSSEKIKDPRPLNDKAFI	___1			0.131063			1.45385	0.413092							0	0	1		0	0	0.713062
B2KF34	Mitogen-activated protein kise 14	Mapk14	S	2	______________MSQERPTFYRQELNKTI	___1	1.80856	1.28345	1.82668	5.39589	4.5642	1.72876	2.09861	1.29693	5.16369	5.08055	+	+	3.34049	6.87416	2.48886	0.0296425	3.41402	8.5209	2.83408	0.02264
A0A3B2WBC6			S	10	______MATPARAPESPPAAEPAPAVGPAGD	___1	0.821127	0.201881	0.0122843	0.193024		-0.264468	0.207241	-0.815033	0.210662	-1.69844			-0.152074	0	0	1	-0.453134	-0.499465	0.211996	0.727519
A0A3B2WCD8	Far upstream element-binding protein 2	Khsrp	S	481	PPNGDPNFKLFVIRGSPQQIDHAKQLIEEKI	___1	1.8218	-0.483419	1.32622	0.567898	-0.749681	0.546454	-2.04724	-0.397753	-0.555123	-0.25349			-0.97909	-0.867117	0.385523	0.552655	0.228539	0.210657	0.0801739	0.898509
A0A3B2WCD8	Far upstream element-binding protein 2	Khsrp	S	182	QINKIQQDSGCKVQISPDSGGLPERSVSLTG	___1	3.31858	1.3166	2.64651	4.18193	4.17785	2.91279	1.78806	1.92973	4.41867	3.87991			1.75266	2.03939	0.982021	0.231518	1.9391	3.2384	1.52045	0.13485
A0A3B2WCS4	RalA-binding protein 1	Ralbp1	S	29	EHRRAEHGSGLTRTPSSEEISPTKFPGLYRT	___1		2.11034		0.994135	0.545105	1.59249	1.43293	1.03983	0.679536	1.29021			-1.34072	0	0	1	-0.370205	-0.900667	0.495454	0.524685
A0A3B2WCS4	RalA-binding protein 1	Ralbp1	S	407	AKRQECETKIAQEIASLSKEDVSKEEMNENE	___1	-1.30403	-2.0511	-1.60211	-1.60954	-1.77986	-1.73184	-0.841326	-2.02654	-2.07617	-2.04236			-0.0422907	-0.109164	0.0494656	0.907138	-0.526024	-0.939155	0.4738	0.509202
A0A3B2WCS4	RalA-binding protein 1	Ralbp1	S	409	RQECETKIAQEIASLSKEDVSKEEMNENEEV	___1	4.13365	3.29455	3.23437	3.95385	3.42281	3.34898	2.57147	2.47429	2.91413	3.05454			0.134141	0.256111	0.112195	0.836142	0.186091	0.403537	0.192515	0.779353
A0A3B2WCS4	RalA-binding protein 1	Ralbp1	S	11	_____MTECFLPPSSSPSEHRRAEHGSGLTR	___1	-1.28314	-1.82445		-0.627171	-1.38962					-0.961109			0.545401	0.961003	0.439288	0.543662		0	0	0.712027
A0A3B2WCS4	RalA-binding protein 1	Ralbp1	S	62	PSPPHDVLHEPPDTVSDDDKDHGKKKGKFKK	___1				-0.558575	-0.919666	-1.71107	-0.772781		-1.68723					0	0	1	-0.445307	0	0	0.712076
A0A3F2YNQ7	Trem-like transcript 2 protein	Treml2	S	244	YGFWKKRHMGRYNLGSNYAKPWIHLPEGPET	___1	-0.720655	-0.2654	-0.930432	-0.679125	-0.862745	-0.466153	-1.64302	-1.32624	-0.914039	-0.947622			-0.132106	-0.364444	0.187494	0.783786	0.214306	0.386781	0.174469	0.787374
A0JNY3	Gephyrin;Molybdopterin adenylyltransferase;Molybdopterin molybdenumtransferase	Gphn	S	306	VLPRDTASLSTTPSESPRAQATSRLSTASCP	___1	0.250137	0.204418		-1.91386	-2.69089	-0.297931	-1.02386	-0.921535	-2.03967				-2.52965	-5.17115	1.6409	0.0874381	-1.2919	0	0	0.712108
A0JNY3	Gephyrin;Molybdopterin adenylyltransferase;Molybdopterin molybdenumtransferase	Gphn	S	188	IVKVKEVHDELEDLPSPPPPLSPPPTTSPHK	___1	-0.913284			-0.076128	-0.565054	-1.30946	-1.88466	-2.43798	-0.93967	-1.09525			0.592693	0	0	1	0.859909	1.63924	0.866604	0.30901
A0JNY3	Gephyrin;Molybdopterin adenylyltransferase;Molybdopterin molybdenumtransferase	Gphn	S	194	VHDELEDLPSPPPPLSPPPTTSPHKQTEDKG	___1	-0.00646019	-0.71454		0.252066	-0.449705	-1.86492	-1.39015	-1.88688					0.261681	0.437255	0.185759	0.754235		0	0	0.711917
S4R2S6	TBC1 domain family member 25	Tbc1d25	S	378	SSQGPSGGGRLLRQASLDGLQQLRDNMGLRK	___1	1.37878	0.481228	0.968698	1.59193	1.39787	2.15805	1.34059	0.93169	1.35223	1.11084			0.552	1.24708	0.687074	0.419377	-0.245241	-0.427227	0.193389	0.766528
B0QZV3	Sodium/hydrogen exchanger	Slc9a6	S	668	DDSEPALNSLDDTRHSPA_____________	___1	1.13112		1.32197	2.96769	2.95642	1.24331	1.62372	0.967457	2.53226	2.8498	+		1.73551	8.87311	2.51998	0.0414413	1.41287	3.79161	1.85547	0.111095
A1L3S7	Transcriptiol repressor p66-beta	Gatad2b	S	130	PDRGRLTPSPDIIVLSDNEASSPRSSSRMEE	___1				-1.21689	-0.703278		-1.42638	-1.26112		-2.74202				0	0	1	-1.39827	0	0	0.711931
A1L3S7	Transcriptiol repressor p66-beta	Gatad2b	S	136	TPSPDIIVLSDNEASSPRSSSRMEERLKAAN	___1	-0.289669	-1.07256		-0.0148926	0.119415	-0.456803	0.792309	0.445887	0.592538	-0.17038			0.733376	1.47512	0.685942	0.396817	-0.0493849	-0.0750013	0.029139	0.978174
A1L3S7	Transcriptiol repressor p66-beta	Gatad2b	S	471	QEQEIEQRLQQQAALSPTTAPAVSSVSKQET	___1	1.96844	-0.141058	1.33634	1.40085	0.649134	0.519341	-0.0369968	-0.345251	1.09196	-0.257427			-0.0295839	-0.0310047	0.0111973	0.944677	0.371569	0.531086	0.237048	0.710219
A1L3S7	Transcriptiol repressor p66-beta	Gatad2b	S	318	MNLASHIQPGTVNRVSSPLPSPSAMSDAANS	___1	-0.792761	-2.54621	-0.0266657			-2.48257	-1.76253							0	0	1		0	0	0.711869
A2A3V1	A-kise anchor protein 17B	Akap17b	S	704	KIHSHGVKDSQHIRKSPVSSSLRSVDVGLPL	___1			0.595963			-0.101245			-0.154136					0	0	1	-0.0528908	0	0	0.711854
A2A432-2	Cullin-4B	Cul4b	S	149	STSSSSTPPQPRDSASPSTSSFCLGVPVATS	___1	4.03291	4.08656	3.97936	3.33336	3.14443	3.94968	3.46054	3.35085	3.22086	3.07088	+		-0.794045	-4.38807	2.64734	0.0607547	-0.441153	-1.28197	0.773454	0.394539
A2A468	Nuclear receptor coactivator 3	Ncoa3	S	846	PQPVQSVRPPYNRAVSLDSPVSVGSGPPVKN	___1	0.948835	-0.954979	0.489909	1.35672	1.15936	0.492726	-0.778698		0.869466	0.840014			1.09678	1.29921	0.625308	0.405687	0.997725	1.35582	0.589737	0.408162
A2A468	Nuclear receptor coactivator 3	Ncoa3	S	719	STASCGEGTTRQEQLSPKKKENNALLRYLLD	___1							-0.701155		0.436389	0.420713			0			1	1.12971	0	0	0.712107
A2A468	Nuclear receptor coactivator 3	Ncoa3	S	214	RMLMKTHDILEDVNASPETRQRYETMQCFAL	___1	-1.79837		-1.8003	-1.93088	-2.29905	-0.942309	-1.37901	-2.29487					-0.315629	-1.11103	0.640999	0.493724		0	0	0.712016
A2A485		Zmynd8	S	665	PVSEKPDPTPAKDKASPEPEKDFVEKAKPSP	___1	1.89322	1.73339	1.83076	2.10357	2.30515	1.49125	0.676945	0.87571	2.18397	2.32484			0.385237	1.9638	1.55437	0.242155	1.23977	2.94642	1.51384	0.154417
A2A485		Zmynd8	S	544	LSESVQQQSAPVPLISPKRQIRSRFQLNLDK	___1	0.43153	-0.524982	-0.00987148	1.02853	0.626371	0.279561	-0.00160599	-0.361355	0.874557	0.369955			0.861893	1.76972	0.949579	0.283406	0.650056	1.60718	0.912127	0.317817
A2A485		Zmynd8	S	460	PEKKAPSSHFSASEESMDFLDKSTASPASTK	___1						-1.68634		-2.26742					0			1		0	0	0.712236
A2A485		Zmynd8	S	401	TDKQEKVKLNFDMTASPKILLSKPLLSGGAG	___1	-0.186235	-1.91722	-0.458623	-0.083643	-0.716722	-0.685924	-1.20913	-2.29462	-1.04363	-1.32705			0.453843	0.544976	0.236915	0.695289	0.211214	0.293082	0.121442	0.843923
A2A485		Zmynd8	S	754	AIGKPPPSSTSAGNQSPPETPVLTRSATQAP	___1	3.27692	2.15612	2.65948	3.68258	3.1533	3.22706	2.67323	2.80407	3.77385	3.25441			0.720434	1.28058	0.663051	0.409872	0.612672	1.57146	0.903291	0.324908
A2A485		Zmynd8	S	649	KPTNQVEVKEEAKSNSPVSEKPDPTPAKDKA	___1	-0.147667	0.978914	0.875939	0.550503	1.25968			0.577326	1.48679	2.11662			0.336029	0.52985	0.241116	0.702953	1.22438	0	0	0.712082
A2A485		Zmynd8	S	485	SPASTKTGQAGSLSGSPKPFSPQAPTPIMTK	___1	-2.39211	-1.56502	-1.29933	-2.45257	-2.14033			-2.21991	-1.71986				-0.544296	-1.00713	0.516439	0.499385	0.500051	0	0	0.703309
A2A4A6	Phosphoinositide phospholipase C;1-phosphatidylinositol 4,5-bisphosphate phosphodiesterase gamma-1	Plcg1	S	1221	LIKIDIFPAKENGDLSPFSGISLRERASDAS	___1	-1.49792	-1.97073	-1.54352	-0.389801	-0.00701141	-1.69545	-0.762634	-1.60694	-0.114776	-0.665125	+		1.47232	4.31606	2.05423	0.0612161	0.965056	1.8033	0.945824	0.277609
A2A4J3	Proteasome activator complex subunit 3	Psme3	S	49	SNYNFKVDSFRERITSEAEDLVANFFPKKLL	___1	0.380413	-0.169603	0.166602	1.54521		-0.380376	1.64313	-1.39026	1.10091	0.394131			1.4194	0	0	1	0.790023	0.616689	0.258511	0.664549
A2A4N9	ATP-dependent R helicase DHX8	Dhx8	S	431	EPPFLRGHTKQSMDMSPIKIVKNPDGSLSQA	___1	0.902527	1.85798	1.24321	-0.755856	-0.399851	-0.139625	-0.0572701	-0.348118	-1.08849	0.0780315	+		-1.91243	-3.9469	1.80632	0.0780571	-0.323558	-0.589501	0.28141	0.679781
A2A4P3	Alanyl-tR editing protein Aarsd1	Gm27029;Aarsd1	S	522	RAEAQALLQDYVSTQSAEE____________	___1	-1.26379	0.0816517	-0.336896	-0.244238	0.48241	0.481854	1.4186	0.602654	-0.22823	-0.668175			0.62543	0.919381	0.443627	0.532509	-1.28257	-2.49686	1.27346	0.187984
A2A4P3	Alanyl-tR editing protein Aarsd1	Gm27029;Aarsd1	S	201	TRRGAQADHFTESPLSPGSQVQVRVDWERRF	___1	2.77728	1.40849	2.43219	2.22475	1.57057	1.89239	1.56733	1.43217	1.30651	1.23499			-0.308326	-0.450811	0.197874	0.739054	-0.359876	-1.29304	0.863608	0.391337
A2A4P5		Ptges3l	S	147	STKRPPPAMDDLDDDSDS_____________	___1	-2.1216	-0.993311					-0.878595	-0.439116						0	0	1		0	0	0.703217
A2A5K6	Zinc finger protein 335	Znf335	S	976	LLQCGGPPRDGSEVLSPTKTHHMGGSQGSST	___1	-1.01944	-0.989992	-1.21046	-1.31537		-1.32565		-1.70644					-0.242072	0	0	1		0	0	0.703246
A2A5R2	Brefeldin A-inhibited guanine nucleotide-exchange protein 2	Arfgef2	S	276	GKVSLENGEAPRERGSPVSGRAEPSRGTDSG	___1	3.38453	2.67084	2.56743	1.85493			1.40408	1.29246	2.1229	2.06145			-1.01933	0	0	1	0.743906	4.54422	2.13945	0.131238
A2A5R2	Brefeldin A-inhibited guanine nucleotide-exchange protein 2	Arfgef2	S	1518	EEVSDRHLDVDLDRQSLSSIDRNASERGQSQ	___1	-1.69586	-1.56811	-1.16794	0.760143	-0.384502	-1.22503	-0.719183	-2.18556	-0.754956	0.0912247			1.66512	2.9039	1.40901	0.1314	1.04473	1.41468	0.698305	0.357321
A2A5R2	Brefeldin A-inhibited guanine nucleotide-exchange protein 2	Arfgef2	S	227	MQSKPQSPVIQATAGSPKFSRLKQSQAQSKP	___1	3.44692	2.48977	3.15625	2.30372	2.81784	2.52097	2.11134	1.49653	2.15768	2.47517			-0.470198	-0.916735	0.471717	0.533008	0.273481	0.544637	0.263415	0.703021
A2A5R2	Brefeldin A-inhibited guanine nucleotide-exchange protein 2	Arfgef2	S	1022	ELAQLIGTGVKTRYLSGSGREREGSLKGHSL	___1	0.176519	0.420382	0.016736	-1.3941		-0.351886	-1.16176	-1.33067	-2.0741	-2.92676			-1.59864	0	0	1	-1.55233	-2.57415	1.26851	0.177998
A2A5Y4	KAT8 regulatory NSL complex subunit 1	Kansl1	S	1076	TSGSKTGREAEVAPTSPPVVPLKSRHLAATV	___1	0.356201	-1.50122	-0.35909	0.498228	-0.394526	-0.553472	-0.741085	-1.07111	-0.259063	-0.4172			0.553222	0.63334	0.278923	0.656177	0.450423	1.48153	0.941764	0.341143
A2A5Y4	KAT8 regulatory NSL complex subunit 1	Kansl1	S	249	VNSMDQPALQGSSRLSPSTDSSSNLTNVKLE	___1				-0.038969				-1.21602						0	0	1		0	0	0.703097
A2A5Y4	KAT8 regulatory NSL complex subunit 1	Kansl1	S	268	DSSSNLTNVKLEVKKSPLSSILFSALDSDTR	___1	-3.08807	-2.72051	-3.92977	-2.16181		-2.96287	-1.87458						1.08431	0	0	1		0	0	0.703058
A2A655		Bptf	S	1239	KPDPKDQVLDDVSIQSPGPNCQRQNSVESDL	___1	0.175726	0.194	0.78	1.42946	0.482176	1.84433	0.989782	1.19744	1.5238	0.752666			0.572574	1.06784	0.551775	0.475993	-0.205613	-0.38129	0.172872	0.790899
A2A655		Bptf	S	1249	DVSIQSPGPNCQRQNSVESDLDARISEPAGK	___1	1.22491	0.508665	0.433986	2.04165	1.66539	0.175389	-0.433609	-0.554262	1.94451	1.70347		+	1.131	2.48897	1.30397	0.165967	2.09482	5.1718	2.19907	0.0742295
A2A655		Bptf	S	1070	KEPEKKDQDVKELLDSDNDKSFKEEPMEIDD	___1	1.04139	1.41455	-0.664903	-0.210932	-0.07654	1.39556	0.528891	0.736618	-0.302873	-1.12388			-0.740748	-0.798336	0.359676	0.580543	-1.6004	-2.88165	1.40813	0.160253
A2A655		Bptf	S	1269	LDARISEPAGKGLELSQTKTEVTDSSSDDSK	___1				1.12183	0.814442				0.877667	0.805614				0	0	1		0	0	0.703057
A2A655		Bptf	S	2399	LVATQCQPQSSVQGQSPVRVQSPPLTRIRPS	___1	0.414425	-0.126698	1.17776	0.630152	-0.0518551	0.842563	-0.321079	-0.234158	0.537843	0.176922			-0.199347	-0.306378	0.129984	0.812729	0.261607	0.434917	0.195189	0.762692
A2A655		Bptf	S	2405	QPQSSVQGQSPVRVQSPPLTRIRPSTPSQVT	___1	0.450525	-0.00375938	0.158872	0.279484	-0.156393	-0.55469	-1.09948	-1.19987	-0.0476027	0.0142593			-0.140334	-0.417331	0.225962	0.754176	0.934678	2.59787	1.43394	0.17569
A2A655		Bptf	S	585	DSLRIKRGEDIDCDQSPEDPEKDKHEGENNS	___1	0.203205		0.183446	0.529459	0.790503	-0.351405	0.0453091	-1.37602	0.524606	1.09995			0.466655	2.02107	1.15204	0.291086	1.37298	1.99793	0.994006	0.24651
A2A655		Bptf	S	228	SSTPGRRKPRVHRPRSPILEEKDIPPLEFPK	___1	2.01419	2.47231	2.045	2.10784	1.81435	1.21645	1.20868	0.746426	1.88267	1.71242			-0.216071	-0.675266	0.399666	0.636247	0.740359	2.38509	1.40943	0.199744
A2A655		Bptf	S	2036	SVTPGTKMVLATKVGSPATVTFQQNKNFHQT	___1	-0.65378		-0.698218	-2.47991	-2.65672	-1.22079	-1.55793	-2.69631	-3.01469		+		-1.89231	-9.89956	2.63597	0.0370547	-1.18968	0	0	0.703315
A2A699-2	Protein FAM171A2	Fam171a2	S	261	PGARTVEGAGLKSARSVEGPGGLEPSLDEYR	___1				-0.467361	-1.37228	-1.60503	-2.5654		-0.634208	-0.698473				0	0	1	1.41887	2.44102	1.00716	0.240862
A2A6A1	G patch domain-containing protein 8	Gpatch8	S	610	SKDHLQSLDPREPNKSQEEEQDVVLSSEGRV	___1				-0.536594	-0.0114117				0.0773668	-0.497934				0	0	1		0	0	0.70264
A2A6A1	G patch domain-containing protein 8	Gpatch8	S	1179	KCEESGLERGEEQEHSEPEEGSPRSSDAPFG	___1				-0.813665	-0.597582				-0.91521					0	0	1		0	0	0.702661
A2A6A1	G patch domain-containing protein 8	Gpatch8	S	648	ACSSLNKQEPGGSHMSETEDTGRSHPSKKEP	___1	0.0926056		-1.50862	-0.164112			-1.4375			-0.940052			0.543897	0	0	1	0.497446	0	0	0.702385
A2A6A1	G patch domain-containing protein 8	Gpatch8	S	753	PPRRRRRAQDDSQRRSLPAEEGNSGKKDDGG	___1	0.786301	1.0214	0.790286	0.769169	1.18063	0.328387	-0.50926	0.114714	0.729987	0.961388			0.108906	0.384493	0.226112	0.77222	0.86774	1.99168	1.08924	0.246484
A2A6A1	G patch domain-containing protein 8	Gpatch8	S	1039	SGRRDFIRSKIYRSQSPHYFQSGRGEGPGKK	___1	-1.70073	-0.283587	-0.727565	-1.62055	-1.37387	-0.2933	-1.68998	-1.2223	-0.47651	-0.426189			-0.593248	-0.915453	0.44578	0.532911	0.617177	0.979297	0.483353	0.492489
A2A6A1	G patch domain-containing protein 8	Gpatch8	S	1206	APFGHQFSEEAAGPLSDPPPEEPKSEEATAD	___1							0.548935			-0.108009			0			1	-0.656944	0	0	0.702944
A2A6A1	G patch domain-containing protein 8	Gpatch8	S	451	KSSSPKPQGCSKTAASPGAERTVSEASELQK	___1			0.302173	0.197554	-0.12948		-0.607611	-1.40102		0.242704			-0.268136	0	0	1	1.24702	0	0	0.702958
A2A6P4		Fam104a	S	82	AMSERLRPRKRRRNGSDDDNHPPPQTKRSSR	___1	0.758736	1.0086	0.349486	0.0808105	-0.786501	0.195819	-0.810051	0.707479	-0.193225	-1.20782			-1.05845	-2.08596	1.0941	0.222667	-0.731607	-0.927765	0.43657	0.513914
A2A6Q5	Cell division cycle protein 27 homolog	Cdc27	S	365	TQSSGPQTSTTPQVLSPTITSPPNALPRRSS	___1	3.32388	2.60985	2.46779	2.48304	2.50045	1.83262	1.14521	0.772038	2.70678	1.75819			-0.308764	-0.698527	0.363318	0.623733	0.982527	1.54832	0.786825	0.330911
A2A6Z2	CMRF35-like molecule 1	Cd300lf	S	193	RRQKKAAGPPSEQAQSLEGDLCYADLSLKQP	___1	0.463898	0.244417		2.3859	1.33851	0.0252028	1.44553		1.65268	1.24903			1.50805	2.37462	0.973842	0.239282	0.715489	0.853515	0.361791	0.57058
A2A6Z2	CMRF35-like molecule 1	Cd300lf	S	204	EQAQSLEGDLCYADLSLKQPRTSPGSSWKKG	___1				0.344931	-0.562517		-1.28986		0.585681					0	0	1	1.87554	0	0	0.702338
A2A701	Eukaryotic translation initiation factor 3 subunit M	Eif3m	S	106	YCKIDQTQRKVVVSHSTHRTFGKQQWQQLYD	___1	-1.65818		-2.59128	-1.89773	-2.1336				-2.29091	-1.46621			0.109064	0.187643	0.07481	0.873018		0	0	0.703169
A2A716	Oxysterol-binding protein	Osbpl7	S	393	FAKDDTIGRVGRLHGSVPNLSRYLESRDTSG	___1	0.159817	-1.56864	-0.529082	-0.473932	-1.1143	-1.43481	-1.27632	-2.02175	-0.74096	-1.00632			-0.148148	-0.187274	0.073657	0.869526	0.703989	1.72144	0.970326	0.293188
A2A791-2	Zinc finger MYM-type protein 4	Zmym4	S	121	TDGSLEVERRAAHQESDNENEIQIQNQLKKD	___1	3.07414	2.82222	2.54217	3.40889	3.21992	3.9039	3.78413	3.43919	3.31465	2.72709			0.501564	1.61546	1.01164	0.312717	-0.688202	-1.79523	1.02951	0.278767
A2A791-2	Zinc finger MYM-type protein 4	Zmym4	S	1459	EELAKAKSEDSDAELSD______________	___1	-0.362604	0.636019	-0.267882	0.952711	0.666729		-1.41038	-0.0949879	0.346292	0.429184			0.807876	1.54035	0.814904	0.3331	1.14042	1.50253	0.646516	0.37624
A2A791-2	Zinc finger MYM-type protein 4	Zmym4	S	161	VFKSIRKDFCLVRENSKETFSGKEKNRDLTY	___1	-1.22535	-2.1275		-0.88315	-1.02561	-1.47403		-1.84103		-0.843138			0.722048	1.29709	0.594064	0.440617	0.814394	0	0	0.702969
A2A791-2	Zinc finger MYM-type protein 4	Zmym4	S	1093	HRDGFPQPRRRGRKKSVVPVEPRSLIQGALQ	___1	0.048624	-1.16984	-0.566182	-1.46107	-0.697151	-2.52492	-1.77908	-3.3164	-1.49655	-0.774683			-0.516644	-0.812378	0.391283	0.574869	1.40452	1.91607	0.946253	0.260127
A2A7B5		Prdm2	S	792	SPAWSLSGRDERETGSPPCFDEYKISKEWAA	___1	-1.76052		-1.17128	-0.921925		-1.76338	-1.56285	-2.25245					0.543976	0	0	1		0	0	0.708054
A2A7B5		Prdm2	S	440	DPDDGKGENVTSKDESSPPQLGQDCLILNSE	___1	-2.15624	-1.589	-0.729917	-0.575476	-0.595715	-2.10333	-1.06208		-0.270495	-0.51506			0.906125	1.42627	0.72334	0.366448	1.18993	1.87451	0.80675	0.310764
A2A7B5		Prdm2	S	441	PDDGKGENVTSKDESSPPQLGQDCLILNSEK	___1		-2.20004		-0.855543	-1.0066				-0.38931	-0.838087			1.26897	0	0	1		0	0	0.708046
A2A7B5		Prdm2	S	1475	SLNKHAAFSCPKKPLSPSKRKVSHSSKKGGH	___1	-0.0899849	-0.710005	-0.0225344	-0.107946	-0.9452	-1.62576	-1.79133		-1.03657	-0.867126			-0.252398	-0.484565	0.228428	0.723235	0.756697	3.4639	1.62637	0.170983
A2A7B5		Prdm2	S	638	SPSSTNCESKKRRTASPPVLPKIKAETDSDS	___1	-2.32872	-1.87564	-1.82738	-1.8676	-2.04735	-2.71429	-2.19259	-2.80857	-1.79753	-2.16384			0.0531012	0.167642	0.0849853	0.879846	0.591131	1.54554	0.894656	0.331935
E9Q532		Rlf	S	927	DHSIHTKCKREHQGYSPEPSICASKRPCTED	___1	-0.435667	-1.16509	-0.860587	-1.41589	-2.05365	-0.909713	-1.59298	-2.22158	-2.04744	-1.94263			-0.914322	-1.97897	1.06675	0.240502	-0.420275	-0.711604	0.342357	0.614103
E9Q532		Rlf	S	521	KKLLLKSAQRGIYPKSPTGSLEQNPEQARGE	___1	2.22988	1.50959	1.78365	1.17621	0.628212	1.00072	0.721632	0.997847	0.634824	0.855433			-0.93883	-2.13701	1.15643	0.214296	-0.161603	-0.6595	0.460397	0.642637
A2A7T3	Arginine-glutamic acid dipeptide repeats protein	Rere	S	332	RSGRKKQPTSPDGRASPINEDIRSSGRNSPS	___1	-1.92704	-1.90994	-2.11072	-2.31189	-2.82109				-2.48866	-2.951			-0.583923	-1.90132	1.17538	0.254134		0	0	0.707873
A2A7T3	Arginine-glutamic acid dipeptide repeats protein	Rere	S	374	ETVKKSAKKVKEEAASPLKSTKRQREKVASD	___1	-0.985416		-1.41872	-1.68281	-2.56305				-2.14951	-2.99439			-0.92086	-1.55931	0.696167	0.376471		0	0	0.707934
A2A7T3	Arginine-glutamic acid dipeptide repeats protein	Rere	S	388	ASPLKSTKRQREKVASDTEDTDRITSKKTKT	___1	2.62395	1.44878	1.84209	1.94677	1.42393	1.16217	0.810928	0.60737	1.44366	1.48912			-0.286259	-0.48801	0.223528	0.720847	0.606235	1.9564	1.20007	0.25298
A2A7Y5	Migration and invasion-inhibitory protein	Miip	S	307	SIMDPPHQYRIHRRKSFDASDTLALPRHCLL	___1	-1.83084	-2.39774	-1.43044	-2.02884	-1.96499	-1.11299	-0.775124	-1.36658	-2.07073				-0.110577	-0.238803	0.107576	0.845214	-0.985829	0	0	0.707775
A2A842	Protein 4.1	Epb4.1;Epb41	S	182	DPDSETKEGEGIEECSGTEVKEDPESRAERE	___1	-1.66655	-1.76156		-0.974943	-1.05967	-1.34775	-1.91385	-1.52753	-0.532172	-1.07973			0.696746	4.25747	2.08391	0.112252	0.790426	1.9917	1.11823	0.246587
A2A842	Protein 4.1	Epb4.1;Epb41	S	87	KERTSESRGLSRLLSSFLKRPKSQVSEEEGR	___1	0.763792	-1.06856	-0.251769	0.918434	0.557339	-0.999925	-1.77455	-1.61163	0.438386	0.331066			0.923398	1.15812	0.557075	0.445987	1.84676	4.53722	2.03585	0.0880629
A2A842	Protein 4.1	Epb4.1;Epb41	S	508	PAPHFERTASKRASRSLDGAAAAESTDRSPR	___1	0.917597	0.501904	0.731322	0.431408	0.120924	-0.193044	-0.61801	0.426573	0.3243	0.151241			-0.440775	-1.50135	0.969641	0.341907	0.365931	0.736552	0.37217	0.603558
A2A842	Protein 4.1	Epb4.1;Epb41	S	521	SRSLDGAAAAESTDRSPRPTSAPAIAQSQVT	___1	-0.519396	-0.706734		0.387344	-0.608406	-0.120143	0.216722	-0.82493	0.00405025				0.502534	0.82843	0.370836	0.588997	0.246834	0	0	0.708562
A2A842	Protein 4.1	Epb4.1;Epb41	S	94	RGLSRLLSSFLKRPKSQVSEEEGREVESEKE	___1	0.881508	-0.10038	0.105018	0.0717468	-0.252079	0.180989	-0.629303	0.0366325	0.491075	-0.192434			-0.385548	-0.764318	0.386406	0.592822	0.286547	0.56109	0.271182	0.694414
A2A842	Protein 4.1	Epb4.1;Epb41	S	97	SRLLSSFLKRPKSQVSEEEGREVESEKEKGE	___1				-1.12544	-1.26747				-1.26856	-1.53412				0	0	1		0	0	0.708428
Z4YLK3	Fas-binding factor 1	Fbf1	S	206	TATKLPAVERKPAPKSPGAAAGQGPSVPLTP	___1	-0.376627	-1.93445	-0.760303	-1.82606	-2.10845	-0.764358	-1.73528	-1.31633	-1.72306				-0.943464	-1.32128	0.653622	0.396939	-0.451071	0	0	0.708295
A2A884	Transcription factor HIVEP3	Hivep3	S	788	RRTMSKEISVIQHTSSFEKSDPPEQPSGLEE	___1			-1.38302			-0.884145				-1.40843				0	0	1	-0.524289	0	0	0.703364
A2A884	Transcription factor HIVEP3	Hivep3	S	555	ACTISTHHHTFRGSYSFDDHVADPEVPSRNT	___1	-2.74802			-0.540144		-1.74029			-1.33291				2.20788	0	0	1	0.407377	0	0	0.703572
A2A884	Transcription factor HIVEP3	Hivep3	S	1032	AAPPERRKCFLVRQASLNRPPEAELEAVPKG	___1	-1.22272			-1.18348	-2.10299	-1.95553			-2.09043	-1.83135			-0.420518	0	0	1	-0.00535727	0	0	0.70346
A2A8L9	Lysine-specific demethylase 4A	Kdm4a	S	410	GTKRHRVCLEIPQEVSQSELFPKEELSSGQY	___1	-2.10838			-2.21409		-2.64239	-2.65233						-0.105715	0	0	1		0	0	0.703141
A2A8U2-3	Transmembrane protein 201	Tmem201	S	454	RVSPSSLPGRLSRALSLGTIPPLTRTDSGYL	___1	-1.64472	-3.41268	-3.67166	-2.03499	-2.28843				-1.79586	-2.27973			0.747976	0.806334	0.363773	0.576573		0	0	0.706173
A2A8W8	MAP kise-interacting serine/threonine-protein kise 1	Mknk1	S	168	GIAHRDLKPENILCESPEKVSPVKICDFDLG	___1						-1.78584	-0.79981		-0.204953				0			1	1.08787	0	0	0.706394
A2A8W8	MAP kise-interacting serine/threonine-protein kise 1	Mknk1	S	173	DLKPENILCESPEKVSPVKICDFDLGSGVKL	___1	-1.78006			-0.799284	-0.986704		-1.98877	-1.80735		-1.30525			0.88707	0	0	1	0.59281	0	0	0.705762
A2A9C3-2	Protein SZT2	Szt2	S	718	TPKVKRKGLGGVGGSSPSKSPPTLGPQQALS	___1			0.0214109	0.653605			-1.0371		0.798045				0.632194	0	0	1	1.83514	0	0	0.707758
Q8C1L6	Centrosomal protein of 85 kDa	Cep85	S	16	MAMQEKYPNDRSHATSPGSNVIQKGSSLGTE	___1	-0.111511	0.339045	0.44634	-0.856482	-0.715143			-0.549049	0.154895	-0.625246			-1.01044	-3.09164	1.67663	0.11603	0.313874	0	0	0.704075
A2A9P0	D kise	dk	S	64	ASPALGSTKEFRRTRSLHGPCPVTTFGPKAC	___1	0.687609	0.0799408	0.376552	0.991604	0.243151	0.142823	-1.08488	-0.702566	-0.288243	0.0493031			0.23601	0.513844	0.253236	0.708123	0.428738	0.733055	0.354886	0.60417
A2A9P0	D kise	dk	S	46	TWSYNHPIRGRAKSRSLSASPALGSTKEFRR	___1	-0.629211	-0.354153	-0.694146	-0.628429	-0.907129	-1.04884	-1.571	-1.32819	-1.06787	-0.408388			-0.208609	-0.772736	0.512571	0.589261	0.577884	1.39726	0.78894	0.362813
A2A9P0	D kise	dk	S	48	SYNHPIRGRAKSRSLSASPALGSTKEFRRTR	___1	0.639492	1.2087	0.635818	-0.0581989	-0.679415	1.03186	0.348654	0.0575619	-0.283603	-0.613646			-1.19681	-2.73481	1.41758	0.14557	-0.927982	-1.88407	1.0042	0.264696
A2A9P6	Cyclin-dependent kise 11B	Cdk11b	S	236	EKVEERDLLSDLQDISDSERKTSSAESSSAE	___1							-1.56361		-3.01404				0			1	-1.45043	0	0	0.744537
A2A9P6	Cyclin-dependent kise 11B	Cdk11b	S	544	GILKVGDFGLAREYGSPLKAYTPVVVTLWYR	___1	3.90556	3.46696	3.27744	3.68788	3.34846	2.70404	2.31909	2.01098	2.85154	3.04974			-0.0318152	-0.0856583	0.0390088	0.918376	0.605939	1.64143	0.959369	0.30902
A2A9P6	Cyclin-dependent kise 11B	Cdk11b	S	707	TWPAKSEQQRVKRGTSPRPPEGGLGYSQLGD	___1		0.478836	1.05964	1.97397		0.908433	1.00487	0.0381298	1.53152	1.7763			1.20473	0	0	1	1.00343	1.97819	1.04311	0.247643
A2A9P6	Cyclin-dependent kise 11B	Cdk11b	S	81	RKDEKRKEKRRHRSHSAEGGKHARVKEKERE	___1		0.918316	1.78178	1.73784	2.38408	1.19786	1.09057	0.56151	2.09892	2.49482			0.710908	1.11208	0.497395	0.493627	1.34689	3.4213	1.71066	0.125254
A2A9P6	Cyclin-dependent kise 11B	Cdk11b	S	13	___MSQSDDRDSKRDSLEEGELRDHRMEITI	___1	-1.07903			-1.71959		-2.00667	-1.59675	-1.69385		-1.27065			-0.640558	0	0	1	0.495109	0	0	0.745265
A2A9P8	E3 ubiquitin-protein ligase MIB2	Mib2	S	76	HLPKLGKPAELQRRVSADGQPFQRGDKVKCL	___1	0.0372181	-0.19385	-0.0479174	0.256847	-0.050045	-1.49168	-0.624235		-0.279586	-0.204966			0.171584	0.703899	0.496968	0.621858	0.815682	1.52372	0.695022	0.372973
A6PWC3	rdilysin	Nrd1	S	85	DLGESGRLARLGADESEEEGRSFSNVGDPEI	___1	-0.427193	-1.1107		2.89556	2.76579		1.74707		2.11096	1.80408	+		3.59962	8.03737	2.03574	0.0501863	0.210448	0	0	0.741956
A2AA85	SUZ domain-containing protein 1	Szrd1	S	101	EAEYAEARRRILGSASPEEEQEKPILDRPTR	___1	-0.765038		-1.95784	0.636074	-0.546721	-1.26577			0.712735	-0.669983			1.40612	1.49601	0.626935	0.392329	1.28715	0	0	0.744043
A2AA85	SUZ domain-containing protein 1	Szrd1	S	33	LEKKLKITQKERKSKSPPKVPIVIQDDSLPT	___1	-1.26933		-1.32102	-1.17152	-1.65341	-1.24017	-2.43483	-2.22555	-1.21946	-2.33593			-0.117289	-0.342621	0.169929	0.80178	0.189157	0.258464	0.105573	0.86631
A2AAE1-4	Uncharacterized protein KIAA1109	Kiaa1109	S	242	PNKMVPETGIPAECQSGQKTVKPKWRNVTQE	___1				-0.788368	-1.40204	-1.71476				-1.42611				0	0	1	0.288644	0	0	0.750156
A2AAE1-4	Uncharacterized protein KIAA1109	Kiaa1109;4932438A13Rik	S	4226	PYLPPKTMTNNLEKNSQEQLLDAAHHRHWPG	___1	0.701727	0.22658	0.324481	0.433384	-0.0930004	0.038413	-0.694967	-0.948637	-0.193225	-0.128004			-0.247404	-0.66682	0.367922	0.640516	0.374449	0.775529	0.397772	0.581126
A2AAE1-4	Uncharacterized protein KIAA1109	Kiaa1109	S	968	QFSSDVSRSDENVLDSPKQRRSFGSFPYTPS	___1		-0.91785	-1.30441	-1.29111	-1.53231	-1.67748	-1.13552	-1.52505	-1.11313	-1.12495			-0.300579	-0.916901	0.497795	0.559004	0.326977	1.06036	0.668363	0.462283
A2AAE1-4	Uncharacterized protein KIAA1109	Kiaa1109;4932438A13Rik	S	3232	DKWGLGYKPSYSRSKSISASGRPPLKRMERA	___1	-1.32009	-1.50146	-1.6767	-0.496851	-0.581463	-2.10986	-3.04469	-2.78063	-1.35158	-0.883545	+		0.960262	4.05864	2.22814	0.0747484	1.5275	3.05915	1.50222	0.148547
A2AAE1-4	Uncharacterized protein KIAA1109	Kiaa1109;4932438A13Rik	S	3448	LRRSYDRSSRSLDQDSPSKKKKFQTNYASTT	___1	-1.76554					-1.06142				-0.26903				0	0	1	0.792388	0	0	0.747247
A2AAE1-4	Uncharacterized protein KIAA1109	Kiaa1109	S	936	KRQASVCSTRLGSTKSLTAAFYGDKQPVTVG	___1			-2.20759	-0.610901	-0.728193	-1.84896	-1.5434	-2.07205	-0.990964	-0.819643			1.53804	0	0	1	0.916168	2.97589	1.66427	0.153523
A2AAE1-4	Uncharacterized protein KIAA1109	Kiaa1109	S	2368	EPTCRVVFENEQDNNSLTKTQRKRSLVTSEP	___1	1.18013	1.33392	0.926332	1.8783	1.78883	1.92426	1.0235	1.02862	2.18704	2.05935			0.686768	2.67227	1.65549	0.151064	0.797734	1.62986	0.876238	0.311007
A2AAN3	Exocyst complex component 7	Exoc7	S	243	KEHFRKSSSSSGVPYSPAIPNKRKDTPTKKP	___1			-1.54015				-0.979197							0	0	1		0	0	0.746078
A2AB59-2	Rho GTPase-activating protein 27	Arhgap27	S	415	LLQGEEGEPSSADFGSSERLGSWREEDVRQN	___1								-0.982862	0.0443354				0			1	1.0272	0	0	0.747931
A2AB59-2	Rho GTPase-activating protein 27	Arhgap27	S	433	RLGSWREEDVRQNAASPSLSPGGLESDLSRV	___1	0.108587	-0.540535	-0.21412	-0.0466766		-0.349769	-0.119318	-0.409683	-0.239419	-0.832607			0.168679	0	0	1	-0.24309	-0.696827	0.397193	0.622949
A2AB59-2	Rho GTPase-activating protein 27	Arhgap27	S	437	WREEDVRQNAASPSLSPGGLESDLSRVRHKL	___1	-1.03979	-1.04501	-0.745502	-0.816664	0.134031	-1.34327	-0.667444	-1.82315	0.160283	0.237505			0.602118	1.26325	0.681533	0.414098	1.47685	2.76708	1.37362	0.165107
A2AB59-2	Rho GTPase-activating protein 27	Arhgap27	S	259	ELPQVPIPAPRSVRKSSQDSDTPAQASPPEE	___1				0.751808			-0.543581	-0.407372						0	0	1		0	0	0.732657
A2AB59-2	Rho GTPase-activating protein 27	Arhgap27	S	260	LPQVPIPAPRSVRKSSQDSDTPAQASPPEEK	___1	0.0532722			-0.163366						-0.0981159			-0.216639	0	0	1		0	0	0.73272
A2AB66	Protein HEXIM2	Hexim2	S	13	___MATVNHTNCNTASPAALEEAKTSGGLRS	___1	0.0590019	-1.4244	-0.281861	-1.41955	-2.45135		-1.32579	-0.97575	-1.76745				-1.38636	-1.74352	0.853578	0.289674	-0.616681	0	0	0.732007
A2AB66	Protein HEXIM2	Hexim2	S	75	AGDGSSCNIRGSRTQSPGGCSVEAVLARKKH	___1	-1.27561	-1.33236	-0.896768		-1.1067	-0.283351		-2.043					0.0615428	0	0	1		0	0	0.732065
Q6PFC0		Tbc1d16	S	381	ERTCMQFSIRRPKLPSSEIHPEESLYRRLDV	___1	0.387667	-1.05549	-0.182757				-0.700232	-1.41703	-1.19481	-1.4412				0	0	1	-0.259372	-0.54151	0.248422	0.719945
Q6PFC0		Tbc1d16	S	382	RTCMQFSIRRPKLPSSEIHPEESLYRRLDVS	___1	0.387667		-0.182757	-0.628544	-1.97927	-0.476611				-1.4412			-1.40636	-1.68807	0.709774	0.346944	-0.964585	0	0	0.729656
A2ABV5	Mediator of R polymerase II transcription subunit 14	Med14	S	1147	MSPANPSLHSPVPDVSHSPRAGTSSQTMPTN	___1	-1.49854		-1.38908	-1.87272	-2.60247	-2.65635				-2.17094			-0.793786	-1.69267	0.784185	0.345545	0.485404	0	0	0.730647
A2ABV5	Mediator of R polymerase II transcription subunit 14	Med14	S	1149	PANPSLHSPVPDVSHSPRAGTSSQTMPTNMP	___1	-1.38306			-0.928394	-1.66671	-3.06132							0.0855103	0	0	1		0	0	0.739487
A2ABV5	Mediator of R polymerase II transcription subunit 14	Med14	S	992	QDARRRSVNEDDNPPSPIGGDMMDSLISQLQ	___1				-1.07807			-0.472685		-0.234109	0.0405941				0	0	1	0.375927	0	0	0.739245
A2AC19	Histone-lysine N-methyltransferase SUV39H1	Suv39h1	S	392	STRMDSNFGLAGLPGSPKKRVRIECKCGTTA	___1	0.774183	0.344093	0.750224	-0.0555801	-0.0118523	0.37782	1.11977	0.319365	-0.728858	-0.0402489			-0.65655	-2.33745	1.44368	0.183683	-0.990205	-1.90395	1.00151	0.261176
A2AC24	WD repeat-containing protein 13	Wdr13	S	79	QRYGPLSEPGSARAYSNSIVRSSRTTLDRME	___1	-2.26261	-2.83206		-2.05249	-2.7739				-2.82382				0.134139	0.239731	0.0980746	0.850409		0	0	0.739047
A2ACC7	Ral GTPase-activating protein subunit beta	Ralgapb	S	47	CLVDAFLGISRPRSDSAPPTPVNRLSMPQSA	___1	-0.00941467	0.640755	0.349614	0.442352	0.941557		0.536398	0.306246	1.13264	1.3497			0.36497	0.899301	0.496887	0.540889	0.819849	3.17545	1.45261	0.185824
A2ACM0	Regulatory-associated protein of mTOR	Rptor	S	877	ASPTNKGMHMHQVGGSPPASSTSSCSLTNDV	___1	-0.309759	-0.15564	-0.651727		-0.90633	-0.235934	-1.72815	-0.805508					-0.533955	0	0	1		0	0	0.738859
A2ACM0	Regulatory-associated protein of mTOR	Rptor	S	863	QRILDTSSLTQSAPASPTNKGMHMHQVGGSP	___1	1.96832	1.228	2.16189	2.42574	1.97286	2.03804	1.14242	0.862467	2.56274	1.3425			0.413227	0.81941	0.41797	0.573262	0.604977	0.811823	0.379243	0.564494
A2ACM0	Regulatory-associated protein of mTOR	Rptor	S	721	TPVRDSPCTPRLRSVSSYGNIRAVTTARNLN	___1	-1.79073	-1.46545		-2.79735	-2.93643	-2.45604				-3.65313			-1.2388	-4.47413	1.70368	0.103992	-1.19709	0	0	0.741452
A2ACV6	Protein SOGA1;N-termil form;C-termil 80 kDa form	Soga1	S	1536	GIVQEFFRNVCGRAPSPTTAAGEESCKKPEP	___1	-0.0622845	-0.0429134	-0.290311	-0.704493	-1.82814	-0.0646486			-1.16901	-1.3785			-1.13448	-2.13596	1.10662	0.214301	-1.20911	0	0	0.734981
A2ACV6	Protein SOGA1;N-termil form;C-termil 80 kDa form	Soga1	S	1251	RSYTAPDKTGIRVYYSPPVARRLGVPVVHDK	___1	-2.00794		-3.0968	-2.70374		-2.53241		-3.47967					-0.151377	0	0	1		0	0	0.733489
A2AD39	SCL-interrupting locus protein homolog	Stil	S	1233	KENERDIAVFPGTLPSPETLKQMNSMDSVGT	___1				-1.6347			-3.45268		-1.89892	-2.14606				0	0	1	1.43019	0	0	0.761468
A2AD39	SCL-interrupting locus protein homolog	Stil	S	960	AKTQNTHHARKKRHNSGLVDKDCVLSATIKQ	___1		-1.03791				-0.576125	-1.52201		-2.40825					0	0	1	-1.35918	0	0	0.761403
A2AD84	Serine/threonine-protein kise 26	Stk26	S	4	____________MAHSPVAVQVPGMQNNIAD	___1	3.6987	4.08803	3.50225	4.32422	4.5956	2.7158	3.99648	3.0199	4.79327	5.0324			0.696918	2.02505	1.18796	0.233201	1.66878	2.75089	1.33777	0.167557
A2ADB1	Msx2-interacting protein	Spen	S	1660	ASSAPEKAEEAAEAPSPAGEKPAEPAPVSEE	___1	1.88115	-0.143068	0.986375	1.91284	1.88269	0.867959	-0.0135136	0.138557	0.926599	1.32213			0.989613	1.15588	0.549982	0.446263	0.793364	1.64979	0.890619	0.307363
A2ADB1	Msx2-interacting protein	Spen	S	2106	AAGQAADKEAGPAAASPQESESPQKGSGSSP	___1		-1.59189		-0.799414	-0.928106	-1.86371		-1.89041	-0.692435	-0.85778			0.728132	0	0	1	1.10195	5.99724	2.24217	0.0999672
A2ADB1	Msx2-interacting protein	Spen	S	2112	DKEAGPAAASPQESESPQKGSGSSPQLANNP	___1	2.01818		2.08964	1.89347	1.53699	2.26847	0.856009			1.7321			-0.338681	-1.20192	0.691478	0.467986	0.169861	0	0	0.76097
A2ADB1	Msx2-interacting protein	Spen	S	1280	DDDPRGSPRLVSVKGSPKGDEKGLPYPNAAV	___1				-1.39021	-1.5432				-2.28773					0	0	1		0	0	0.760915
A2ADB1	Msx2-interacting protein	Spen	S	1055	RESKKTKLERLNSALSPKDCQDPAAVSAGSG	___1	0.939888	0.0603333	0.68426	0.0639725	-0.444149	-0.19546	-1.33656	-1.07667	-0.973372	-0.804565			-0.751582	-1.54404	0.831971	0.332255	-0.0194039	-0.0352671	0.0139769	1
A2ADB1	Msx2-interacting protein	Spen	S	2467	AKLPPPVIPGGVPHQSPPPKVTEWITRQEEP	___1	0.941927	-0.703173	0.593081	0.623867	0.545553	-0.152314	-1.32208	-0.78898	0.100533	0.386494			0.307432	0.411691	0.17587	0.757014	0.997973	1.81669	0.947156	0.276007
A2ADB1	Msx2-interacting protein	Spen	S	1559	EEPDLPPGGLYGRQASEGANSTSDSVQEPVV	___1	0.960289				1.35112		0.539457		1.55171	1.75091			0.390833	0	0	1	1.11185	0	0	0.761264
A2ADB1	Msx2-interacting protein	Spen	S	625	DFYEMLTERREERRGSYEYSQERTYYENVRT	___1	-1.72429		-1.14892	-1.07913	-0.668497		-1.83967		-0.704562	-0.285154			0.562789	1.24116	0.598058	0.454985	1.34481	0	0	0.761192
A2ADB1	Msx2-interacting protein	Spen	S	727	ESDRDHERRPIERSQSPVHLRRPQSPGVSPA	___1	-0.0920696	-0.273481	0.282964			-0.481448		-1.03965						0	0	1		0	0	0.761075
A2ADB1	Msx2-interacting protein	Spen	S	1215	LVHEVGKPPQDVTDDSPPSKKRRTDHVDFDI	___1			0.588801	-1.04066	0.191921	-0.318669	-1.28854	-0.588234	-0.260503	0.547672			-1.01317	0	0	1	0.875398	1.51053	0.781452	0.336126
A2ASY0	Transcription initiation factor TFIID subunit 3	Zfp831;Taf3	S	138	ASSPGQKTKSPKAALSPARLGSPIRSPKTIP;FDIRALEPSRRRAALSPARSTFTPLEKARPL	___1	1.56844			0.289156			-1.01048			0.0214481			-1.27928	0	0	1	1.03193	0	0	0.765755
A2ADM8		Zfp831	S	239	SVDSRGDEGAPERALSPGALPALAAQNRERK	___1			-1.25947	-2.29798		-3.25644	-2.6133	-3.04211	-2.14126	-2.24384			-1.03851	0	0	1	0.778066	2.24185	1.28993	0.21933
A2ADY9	Protein DDI1 homolog 2	Ddi2	S	121	NPQQRQLPRTQAQHSSPGEMASSPQGLDNPA	___1	-2.01871	-0.925226		0.0711117			-1.10792		0.609509	1.00483			1.54308	0	0	1	1.91508	0	0	0.766683
A2AE27	AMP deamise 2	Ampd2	S	63	GNAPCLKHFPLDLRTSMDGKCKEIAEELFSR	___1	0.28933		-1.00141	-0.0565033	-1.22702	-0.911983		-1.85958	-1.96476	-0.959051			-0.285721	-0.294187	0.111205	0.824383	-0.0761251	-0.0962505	0.0351159	0.969733
A2AE27	AMP deamise 2	Ampd2	S	113	IEQLEERRQRLERQISQDVKLEPDILLRAKQ	___1	4.95536	4.91876	5.15735	4.58462	4.75573	4.33694	3.4434	3.79583	4.84235	4.58411			-0.340312	-1.5824	1.22435	0.321798	0.854505	1.90313	1.03713	0.261011
A2AE27	AMP deamise 2	Ampd2	S	38	QASAAAPEARSGLGASPLQSARSLPGNAPCL	___1	0.857298	0.583246	0.937734	-0.436056	-0.177872	0.99088	0.471397	0.518944	-0.0856791	0.166927	+		-1.09972	-4.09334	2.13494	0.0718756	-0.619783	-1.85652	1.11371	0.270357
A2AE27	AMP deamise 2	Ampd2	S	45	EARSGLGASPLQSARSLPGNAPCLKHFPLDL	___1		-1.24944		1.78234	0.965712		-1.88344		1.41427	1.02938			2.62347	0	0	1	3.10526	0	0	0.763376
A2AE27	AMP deamise 2	Ampd2	S	135	PDILLRAKQDFLKTDSDSDLQLYKEQGEGQG	___1				-2.62386	-2.12437	-2.54354		-2.60475	-2.42504	-2.1444				0	0	1	0.289427	1.18804	0.741266	0.454263
A2AE98	WD and tetratricopeptide repeats protein 1	Wdtc1	S	352	LHSNGFRLPESKGCISPQVELPPYLERVKQQ	___1	-2.895			-0.432253	-1.12432	-2.33832			-0.155698	-1.63221			2.11672	0	0	1	1.44436	0	0	0.764256
A2AE98	WD and tetratricopeptide repeats protein 1	Wdtc1	S	511	GGGGPVRLRSTSRKDSISEDEMVLRERSYDY	___1	-1.74222		-2.05776	-1.18719	-2.00712	-2.15811			-2.70221	-2.33077			0.302838	0.561563	0.250409	0.701877	-0.358382	0	0	0.764138
A2AEB5	Mortality factor 4-like protein 2	Morf4l2	S	69	ALPGRWGGRSAENPPSGSVRKTRKNKQKAPG	___1	-0.371868	0.511009	-0.691592			0.878133	-1.0965	0.220621	-1.78509	-2.28615				0	0	1	-2.03637	-2.33428	1.10852	0.205756
A2AEB5	Mortality factor 4-like protein 2	Morf4l2	S	71	PGRWGGRSAENPPSGSVRKTRKNKQKAPGNG	___1	-0.371868		-0.691592			0.878133	-1.0965	0.220621	-1.78509	-2.28615				0	0	1	-2.03637	-2.33428	1.10852	0.205648
A2AED8	Spermatogenesis-associated protein 6	Spata6	S	354	LLVHSAPSTTPKHCASPVLNRASLRERFHSD	___1	-2.21728			-2.81915									-0.601864	0	0	1	0			1
A2AEG2	Oral-facial-digital syndrome 1 protein homolog	Ofd1	S	666	AFRTYYQRATQNPSTSPQPAKSPPSVNSVAA	___1	-0.134169	-0.673212	-1.0504	-0.684114	-0.796148	-0.781116	-1.81845		-1.78002	-1.54158			-0.120871	-0.271156	0.125081	0.829636	-0.36102	-0.571061	0.246029	0.704816
A2AEG2	Oral-facial-digital syndrome 1 protein homolog	Ofd1	S	672	QRATQNPSTSPQPAKSPPSVNSVAALRSIAS	___1		-1.02268			-0.611525		-0.598839		-1.00003	-0.896275			0.411156	0	0	1	-0.349313	0	0	0.764724
A2AEK1	Cleavage stimulation factor subunit 2	Cstf2	S	501	MQGASMQGGSQPGGFSPGQSQVTPQDHEKAA	___1	2.06689	1.07341	2.19834	0.156803	-0.0097599	2.0367	-0.0429611	1.79206	0.0532446	0.470812			-1.70603	-3.03231	1.4613	0.119982	-0.999907	-1.04005	0.481878	0.470524
A2AEK3		Cstf2	S	68	AGPVPMERGQGTLQHSPVGPAGPASIERVQV	___1	0.62051	-1.77797	-0.0873861	-0.509027	-1.55918	-1.05465	-1.94658			-1.175			-0.619155	-0.563672	0.237253	0.686921	0.325618	0	0	0.755357
A2AEM2	Chloride channel CLIC-like protein 1	Clcc1	S	541	SKEAAVAAHGTEPVSSPCG____________	___1	-0.67486	-0.541548	-0.92464			-0.838643	-1.85352							0	0	1		0	0	0.755309
A2AES5	OTU domain-containing protein 5	Otud5	S	64	ERDRDSGVVGARPRASPPPQGPLPGPPGALH	___1	2.08868	0.387482	2.045	1.33316	0.665144	1.57884	0.615366	0.899088	1.03376	0.973833			-0.5079	-0.587486	0.256506	0.676812	-0.0273026	-0.0581261	0.0242101	0.98693
A2AES5	OTU domain-containing protein 5	Otud5	S	503	PGTSSQFSAGGDRATSPLVSLYPALECRALI	___1	-0.711941	-1.66463	-0.0530062	-1.00369		-1.11679			-1.68907				-0.193835	0	0	1	-0.572287	0	0	0.753949
A2AEV7		Ccdc120	S	357	SDRASLFAARTRRSNSSEALLVDRAAAGGAG	___1				-2.64525	-2.46233				-1.97509					0	0	1		0	0	0.75383
A2AEW0	Transcription factor E3	Tfe3	S	530	SSVSPAVSKASSRRSSFSMEEES________	___1	0.350195		-0.507112	-1.0327	-1.21431		-2.01137		-0.894897	-1.84232			-1.04504	-1.94186	0.854356	0.302753	0.642765	0	0	0.755091
A2AEW9	GRIP1-associated protein 1	Gripap1	S	643	KEKESSAIPARSLSSSPQAQPPRPAELSDEE	___1				0.0692062		0.515492	0.947922							0	0	1		0	0	0.758152
A2AF47	Dedicator of cytokinesis protein 11	Dock11	S	158	VFEIDEDCEKDEDSSSLCSQKGGVIKQGWLH	___1	-1.08285	0.375309	-0.65026	-0.607397	-0.0448475		-1.11948		-0.471362	-0.730988			0.126477	0.181648	0.0728282	0.87171	0.518303	0	0	0.758599
A2AF47	Dedicator of cytokinesis protein 11	Dock11	S	1225	TNRGSLASDKDTAYGSFQNGHGIKREDSRGS	___1		-1.55886		-1.22143	-1.32412	-1.99048			-1.66134				0.286084	0	0	1	0.329142	0	0	0.758529
A2AF47	Dedicator of cytokinesis protein 11	Dock11	S	1237	AYGSFQNGHGIKREDSRGSLIPEGATGFPDP	___1			-0.546605	2.31733	1.74994		0.844372		1.57328	1.02156			2.58024	0	0	1	0.453048	0	0	0.757873
A2AF47	Dedicator of cytokinesis protein 11	Dock11	S	1240	SFQNGHGIKREDSRGSLIPEGATGFPDPGST	___1			-0.546605	2.31733	1.74994		0.844372		1.57328	1.02156			2.58024	0	0	1	0.453048	0	0	0.759632
A2AF47	Dedicator of cytokinesis protein 11	Dock11	S	797	PPGYLNVNDAESRRQSNADIKWVDGAKPLLK	___1	0.377087	-0.583385	0.13874	-0.350828	0.505615	-0.889447	-1.03596		-0.644895	-1.24773			0.0999133	0.16913	0.0697137	0.879415	0.0163927	0.0399637	0.0165282	0.999466
Q3TYW3	Transmembrane protein 185B;Transmembrane protein 185A	BC023829;Tmem185b;Tmem185a	S	305	IAPMFRKKARVVITQSPGKYVLPPPKLNIEM	___1	2.39754	2.42308	1.84743	0.894127	0.390427	1.70353	1.26866	1.2129	0.411679	0.318352	+		-1.5804	-3.8869	1.84905	0.0773353	-1.03002	-3.39698	1.82893	0.126646
A2AFF6	Cohesin subunit SA-2	Stag2	S	1058	SYRNSLLAGGDDDTMSVISGMSSRGSTVRSK	___1				-1.33075						-1.87787				0	0	1		0	0	0.756813
A2AFJ1	Histone-binding protein RBBP7	Rbbp7	S	345	RRLNVWDLSKIGEEQSAEDAEDGPPELLFIH	___1				0.260687	0.337605	-3.3342	-2.02562		-0.186028	-1.18763				0	0	1	1.99308	2.15713	0.864186	0.272743
A2AFJ1	Histone-binding protein RBBP7	Rbbp7	S	95	VARVHIPNDDAQFDASHCDSDKGGKIECEIK	___1	0.919884	0.222055	0.220017				0.205315			-0.239861				0	0	1	-0.445175	0	0	0.756474
A2AFK7	Eukaryotic initiation factor 4A-III;Eukaryotic initiation factor 4A-III, N-termilly processed	Eif4a3	S	10	______MAANATMATSGSARKRLLKEEDMTK	___1	1.23028	0.110924	0.710595		-1.40274	1.03959	0.100563	-0.813446	-1.06728				-2.08667	0	0	1	-1.17618	0	0	0.757648
A2AFK7	Eukaryotic initiation factor 4A-III;Eukaryotic initiation factor 4A-III, N-termilly processed	Eif4a3	S	12	____MAANATMATSGSARKRLLKEEDMTKVE	___1	1.92348	2.69387	2.23847			1.80844	1.7641	1.86615	-0.804564	0.467031				0	0	1	-1.98167	-3.44381	1.59976	0.124444
A2AFQ0	E3 ubiquitin-protein ligase HUWE1	Huwe1	S	1395	AMSLGQDIPMDQRAESPEEVACRKEEEERKA	___1	-0.325113	-0.194725	-0.063241	-0.294231	-1.65427	-1.15256	-1.71508	-2.27539	-0.343091	-1.19832			-0.779891	-1.26571	0.642109	0.413383	0.94364	1.50738	0.767739	0.337359
A2AFQ0	E3 ubiquitin-protein ligase HUWE1	Huwe1	S	3664	EYNLEQQRRAQCETLSPDGLPEEQPQTTKLK	___1	0.320835			3.22836		0.838223	-0.0251446	-0.137646	2.54562	2.04264			2.90752	0	0	1	2.06898	3.83221	1.74028	0.109806
A2AFQ0	E3 ubiquitin-protein ligase HUWE1	Huwe1	S	3923	RESQLAHIKDEPPPLSPAPLTPATPSSLDPF	___1		0.410685		1.23253	-2.14028	0.211606	0.782801		1.02689				-0.864562	0	0	1	0.529689	0	0	0.757498
A2AFQ0	E3 ubiquitin-protein ligase HUWE1	Huwe1	S	2363	ELEDLIDELLERDGGSGNSTIIVSRSGEDES	___1		-0.445747	-0.965093			-0.826015	-1.31949	-1.06653						0	0	1		0	0	0.757551
A2AFQ0	E3 ubiquitin-protein ligase HUWE1	Huwe1	S	3819	TSVRREESPMDVDQPSPSAQDTQSIVISDGT	___1	0.19503	1.26956	0.110133	1.23926	2.07627	1.40537	0.651167	0.794075	1.46047	1.46254			1.13286	1.68107	0.845001	0.302745	0.511299	1.28275	0.731999	0.39427
A2AFQ0	E3 ubiquitin-protein ligase HUWE1	Huwe1	S	2919	RPDVSRESNQPPEDSSPPASSESSSTRDSAV	___1	-0.818867	-1.0269	-0.982755	-0.543703	0.289764	-0.953675	-1.12995	-0.635931	-0.206107	0.332331			0.81587	1.93711	1.07231	0.246617	0.969629	2.59243	1.41561	0.176305
A2AFQ0	E3 ubiquitin-protein ligase HUWE1	Huwe1	S	1907	CIRIALPAPRGSGTASDDEFENLRIKGPNAV	___1	2.91219	2.96436	2.24627	5.32159	5.12166	4.99285	4.25668	4.27744	5.07102	4.5562	+		2.51402	6.1681	2.41666	0.034209	0.304622	0.652804	0.330683	0.646348
A2AFQ0	E3 ubiquitin-protein ligase HUWE1	Huwe1	S	3759	KKAKQTGRLGSSGLGSASSIQAAVRQLEAEA	___1	-0.999495	-1.18905	-1.80976	-1.22337		-1.53867			-2.2538				0.109403	0	0	1	-0.715132	0	0	0.719572
A2AFQ0	E3 ubiquitin-protein ligase HUWE1	Huwe1	S	2595	RLLGPSAAADILQLSSSLPLQSRGRARLLVG	___1	-0.0167446				-1.37938	-0.929837	-0.917316	-1.56652	-1.86354				-1.36263	0	0	1	-0.725648	0	0	0.71945
A2AFQ0	E3 ubiquitin-protein ligase HUWE1	Huwe1	S	2596	LLGPSAAADILQLSSSLPLQSRGRARLLVGN	___1		-0.94603	-1.12749	-1.11263									-0.0758729	0	0	1	0			1
A2AFQ9	Gem-associated protein 5	Gemin5	S	1413	DEPSQEAERAPSQPPSPTEERNAPVSLPELT	___1	-0.625429	-1.3179		-1.10119		-1.78704			-1.58099				-0.129528	0	0	1	0.206047	0	0	0.720636
A2AFQ9	Gem-associated protein 5	Gemin5	S	757	KKKKKPTLRLPVKQDSSVGNEDESVKENSGP	___1	-0.879309	-0.802526	-0.312215	1.05116	0.731424	-1.09727	-2.07162			0.624487	+		1.55597	4.34119	2.03708	0.0603414	2.20893	0	0	0.7206
A2AFQ9	Gem-associated protein 5	Gemin5	S	48	RTSVFLVRVGPGAGASPGAPPFRVVGELVGH	___1					-0.904345	-2.18482		-2.52137	-0.560416	-0.974634				0	0	1	1.58557	4.32211	1.56582	0.137214
A2AG58	Uncharacterized protein CXorf23 homolog		S	592	KERLQNEDENIFHMASPTERNHQSPSFSKVK	___1		-1.47365		-1.72582			-1.25378	-0.894936	-1.7075	-1.11467			-0.252169	0	0	1	-0.336728	-0.754165	0.362862	0.615856
A2AG58	Uncharacterized protein CXorf23 homolog		S	309	RVSYDYRHKHHKLSESEQDFPDGRFHKHLKE	___1				-2.24673	-2.306	-2.3893	-2.45059	-2.41511	-2.51721	-2.78394				0	0	1	-0.232241	-1.14963	0.969511	0.432176
A2AG58	Uncharacterized protein CXorf23 homolog		S	600	ENIFHMASPTERNHQSPSFSKVKTIRADGFQ	___1	0.411238	0.208517				-0.268189	-0.975042	-0.888035	-1.33974					0	0	1	-0.62932	0	0	0.720989
A2AG58	Uncharacterized protein CXorf23 homolog		S	410	DCRKENASFSKQFDTSPKPEEKCYSLIKKKP	___1	1.48557	0.814905	0.739163	0.625837	0.384075	0.493958	-0.131702	0.0240879	0.69106	0.40078			-0.508256	-1.21248	0.678709	0.428768	0.417139	1.14041	0.668473	0.434053
A2AG58	Uncharacterized protein CXorf23 homolog		S	210	QRVQEESYPQSPRRGSEDFGTRNPFQKRYPE	___1			-1.94935	-0.0914364	-0.311201					-0.379383			1.74803	0	0	1		0	0	0.720483
A2AG58	Uncharacterized protein CXorf23 homolog		S	205	DELRHQRVQEESYPQSPRRGSEDFGTRNPFQ	___1	2.51582	2.31171	2.61768	2.603	1.97686		1.22688		2.14113	1.82824			-0.191807	-0.53184	0.288095	0.701458	0.757807	0	0	0.717637
A2AG68	Copper-transporting ATPase 1	Atp7a	S	270	LKNTPVKSSEGSQQKSPSYPSDSTTMFTIEG	___1					-0.597052		-1.9982		-0.942206					0	0	1	1.05599	0	0	0.717701
A2AGD9	Dual specificity testis-specific protein kise 2	Tesk2	S	340	KSPRPRRTIWLSRSQSDIFSHKPPRTVSVLD	___1				-2.10946					-1.94427	-1.97124				0	0	1		0	0	0.718102
A2AGH8	Mediator of R polymerase II transcription subunit 12	Med12	S	636	SRGDLAFGAPGPRPPSPFDDPTDDPERKEAE	___1				0.37426	-0.387217	-1.7813	-0.495955	-1.43086	-0.890265	-0.352226				0	0	1	0.614791	0.969238	0.477197	0.497107
A2AGH8	Mediator of R polymerase II transcription subunit 12	Med12	S	699	DFSLFSPTMPCEGKGSPSPEKPDVEKEVKPP	___1				-0.852865	-1.10913	-3.31028			-1.008	-1.18991				0	0	1	2.21132	0	0	0.717468
A2AGH8	Mediator of R polymerase II transcription subunit 12	Med12	S	701	SLFSPTMPCEGKGSPSPEKPDVEKEVKPPAK	___1				-1.27591	-1.42311				-1.03166	-1.32711				0	0	1		0	0	0.718822
A2AH22-7	Activating molecule in BECN1-regulated autophagy protein 1	Ambra1	S	1086	RSSQTGTESGAARTSSPQPSTSRGLPSEPGQ	___1			0.73491	-0.464497	-0.0190334			0.2971	-1.76892				-0.976675	0	0	1	-2.06602	0	0	0.718555
A2AH25	Rho GTPase-activating protein 1	Arhgap1	S	263	RQVLKYDDFLKSTQKSPATAPKPMPPRPPLP	___1	1.17674	1.65871	2.03091	1.40264	1.09706	1.07669	0.52495	1.09748	1.20746	1.54732			-0.372269	-0.84816	0.45312	0.560774	0.477684	1.28008	0.747967	0.394637
A2AH25	Rho GTPase-activating protein 1	Arhgap1	S	91	DEMPDFPKSDDSKSSSPEPVTHLKWDDPYYD	___1	0.916645	1.65482	1.60208	3.83705	3.88312	1.07458	1.46256	0.572233	4.4281	4.25578	+	+	2.4689	6.05981	2.39456	0.0360986	3.30548	7.53202	2.64037	0.0497273
A2AH75	Kinesin-like protein;Kinesin-like protein KIF1B	Kif1b	S	1138	HCNQFVTPPRMRRQFSAPNLKAGRETTV___	___1	-2.43578		-2.39035	-2.11802	-2.4483	-2.99631	-3.12671		-2.11616	-2.45554			0.129899	0.487069	0.286179	0.733712	0.775659	2.7527	1.29434	0.219449
A2AH75	Kinesin-like protein;Kinesin-like protein KIF1B	Kif1b	S	1050	ISNQQPPPQLRWRSNSLNNGQPKTTRCQATA	___1	-1.93003	-0.494841	-1.04321	-1.19905	-1.10593	-0.614882	-1.04027	-0.398157	-0.425845	-0.394688			0.00353909	0.00552196	0.00209383	0.957192	0.274169	0.797578	0.465276	0.570709
F8VQ93	Bromodomain and WD repeat-containing protein 3;PH-interacting protein	Brwd3;Phip	S	692	PNMDIPSSPNIGLRRSGQIEGVRQMHNNAPR;STSEVHSPPNIGLRRSGQIEGVRQMHSNAPR	___1	0.485218	0.835783	0.779531			0.308665	0.0508003	-0.0849533						0	0	1		0	0	0.723146
A2AHQ7	Phosphorylase b kise regulatory subunit alpha, liver isoform	Phka2	S	1015	ITRLRSEMKQMNRRASADEQFFPLGQTMSNS	___1	-0.0663795		-1.45803	1.39506	-0.37285		-1.14783		-0.550715	-0.385387			1.27331	1.03946	0.425808	0.516781	0.679776	0	0	0.723015
A2AHQ7	Phosphorylase b kise regulatory subunit alpha, liver isoform	Phka2	S	729	FPMILPTKVLSGHRKSLNLVDSPQPLLKTTP	___1	1.07799	-0.138866	1.25973	1.52563	2.49778	-1.27899	1.16582	-0.918821	2.06464	2.40461			1.27875	1.65489	0.813902	0.305941	2.57862	2.36157	1.09475	0.203129
A2AHQ7	Phosphorylase b kise regulatory subunit alpha, liver isoform	Phka2	S	735	TKVLSGHRKSLNLVDSPQPLLKTTPEYDYQW	___1	-2.67872	-2.21765	-1.90143			-2.44819	-1.4931	-2.44438	-1.95235	-1.86319				0	0	1	0.22079	0.431627	0.20146	0.764768
A2AI08	Taperin	Tprn	S	501	PVRPGLPVTFIDEVDSEEEAFQEAKLPSSAV	___1				-1.14886			-0.0737991							0	0	1		0	0	0.723885
A2AI08	Taperin	Tprn	S	184	SAATRTPTNRSLAPASPVRLSQPAPPISPVP	___1	-0.401634	-0.572548	-0.287339	-0.530161	-0.743629	-1.48421	-1.34081	-1.99867	-0.918765	-0.901386			-0.216388	-0.927416	0.692416	0.529625	0.69782	1.94964	1.13406	0.254145
A2AI08	Taperin	Tprn	S	457	AISDTDKCVRWQRPASPPPFLPATAEAEPAE	___1	0.193819	-1.42945	-1.43937		-0.966721				-1.29261	-1.28832			-0.0750513	0	0	1		0	0	0.723787
A2AI52	Ubiquitin carboxyl-termil hydrolase;Ubiquitin carboxyl-termil hydrolase 8	Usp8	S	689	QVPAERDREPSKLKRSYSSPDITQALQEEEK	___1	1.69768	1.08755	1.2001	1.4382			0.595903	-0.0720749	1.5185	1.34089			0.109761	0	0	1	1.16778	2.62072	1.11052	0.228118
A2AI52	Ubiquitin carboxyl-termil hydrolase;Ubiquitin carboxyl-termil hydrolase 8	Usp8	S	691	PAERDREPSKLKRSYSSPDITQALQEEEKRR	___1	1.03435	1.26632	1.06912	2.23982	2.16553	2.63163	2.4374	2.12804	2.40036	2.20284	+		1.07941	5.47172	2.80469	0.0407749	-0.0974215	-0.321407	0.177653	0.828128
A2AI52	Ubiquitin carboxyl-termil hydrolase;Ubiquitin carboxyl-termil hydrolase 8	Usp8	S	164	RQEMGREDSGAAAKRSVENLLDSKTKTQRIN	___1		-2.5693	-2.4185	-0.990829	-0.932543	-1.64337	-1.92655	-2.17942	-0.937135	-0.995255	+		1.53222	8.47296	2.55724	0.0467546	0.950254	3.15648	1.74605	0.140635
A2AI57	Transient receptor potential cation channel subfamily M member 7	Trpm7	S	1360	PEAGSSCGALFPSAVSPPELRQRRHGVEMLK	___1	-1.44606	-2.12507		-0.653961		-2.09075			-0.522386				1.1316	0	0	1	1.56836	0	0	0.722125
A2AI57	Transient receptor potential cation channel subfamily M member 7	Trpm7	S	1403	NSSPHMSSPPTKFSVSTPSQPSCKSHLESTT	___1	1.30626	0.309608	0.724219	1.53489	1.24845	0.732945	0.107452	-0.153631	1.48883	1.22359			0.611642	1.253	0.671313	0.417482	1.12729	2.48478	1.30266	0.188803
A2AI57	Transient receptor potential cation channel subfamily M member 7	Trpm7	S	1848	FPQDESSDLNLQSGNSTKESEATNSVRLML_	___1				-1.95039	-1.40792				-1.5657					0	0	1		0	0	0.721379
A2AI57	Transient receptor potential cation channel subfamily M member 7	Trpm7	S	1386	VEMLKIFNKNQKLGSSPNSSPHMSSPPTKFS	___1	-1.14763		-1.39145	-1.16506	-1.9635	-2.73312			-1.87738	-1.79668			-0.29474	-0.569636	0.257044	0.698621	0.896091	0	0	0.722419
A2AI57	Transient receptor potential cation channel subfamily M member 7	Trpm7	S	1566	YYSAVERNNLMRLSQSIPFVPVPPRGEPVTV	___1	-2.69343	-3.21862		-1.63006	-2.22774				-3.10859				1.02713	2.06324	0.910268	0.283965		0	0	0.71434
A2AI57	Transient receptor potential cation channel subfamily M member 7	Trpm7	S	552	YNSLGGNNRRSGRNTSSSTPQLRKSHETFGN	___1	-1.746	-0.955061	-2.03559	-2.6004	-2.53858	-1.5905	-2.25072	-2.79756	-2.20241	-2.19496			-0.990606	-1.91413	1.00756	0.252152	0.0142423	0.025871	0.0102095	1
A2AI57	Transient receptor potential cation channel subfamily M member 7	Trpm7	S	1501	STSLHSVQESCSRRASTEDSPEVDSKAALLP	___1	0.7167		-0.0254679		0.552204		-0.828077	0.0622807	0.180133	0.203438			0.206588	0	0	1	0.574684	1.05382	0.486847	0.496019
A2AIR2	E3 ubiquitin-protein ligase BRE1A	Rnf20	S	136	LTERKALVVPEPEPDSDSNQERKDDRERGDG	___1	-2.17587		0.0919218	2.95724			3.5412		2.38763	2.1742			3.99921	0	0	1	-1.26028	0	0	0.71422
A2AIR2	E3 ubiquitin-protein ligase BRE1A	Rnf20	S	138	ERKALVVPEPEPDSDSNQERKDDRERGDGQE	___1		-1.74231		0.27116	0.0617294	1.85258	1.29786	0.905394	-0.209115	-0.394941			1.90875	0	0	1	-1.65398	-3.58456	1.70813	0.120039
A2AIR2	E3 ubiquitin-protein ligase BRE1A	Rnf20	S	553	QDSEDLATHSSALKASQEDEVKSKRDEEERE	___1				1.53336	1.62871				0.770478	1.46732				0	0	1		0	0	0.714563
E9PZY8	Protein virilizer homolog	1110037F02Rik;Kiaa1429	S	173	NLKHADGEKEDQFNGSPPRPQPRGPRTPPGP	___1	3.99333	3.26451	3.74754	3.75443	3.21863	3.10163	2.91847	2.88003	3.13076	3.41774			-0.181929	-0.412577	0.200223	0.756703	0.307538	1.28857	0.94588	0.392263
E9PZY8	Protein virilizer homolog	1110037F02Rik;Kiaa1429	S	1627	FDLHSELERSFLSEPSSPGRSKTTKGFKLGK	___1	2.66558	2.39744		3.20774	3.19304		2.8513	2.30564	3.36159	3.19666			0.668882	2.85518	1.42007	0.186947	0.700654	1.81979	0.875492	0.321134
E9PZY8	Protein virilizer homolog	1110037F02Rik;Kiaa1429	S	1628	DLHSELERSFLSEPSSPGRSKTTKGFKLGKH	___1			2.75944			2.89718								0	0	1		0	0	0.713102
E9PZY8	Protein virilizer homolog	1110037F02Rik;Kiaa1429	S	584	LGDHIAEKTSAVPNHSEPDQDTDAVLERANP	___1				-1.53739	-1.29687				-1.20147					0	0	0.976741		0	0	0.713065
E9PZY8	Protein virilizer homolog	1110037F02Rik;Kiaa1429	S	133	NCLTLAIYGSVDRVISHDRDSPPPPPPPPPP	___1	0.630981	-0.765715		1.73757	1.04662	0.613818	0.137156	0.439629	1.35634	0.977129			1.45946	1.66012	0.694844	0.353164	0.769868	2.34236	1.36134	0.203799
E9PZY8	Protein virilizer homolog	1110037F02Rik;Kiaa1429	S	138	AIYGSVDRVISHDRDSPPPPPPPPPPPQPQP	___1	0.630981	-0.765715		1.73757	1.04662	0.613818	0.137156	0.439629	1.35634				1.45946	1.66012	0.694844	0.353038	0.959474	0	0	0.713904
A2AIV8	Caspase recruitment domain-containing protein 9	Card9	S	461	EDAQLSDKGVLADRESPEQPFMALNKEHLSL	___1	2.07129	1.6667	2.29776	1.28284	1.25387	1.8929	1.46721	1.89977	0.999049	1.6229			-0.743561	-2.19646	1.27917	0.206172	-0.442318	-1.11437	0.632501	0.443304
A2AIV8	Caspase recruitment domain-containing protein 9	Card9	S	451	QELSLPQDLEEDAQLSDKGVLADRESPEQPF	___1							-0.204062	-2.38407	-2.45862				0			1	-1.16455	0	0	0.716406
A2AIV8	Caspase recruitment domain-containing protein 9	Card9	S	528	NSWRQGEGDRGNTTGSDNTDTEGS_______	___1	-2.25418			-1.59025	-1.91446				-1.14085				0.50182	0	0	0.976643		0	0	0.716227
A2AIV8	Caspase recruitment domain-containing protein 9	Card9	S	431	QQLDMLILSSDLEDSSPRNSQELSLPQDLEE	___1				-1.26602			-1.4391							0	0	0.976545		0	0	0.716127
A2AIW3	Serologically defined colon cancer antigen 3 homolog	Sdccag3	S	218	PPWTLSDTDSRISPASPAGSPNADFAAHEES	___1	-0.412998		-1.64582	-1.43792		-1.24126							-0.408514	0	0	0.942682		0	0	0.716782
A2AIX0	72 kDa inositol polyphosphate 5-phosphatase	Inpp5e	S	103	LSLDDKGWRRRRFRGSQEDLTVQNGASPCRG	___1		-0.844765		-0.539713	-1.61551	0.121482	-1.45012	-1.86532	-0.450681	-0.918222			-0.232844	0	0	0.942773	0.380202	0.422295	0.175752	0.76815
A2AIX0	72 kDa inositol polyphosphate 5-phosphatase	Inpp5e	S	245	RLVRAHSNLGPSRPRSPLAGDDHSIHSARSF	___1	-0.602697	-0.962955	-0.765252	-2.23734	-1.97128	-2.74349	-2.52571	-1.89235	-2.15284	-2.51964	+		-1.32734	-4.96988	2.38096	0.0505905	0.0509419	0.111521	0.0479269	0.957655
A2AJ26	ATP-binding cassette sub-family A member 2	Abca2	S	1326	TTLEEVFLKVSEEDQSLENSEADVKESRKDV	___1	-0.766008	-1.40914	-1.93739	-0.920382		-1.24395	-2.20216	-1.8309	-0.819425	-0.917063			0.450466	0	0	0.942864	0.890759	1.92831	1.04201	0.257928
A2AJ26	ATP-binding cassette sub-family A member 2	Abca2	S	1330	EVFLKVSEEDQSLENSEADVKESRKDVLPGA	___1	0.332029	-0.0835991		-0.515368	-0.690626	-0.199527	-0.365414		-1.27475	-0.728386			-0.727212	-2.2339	1.07463	0.256422	-0.7191	-1.86538	0.892647	0.313031
A2AJ72		Fubp3	S	296	NDAGVRIQFKPDDGISPERAAQVMGPPDRCQ	___1		-1.73854	-0.844207	-2.33581	-2.69953	-1.22063	-2.06541	-2.62396	-2.81132				-1.22629	-2.10438	0.898698	0.275945	-0.841319	0	0	0.715613
A2AJ72		Fubp3	S	566	QAAFYGQTLGQAQAHSQEQ____________	___1				-1.0794					-0.781415	-1.78527				0	0	0.942956		0	0	0.726113
A2AJ88-3	Patatin-like phospholipase domain-containing protein 7	Pnpla7	S	377	HGSSCVTVSGPLLKRSCSVPLPSNHGEVDEL	___1				-0.495598	-1.16301				-1.83972	-1.66246				0	0	0.943047		0	0	0.726063
A2AJ88-3	Patatin-like phospholipase domain-containing protein 7	Pnpla7	S	379	SSCVTVSGPLLKRSCSVPLPSNHGEVDELRQ	___1				0.857391	-0.147043				0.795739	-0.406879				0	0	0.943138		0	0	0.725348
A2AJ90		Nsmf	S	60	DDVPIRTWFPKENLFSFQTATTTMQAISNFR	___1	0.538609	0.283222			-1.37132	-1.24397		-0.171412					-1.78224	0	0	0.94323		0	0	0.725471
A2AJH3	Glycylpeptide N-tetradecanoyltransferase;Glycylpeptide N-tetradecanoyltransferase 2	Nmt2	S	38	GIDGDNEEETEHAKGSPGGDLGAKKKKKKQK	___1	4.75385	4.96896	4.87268	3.59112	3.55051	3.90369	3.5111	3.57499	3.63523	3.6303	+		-1.29435	-7.12252	3.2618	0.0296043	-0.0304945	-0.118644	0.0662977	0.955093
A2AJH3	Glycylpeptide N-tetradecanoyltransferase;Glycylpeptide N-tetradecanoyltransferase 2	Nmt2	S	66	KQKRKKEKPNSGGTKSDSASDSQEIKIQQSS	___1	-1.36607			-2.26353	-1.53798	-0.582551	-1.86696	-0.708181					-0.534683	0	0	0.943321		0	0	0.725605
A2AJH3	Glycylpeptide N-tetradecanoyltransferase;Glycylpeptide N-tetradecanoyltransferase 2	Nmt2	S	72	EKPNSGGTKSDSASDSQEIKIQQSSKNPTIP	___1	-1.4042		-1.19654	0.244081	0.747074	-1.22066			0.844415	0.994701			1.79595	4.8267	1.65382	0.0941789	2.14022	0	0	0.726612
A2AJI1	MAP7 domain-containing protein 1	Map7d1	S	472	RKSRAAEEKEPAAPASPAPSPVPSPTPAQPQ	___1	0.303417	-1.28029	0.017993	0.129839	-0.299585	-0.432979	-1.53597	-1.76686	0.101655	-0.610481			0.234753	0.313339	0.129821	0.808343	0.990857	1.42787	0.71253	0.354867
A2AJI1	MAP7 domain-containing protein 1	Map7d1	S	382	LKKRQSLPASIRPRLSTGSELSPKSKARPSS	___1	-1.65612	-2.52845			-1.84917		-3.4008			-2.02092			0.243111	0	0	0.943413	1.37988	0	0	0.726484
A2AJI1	MAP7 domain-containing protein 1	Map7d1	S	78	PKQLPLEPGNPTGQISPQPAPPQEECPSSEA	___1	1.20682	0.916031				2.09991	0.574186							0	0	0.943504		0	0	0.726731
A2AJI1	MAP7 domain-containing protein 1	Map7d1	S	296	RNGRDQAVPVCPRSASASPLTPCSAPRSAHR	___1			-1.01447	-1.33619		-1.04266	-2.03956	-1.97136	-1.77046				-0.321713	0	0	0.943596	-0.0859286	0	0	0.726727
A2AJT5	Arginine/serine-rich protein PNISR	Pnisr	S	204	PGPPAPTQNRRERPPSFRDRQRSPIALPVKQ	___1	-1.31773			-1.63139	-2.69506				-2.20071	-1.98342			-0.845491	0	0	0.943687		0	0	0.726442
A2AJT5	Arginine/serine-rich protein PNISR	Pnisr	S	211	QNRRERPPSFRDRQRSPIALPVKQEPPQIDA	___1	0.530779	-1.25477	-0.00656605	-0.024128	-1.4772	-0.475457	-1.99741	-1.69674	-1.50082	-1.22017			-0.507141	-0.522038	0.220799	0.704954	0.0293721	0.041379	0.0156472	0.997603
A2AJT5	Arginine/serine-rich protein PNISR	Pnisr	S	726	LKRKRESERTFCRSGSISVKVIRHDSRQDSK	___1	-0.663181	1.28841	0.954963		-0.447424	0.346894	0.497854	0.322155	0.247071	0.548996			-0.974155	0	0	0.943779	0.00906579	0.0389108	0.0223039	0.999325
A2AKA9	Bromodomain-containing protein 3	Brd3	S	262	TTTPTTSAITASRSESPPPLSEPKQAKVVAR	___1	2.03873	1.92423	2.41779	2.52058	2.97057	2.15288	2.58983	1.88487	2.91028	3.19094			0.618661	1.74104	1.02721	0.290419	0.841413	2.18489	1.2221	0.224778
A2AKB9-4	DDB1- and CUL4-associated factor 10	Dcaf10	S	67	PPVAGSPRLPGGPAVSPAERAGEFAAPGALE	___1		-1.37289	-0.937268	-1.19687	-2.02423	-1.9677			-1.89538	-2.07586			-0.455472	-0.802571	0.36382	0.597011	-0.0179238	0	0	0.724588
F6RWM8	Integrin alpha-V;Integrin alpha-V heavy chain;Integrin alpha-V light chain	Itgav	S	57	QEREQLQPHENGEGNSET_____________	___1				-1.54254					-0.695855	-1.07474				0	0	0.94387		0	0	0.724545
A2AKX3	Probable helicase setaxin	Setx	S	1376	RVSRIVQGSDVLEADSDEPDDHRVSEPLAIS	___1				0.155539	-0.377243	0.206515	0.416426		-0.115319					0	0	0.943962	-0.42679	0	0	0.724608
A2AL12	Heterogeneous nuclear ribonucleoprotein A3	Hnrnpa3;Gm6793	S	112	PHKVDGRVVEPKRAVSREDSVKPGAHLTVKK	___1				-1.48407	-2.27594				-2.13232	-2.30576				0	0	0.944053		0	0	0.724353
A2AL12	Heterogeneous nuclear ribonucleoprotein A3	Hnrnpa3;Gm6793;Gm17190	S	116	DGRVVEPKRAVSREDSVKPGAHLTVKKIFVG	___1	0.33449	-0.323702	-0.054965	0.961678	-0.144987	-0.989642		-1.70087	0.669684	0.447063			0.423071	0.728724	0.353122	0.608496	1.90363	4.02777	1.44074	0.151863
A2AL12	Heterogeneous nuclear ribonucleoprotein A3	Hnrnpa3;Gm6793	S	290	YSGQQQSNYGPMKGGSFGGRSSGSPYGGGYG	___1	0.762253	1.34661	2.12394	1.94654	2.04784	0.704942	0.227407	0.474789	1.73992	1.82863			0.586251	0.960176	0.476089	0.516669	1.31523	4.6797	2.269	0.086934
A2AL12	Heterogeneous nuclear ribonucleoprotein A3	Hnrnpa3;Gm6793	S	298	YGPMKGGSFGGRSSGSPYGGGYGSGGGSGGY	___1	0.510071	1.21326	1.162			1.87437	1.10033	1.3465						0	0	0.944145		0	0	0.724428
A2AL50	Alkyldihydroxyacetonephosphate synthase, peroxisomal	Agps	S	78	QEAPSTNECKARRAASAAGASPAATPAAPES	___1	-0.512743		-0.731065	-0.582558	-0.790749	-1.96034	-2.2672		-1.22291	-0.680244			-0.0647492	-0.258132	0.149017	0.839375	1.16219	2.82284	1.18708	0.21355
A2AL50	Alkyldihydroxyacetonephosphate synthase, peroxisomal	Agps	S	83	TNECKARRAASAAGASPAATPAAPESGTIPK	___1	-0.126934	-1.39741	-0.616809	-0.168768	-0.0904369	-1.31097	-1.63525	-2.12168	-0.560817	-0.704058			0.584114	1.00973	0.509519	0.498424	1.05686	2.58535	1.37921	0.177177
A2ALA0	Surfeit locus protein 6	Surf6	S	97	NPMVSKQEKGLSSLGSPKDSQGTARESVFAL	___1	1.172	0.984056	0.828448	-0.219358	-0.640795	0.133018	-0.429632	-0.306711	-1.52146	-0.800123	+		-1.42491	-4.7065	2.22777	0.0539698	-0.959685	-2.14367	1.15404	0.228838
A2ALR5	Ubiquitin carboxyl-termil hydrolase 48	Usp48	S	161	KPDGEKDPDFNQSNGSTKRQKTSQQGYVAYQ	___1		-1.51388		-1.40122	-1.80925	-2.82081		-2.9925	-2.08732				-0.0913563	0	0	0.944236	0.819335	0	0	0.724493
A2ALS7	Rap1 GTPase-activating protein 1	Rap1gap	S	244	KSPTRKKSGPFGSRRSSAIGIENIQEVQEKR	___1	-2.29165	-3.27728	-0.84172	-0.769682	-0.938105	-2.85402	-1.75831	-2.21695	-0.304233	-0.133484			1.28299	1.26363	0.592518	0.414054	2.05757	3.99483	1.80249	0.104273
Q8K382	DENN domain-containing protein 1A	Dennd1a	S	592	SLDVEAPLQPLGQAKSLEDLRAPKDLREQPG	___1	3.25657	1.91537	2.45206	3.04817	3.05348	2.28144	1.63525	1.55112	2.49602	2.73767			0.509493	0.844718	0.413611	0.562092	0.794241	1.93175	1.077	0.2577
A2AMY5	Ubiquitin-associated protein 2	Ubap2	S	633	DQSSVHTRIAYQSSASPPDSAPGSVANGHGG	___1	2.99957	2.72895	3.22764	2.98857	3.31623	3.36928	3.20234	2.75959	3.11848	3.18219			0.167012	0.517754	0.29455	0.706379	0.0399321	0.118833	0.0572876	0.955027
A2AN08-5	E3 ubiquitin-protein ligase UBR4	Ubr4	S	619	EKAAPPPPPPPPPLESSPRVKSPNKQASGEK	___1	1.5785	0.285391	1.51341	-1.25038	0.738518	1.20078	0.740957	0.57547	0.453752	0.831282			-1.3817	-1.35616	0.638867	0.386647	-0.196554	-0.517942	0.273632	0.718099
A2AN08-5	E3 ubiquitin-protein ligase UBR4	Ubr4	S	620	KAAPPPPPPPPPLESSPRVKSPNKQASGEKG	___1	1.5785	0.285391	1.51341	0.956648	0.738518	1.20078	0.740957	0.57547	0.453752	0.831282			-0.278186	-0.428601	0.188906	0.749049	-0.196554	-0.517942	0.273632	0.717971
A2AN08-5	E3 ubiquitin-protein ligase UBR4	Ubr4	S	178	TVKTLSDVEDQKELASPVSPELRQKEVQMNF	___1	0.459454	-0.894108	0.555305	1.74382	1.28205	-0.218625	-0.266815	-0.826111	1.24162	1.17566			1.47272	2.02244	0.996457	0.233057	1.64582	4.66384	2.13262	0.0879501
A2AN08-5	E3 ubiquitin-protein ligase UBR4	Ubr4	S	181	TLSDVEDQKELASPVSPELRQKEVQMNFLNQ	___1	0.73476	-0.190052	0.599158	1.0339	0.539249	0.0645475	0.34972	-0.462086	0.655255	0.592411			0.405285	0.786364	0.396655	0.58359	0.639773	1.5686	0.888617	0.325197
A2AN08-5	E3 ubiquitin-protein ligase UBR4	Ubr4	S	2743	RVLRPRNKRRHVTLPSSPRSNTPMGDKDDDD	___1	-0.796865	-1.35769	-0.824237	-1.0297	-0.901871	-2.7179	-2.77798		-2.03376	-1.37593			0.0271473	0.0797417	0.0375189	0.920931	1.0431	2.42422	1.05886	0.243293
A2AN08-5	E3 ubiquitin-protein ligase UBR4	Ubr4	S	2744	VLRPRNKRRHVTLPSSPRSNTPMGDKDDDDD	___1	3.96299	2.76336	3.41488	3.58558	3.31503	2.25035	1.70045		2.78687				0.0698932	0.125067	0.051294	0.899923	0.81147	0	0	0.72403
A2ANY6		Mdn1	S	2906	RGLSRGFLEKAHDASSPSQPDLSSLVHLTRR	___1			-0.765691	1.47243						0.948952			2.23812	0	0	0.944328		0	0	0.723997
A2ANY6		Mdn1	S	4808	PGVDEEDSELVAKDDSLDAGNLNKNKKHQDE	___1	0.215837	0.936596	-0.280686	1.18301	1.78423	0.396052	-0.166874	0.217098	1.39593	1.74002			1.19304	1.96138	0.997599	0.242751	1.41922	4.05718	1.96631	0.100136
A2ANY6		Mdn1	S	4827	GNLNKNKKHQDEKEDSEPEDVEQGQEKINEQ	___1	3.64518	3.41288	3.50211	3.68604	3.428	3.49504	2.34788	2.88587	4.02183	3.78707			0.0369635	0.160773	0.0998985	0.883747	0.994853	1.85381	0.970224	0.270198
A2ANY6		Mdn1	S	5012	QGLQPQKEEEEEGEQSDAEEQVPEATERKEH	___1	0.849756	0.596369	-0.599418	0.775328	0.960779	0.338506	0.90856	0.798147	1.09703	0.64863			0.585818	0.860217	0.411621	0.555847	0.19109	0.502151	0.263885	0.725844
A2AP92		Map3k7	S	417	TAAYSKPKRGHRKTASFGNILDVPEIVISGN	___1	-1.80463		-1.9157	-0.880693	-1.2792		-2.49491			-1.8006			0.780218	2.54267	1.1962	0.219854	0.694313	0	0	0.724138
A2AP92	Mitogen-activated protein kise kise kise 7	Map3k7	S	389	SSVESLPPTSEGKRMSADMSEIEARIVATAA	___1	0.073576		-1.42087	-0.194477	-0.423567				-1.7636				0.364627	0.42599	0.169288	0.76019		0	0	0.724815
A2AP92	Mitogen-activated protein kise kise kise 7	Map3k7	S	439	VPEIVISGNGQPRRRSIQDLTVTGTEPGQVS	___1	-0.422482	-1.02676	0.368461	2.66189	2.87607	2.35428	2.32767	1.23789	2.58782	2.61535	+		3.12924	4.98613	2.01871	0.0508325	0.628304	1.09288	0.556526	0.451255
A2APB1	Ras association domain-containing protein 2	Rassf2	S	123	QISEVDMPVEGLETHSPTDSRGLKPVQEDTP	___1				1.32067	0.407503				0.845418	-0.660336				0	0	0.94442		0	0	0.724893
A2APB8	Targeting protein for Xklp2	Tpx2	S	486	VGVPEKKVIPATVPKSPVFALKNRIRVPIKD	___1	3.696	2.67952	3.42742	4.3559	3.91347	3.14876	2.13847	1.98964	4.10486	3.76933			0.867037	1.64891	0.871132	0.30635	1.51147	2.57749	1.27581	0.177788
A2APB8	Targeting protein for Xklp2	Tpx2	S	737	AVEVKSSELPLTVPVSPKFSTRFQ_______	___1	1.81754	0.587139	1.88032	2.01246	1.97353	1.67047	1.65587	0.707102	2.19237	1.85197			0.56466	0.877228	0.425556	0.54899	0.677689	1.27727	0.670456	0.395616
A2API1	G1/S-specific cyclin-E2	Ccne2	S	20	SRLQAKQHAQPNQPDSPQETQIIQAKKRKTA	___1	3.01571	2.37951	2.49829	2.43645	1.31467	3.32457	2.98379	2.97303	2.58606	1.57797			-0.755605	-1.28459	0.658687	0.407818	-1.01178	-2.00682	1.05825	0.245077
Q3U8S1	CD44 antigen	Cd44	S	320	LVINGGNGTVEDRKPSELNGEASKSQEMVHL	___1	0.827074	-0.838261	0.147073	0.832813	1.68866	-1.04248	-0.216911	-1.75342	0.921636	1.38039			1.21544	1.51763	0.741596	0.338277	2.15528	3.08731	1.43567	0.146499
Q3U8S1	CD44 antigen	Cd44	S	329	VEDRKPSELNGEASKSQEMVHLVNKEPSETP	___1	3.16456	4.1685	3.36994	2.99852	3.05664	2.00262	2.51777	2.47968	3.68957	3.71943			-0.540088	-1.08908	0.575376	0.471777	1.37114	4.36319	2.11192	0.0918403
Q3U8S1	CD44 antigen	Cd44	S	358	TPDQCMTADETRNLQSVDMKIGV________	___1	-1.75597	-2.11956		-1.00658	-1.65727	-2.67584			-1.72929	-1.77449			0.605843	1.28169	0.609867	0.444993	0.923949	0	0	0.724638
A2AQ19	R polymerase-associated protein RTF1 homolog	Rtf1	S	702	ITSKAPPAKDGAPRRSLNLEDYKKRRGLI__	___1	-0.174675	-0.800175	-0.0902147	-2.19043	-2.28279	-0.176238	-0.879593	-0.958042	-2.18714	-1.40901	+		-1.88159	-4.81094	2.12416	0.0540541	-1.12679	-2.11598	1.09683	0.231736
A2AQ41	Formin-binding protein 1	Fnbp1	S	358	PPASASPSAVPNGPQSPKQPKEPLSHRFNEF	___1	-0.958479	-0.857384	0.383611	-0.754107	-0.535934	-0.213454		-0.315229	-1.06896	-0.831818			-0.167603	-0.252807	0.104937	0.836955	-0.686048	-2.99545	1.47365	0.198697
A2AQ41	Formin-binding protein 1	Fnbp1	S	491	VEGRLPARSEQARRQSGLYDGQTHQTVTNCA	___1	1.43307	0.00361252	0.899543	0.821205	0.0386105		-0.60425		1.21632	0.372417			-0.348834	-0.489712	0.215557	0.720899	1.39862	0	0	0.724675
A2AQ41	Formin-binding protein 1	Fnbp1	S	296	DIEFEDYTQPMKRTVSDNSLSSSKEGKPELR	___1	4.66445	5.06349	4.81819	4.00167	4.91984	4.48669	3.93609	4.09018	4.69781	4.83471			-0.387959	-0.819133	0.425463	0.573291	0.59528	1.87323	1.14425	0.266202
A2AQ41	Formin-binding protein 1	Fnbp1	S	299	FEDYTQPMKRTVSDNSLSSSKEGKPELRFGG	___1		-1.42941	-1.07603	-2.03924			-1.12364			-1.2841			-0.786522	0	0	0.944511	-0.160461	0	0	0.724672
A2AQD6	Sperm-specific antigen 2 homolog	Ssfa2	S	90	KIAIWLKDCRTPLGASLDEQSSGTPKGVLVR	___1	-0.636805	-1.91213	-1.1409	-0.795166	0.202694	-0.505881	-2.09073	-1.72441	-1.31202	0.0172958			0.933709	1.32213	0.655319	0.396941	0.792979	0.888587	0.408154	0.529299
A2AQD6	Sperm-specific antigen 2 homolog	Ssfa2	S	640	EHPPLAATGELPREESVESDVEKGSECEFAQ	___1	0.400644	-0.329458	-0.412999	2.35585			-0.0297985						2.46979	0	0	0.944603		0	0	0.724694
A2AQD6	Sperm-specific antigen 2 homolog	Ssfa2	S	109	QSSGTPKGVLVRNGGSFEDDLSLGAEANHLH	___1				-2.05618			-0.954618			-0.34197				0	0	0.944695	0.612648	0	0	1
A2AQD6	Sperm-specific antigen 2 homolog	Ssfa2	S	667	EFAQYTTHHILRSLASFEAQGSGMSSEKKTG	___1							-2.09178	-1.83334	-2.2003	-0.776318			0			1	0.474255	0.575818	0.236927	0.702295
A2AQD6	Sperm-specific antigen 2 homolog	Ssfa2	S	738	RYLLAKAGYPLRRSQSLPTTLLSPVRVVSSV	___1	1.00676	0.954865	0.95255	1.39032	1.41605	1.04589	1.06131	0.222731	1.67578	1.6396			0.431791	3.46051	3.38534	0.0955602	0.881051	1.92433	1.04239	0.259209
A2AQE2	Selenocysteine insertion sequence-binding protein 2-like	Secisbp2l	S	1084	PKPSSNMGKEHPDSSSPPQST__________	___1	-2.48774					-1.94184			-0.556272	-0.319088				0	0	0.944786	1.50416	0	0	1
A2AQH4	BCL-6 corepressor-like protein 1	Bcorl1	S	1448	RSKGRWSQQKTRSSKSPTPVKPTEPCTPSKY	___1	0.318808	-0.178169	0.0683374	-0.949986	-1.54348	0.574489	-0.796934	-0.564518	-0.705035	-1.26009			-1.31639	-3.38849	1.70471	0.0971284	-0.720243	-1.05166	0.514453	0.465282
A2AQN2	Gamma-glutamyltransferase 7;Gamma-glutamyltransferase 7 heavy chain;Gamma-glutamyltransferase 7 light chain	Ggt7	S	72	DPDSFLKSARLQRLPSSSSEMGSQDGSPLRE	___1	0.144468		-1.10021	0.100567	-1.12206				-0.625527	-1.49455			-0.0328746	-0.033809	0.0117254	0.943693		0	0	1
A2AQN5	Acetyl-coenzyme A synthetase, cytoplasmic	Acss2	S	263	IVVKHLGRAELGMNDSPSQSPPVKRPCPDVQ	___1	2.30175	2.16567	2.74562	2.42973	3.15906	1.6044	1.86244	2.16519	3.17878	3.64919			0.390053	0.860051	0.455384	0.555731	1.53665	4.12017	1.95522	0.101993
A2AQN5	Acetyl-coenzyme A synthetase, cytoplasmic	Acss2	S	265	VKHLGRAELGMNDSPSQSPPVKRPCPDVQIC	___1			2.21336							2.30543				0	0	0.944878		0	0	1
A2AQN5	Acetyl-coenzyme A synthetase, cytoplasmic	Acss2	S	267	HLGRAELGMNDSPSQSPPVKRPCPDVQICWN	___1	1.38442		1.43064	-1.09634		0.828952	0.568954	0.324776					-2.50387	0	0	0.94497		0	0	1
A2AQN5	Acetyl-coenzyme A synthetase, cytoplasmic	Acss2	S	30	RAREETGAEGRVRGWSPPPEVRRSAHVPSLQ	___1	-2.16405			-2.02627		-3.577			-2.60925				0.137779	0	0	0.945062	0.967749	0	0	1
A2AR02	Peptidyl-prolyl cis-trans isomerase G	Ppig	S	685	NSSSNNREKKADREQSPVSKTKQSSQDNEVK	___1	1.32547	1.24946	0.762912	0.653463	1.12308	-0.643117	0.149223	0.00644302	0.755486	0.441715			-0.224338	-0.579637	0.308501	0.678806	0.761084	1.74642	0.965479	0.288289
A2AR02	Peptidyl-prolyl cis-trans isomerase G	Ppig	S	395	KGDKSELNEIKENQRSPVRVKEKKITDHRHM	___1	0.128134	-0.34	-1.95578	-0.958885	-1.71663	-1.9641	-1.36807	-1.55082	-2.00879	-2.9655			-0.615211	-0.639192	0.278074	0.653892	-0.85948	-1.64338	0.869351	0.308638
A2AR02	Peptidyl-prolyl cis-trans isomerase G	Ppig	S	413	RVKEKKITDHRHMSESPNRKVEKEKKAKDHK	___1	-1.73841			0.813974	-0.0883446			-2.70919	0.783689	0.061779			2.10122	0	0	0.945153	3.13192	0	0	1
A2AR02	Peptidyl-prolyl cis-trans isomerase G	Ppig	S	373	PHWRQEMQRAQRMRVSSGERWIKGDKSELNE	___1	3.10577	1.6195	2.3887	2.5198	1.53084		0.842653	0.572853		1.18204			-0.346001	-0.452046	0.194492	0.738457	0.47429	0	0	1
A2AR02	Peptidyl-prolyl cis-trans isomerase G	Ppig	S	694	KADREQSPVSKTKQSSQDNEVKSSTLKNQED	___1				2.19747	2.94809		-0.0541916			2.66132				0	0	0.945245	2.71552	0	0	1
A2ARJ0	Sigl transducing adapter molecule 1	Stam	S	153	TFPAIGSQAAEQAKASPALVAKDPGTVATKK	___1	-0.745068	-1.76647	-1.33425	-1.84008		-2.66078	-2.71318	-3.24597					-0.558148	0	0	0.94259		0	0	1
F6Q5C6	Inositol hexakisphosphate and diphosphoinositol-pentakisphosphate kise 1	Ppip5k1	S	160	CPGKASDEPDRALQTSPQPVEGTGLPRRSPL	___1	-1.3955		-0.896647	-0.967695	-1.99832	-1.84918	-1.80317		-0.896834	-1.80389			-0.336931	-0.50101	0.210565	0.727035	0.475809	0.858689	0.392874	0.568334
A2ARP8	Microtubule-associated protein 1A;MAP1A heavy chain;MAP1 light chain LC2	Map1a	S	905	VIEKAELEEMEEVHPSDEEEEETKAESFYQK	___1	0.458326	-0.446106	-0.252345		1.03568	-0.670472	-0.347544	0.193094	0.624595	1.21989			1.11572	0	0	0.942408	1.19722	2.42505	1.2532	0.197306
A2ARP8	Microtubule-associated protein 1A;MAP1A heavy chain;MAP1 light chain LC2	Map1a	S	1219	HPGEPALGEVEERCLSPDDSTVKMASPPPSG	___1	-0.848255	-1.45123	-1.25116	-0.807041	-1.44803	-1.20714							0.0560099	0.129996	0.0573262	0.898024		0	0	1
A2ARP8	Microtubule-associated protein 1A;MAP1A heavy chain;MAP1 light chain LC2	Map1a	S	1818	EDKSTTPKEMTLDQKSPEKAKGVEQQDGAVP	___1	-0.535154		-1.09205	-0.626141	-0.482561				-1.04885				0.259252	0.668944	0.334948	0.655958		0	0	1
A2ARP8	Microtubule-associated protein 1A;MAP1A heavy chain;MAP1 light chain LC2	Map1a	S	1886	TSPTRGEPVPAWEGKSPEQEVRYWRDRDITL	___1	-1.65542	-1.39536	-0.714602	-0.249336	0.100578			-2.5908	-0.244632	-0.395046			1.18075	2.43512	1.26236	0.172387	2.27096	0	0	1
A2ARP8	Microtubule-associated protein 1A;MAP1A heavy chain;MAP1 light chain LC2	Map1a	S	1146	TISPTSSLEEDKGFKSPPCEDFSVTGESEKK	___1			-2.18917	-0.946554	-1.05735	-1.16525		-2.43199	-0.8814				1.18722	0	0	0.939587	0.917221	0	0	1
A2ARP8	Microtubule-associated protein 1A;MAP1A heavy chain;MAP1 light chain LC2	Map1a	S	1229	EERCLSPDDSTVKMASPPPSGPPSAAHTPFH	___1	-0.997229		-1.02263	-1.87036	-1.48281	-2.18188		-2.32403	-2.54074	-1.72181			-0.666653	-2.26603	1.12272	0.251944	0.121678	0.235997	0.0983945	0.888377
A2ARP8	Microtubule-associated protein 1A;MAP1A heavy chain;MAP1 light chain LC2	Map1a	S	1443	SPSKETSLDISSKQLSPESLGTLQFGELSLG	___1	-1.23032		-1.17961	0.186205	-0.439398		-1.40413	-2.43022	0.565248	-0.458345			1.07837	2.60585	1.12345	0.2136	1.97063	2.38958	0.947672	0.246214
A2ARP8	Microtubule-associated protein 1A;MAP1A heavy chain;MAP1 light chain LC2	Map1a	S	1300	PEEAMSEEGKVPLSRSPQAQDTLGSLAGGQT	___1	-0.199013	-0.542601	0.436847	1.05184	0.944117	0.50644	0.325207	0.429087	1.91833	0.808929			1.09957	2.3268	1.22214	0.184293	0.943384	1.81781	0.95953	0.276486
A2ARP8	Microtubule-associated protein 1A;MAP1A heavy chain;MAP1 light chain LC2	Map1a	S	1133	EATQGLDYVPSAGTISPTSSLEEDKGFKSPP	___1			-1.12461	-0.322855	-0.0290375		-0.715937		0.181458	0.658678			0.94866	0	0	0.942316	1.136	0	0	1
A2ARP8	Microtubule-associated protein 1A;MAP1A heavy chain;MAP1 light chain LC2	Map1a	S	2027	PEMTGQRVPSAPGQESPVPDTKSTPPTRNEP	___1	1.3208	-0.502228	1.14658	2.00044	1.51107	0.784926		0.464354	1.84469	1.48307			1.10071	1.26272	0.603754	0.414167	1.03924	3.04201	1.30071	0.195892
A2AS44	Plakophilin-4	Pkp4	S	336	QTRVASPSQGQVGSSSPKRSGMTAVPQHLGP	___1		1.0748	0.847562			0.618985		0.471762						0	0	0.939678		0	0	1
A2AS44	Plakophilin-4	Pkp4	S	313	PNGPVPQYQTTTRVGSPLTLTDAQTRVASPS	___1	-0.413542	-2.15784	-1.03999	-1.29816	-2.97931	-1.03937	-1.85964	-2.30481	-2.14893				-0.934946	-0.926598	0.420935	0.529909	-0.414322	0	0	1
A2AS70	Protein AF-10	Mllt10	S	613	LGGRGSSPRGSLSPRSPVSNLQLRYDQPSNS	___1	-0.0160828	-0.600786	0.123553	-0.0735531	-0.17355	-0.759753	-1.17646	-1.40067	-0.0613337	-0.220915			0.0408872	0.105151	0.047497	0.908659	0.971172	2.77788	1.52135	0.164662
Q8BSD8		9430015G10Rik	S	134	VLQPGETAAMVPLPQSSVRKPRYIRREQHPD	___1	-1.19563	-0.37188	-1.57641	-1.03192		-0.834466	-1.15669	-0.694567	-1.65032	-2.0023			0.0160468	0	0	0.939769	-0.931073	-2.90948	1.61721	0.157787
Q8BSD8		9430015G10Rik	S	135	LQPGETAAMVPLPQSSVRKPRYIRREQHPDK	___1	-1.19563	-0.37188	-1.57641	-1.03192		-0.834466	-1.15669	-0.694567	-1.65032	-2.0023			0.0160468	0	0	0.939859	-0.931073	-2.90948	1.61721	0.157664
A2ASY0	Transcription initiation factor TFIID subunit 3	Taf3	S	90	LSPVRVQDRADLAPPSPQPPMLAPFAKSQLP	___1	-0.777153	-1.81512	-1.00619			-2.22679	-2.93814	-2.6465						0	0	0.93995		0	0	1
A2ASY0	Transcription initiation factor TFIID subunit 3	Taf3	S	30	EVINDENFLGKRPLDSPEVEEMPSMKRPRLL	___1	-1.87018		-3.02959	0.990858	0.317835	-0.616385			-0.248315	-0.59058			3.10423	4.02991	1.36052	0.120748	0.196938	0	0	1
A2ATI9	Golgi reassembly-stacking protein 2	Gorasp2	S	398	TTAKADASSLTVDVTSPASKVPTTVEDRVSD	___1	0.775852	-0.334272	0.656924	0.779951	0.779655	0.348672	-0.0669327	-0.649612	0.319331	0.122484			0.413635	0.746231	0.366841	0.59974	0.343532	0.714349	0.36292	0.613255
A2ATI9	Golgi reassembly-stacking protein 2	Gorasp2	S	412	TSPASKVPTTVEDRVSDCTPAVEKPVSDADA	___1	-0.171638	-1.37537	-1.06106	0.507116	-0.212534	-0.24083			0.0299864	-0.806414			1.01665	1.59571	0.810437	0.320016	-0.147383	0	0	1
A2ATP5	Myelin expression factor 2	Myef2	S	405	DFGRGDIGLSRGFGDSFGRLGGSMSGMSTVT	___1	-1.78762			-2.33959	-2.86621	-3.65459	-2.74924						-0.815277	0	0	0.940041		0	0	1
A2ATP5	Myelin expression factor 2	Myef2	S	16	MADADKSEAAAGDDGSQQQPAEPRRDTHPGE	___1		-2.08699		0.377001	-0.261614	-2.41547		-3.32655	-0.991759	-0.732178			2.14469	0	0	0.940132	2.00904	3.50208	1.28951	0.170115
A2ATS4	Large neutral amino acids transporter small subunit 3	Slc43a1	S	424	DCVDAPTEGTLNENASFGDARDGASTKFTRP	___1				-0.174274	-0.140041	-2.18774			-0.283116					0	0	0.940223	1.90462	0	0	1
A2ATS4	Large neutral amino acids transporter small subunit 3	Slc43a1	S	293	THVTIVGQRLSQKSPSLEEGADAFISSPDIP	___1		-1.59626		-1.03512	-0.300259	-1.94759		-1.22653	-0.0673018	-0.376635			0.928567	0	0	0.940313	1.3651	2.77286	1.13319	0.217109
Q3TUJ9	Tumor protein D54	Tpd52l2	S	172	KVVGGRENGSDNLPPSPGSGDQTLPDHAPF_	___1	1.44292	0.698803	0.92166	1.96508	1.32204	1.2001	0.779642	0.567816	1.91408	1.54034			0.62243	1.31843	0.714514	0.397848	0.878026	2.32663	1.29534	0.20701
Q3TUJ9	Tumor protein D54	Tpd52l2	S	12	____MDSASQDINLNSPNKGVLSDFMTDVPV	___1	0.591124	1.2117		1.35629	1.22119	1.28756	0.741844	1.31677	1.62154	1.66443			0.387325	0.927596	0.459806	0.554611	0.527593	1.54313	0.930949	0.332084
Q3TUJ9	Tumor protein D54	Tpd52l2	S	146	ISRKLGDMRNSATFKSFEDRVGTIKSKVVGG	___1	5.69202	3.71577	4.19822	4.10795	3.38146	4.04928	2.71285	3.40902	3.59692	3.39575			-0.790635	-0.864736	0.394481	0.553518	0.105949	0.175466	0.072162	0.923491
A2AUE1	DJ homolog subfamily C member 5	Djc5	S	10	______MADQRQRSLSTSGESLYHVLGLDKN	___1	2.68791	2.35281	2.40853	4.21614	4.09245	2.15037	3.58915	2.19565	4.40001	3.90799	+		1.67121	6.91862	2.88397	0.0303762	1.50894	2.04846	1.00664	0.238908
A2AUE1	DJ homolog subfamily C member 5	Djc5	S	15	_MADQRQRSLSTSGESLYHVLGLDKNATSDD	___1		-2.67352	-2.82526	-2.22305	-2.12886				-2.54314	-2.50904			0.573437	3.02924	1.63072	0.173672		0	0	1
A2AUK7	Band 4.1-like protein 1	Epb4.1l1;Epb41l1	S	633	MIPGPQTVATEIRSLSPIIGKDVLTSTYGAT	___1	-3.24789	-2.70256	-2.44143	-2.2672	-2.23672	-2.53994	-2.44158	-3.1249	-2.0069	-1.94149			0.545332	1.34016	0.760267	0.391205	0.727943	1.93388	1.10741	0.257345
A2AUL9	Eukaryotic translation initiation factor 2-alpha kise 4	Eif2ak4	S	230	RDPAGHRAAAILHGGSPDFVGNGKARTYSSG	___1	-0.873541	-1.67517	-1.02188			-1.01226	-3.13352	-1.89509						0	0	0.940404		0	0	0.990496
A2AUM6	Sigl recognition particle 14 kDa protein;Sigl recognition particle 14 kDa protein, N-termilly processed	Srp14	S	45	LKKYDGRTKPIPRKSSVEGLEPAENKCLLRA	___1	1.28833	0.351416		1.63681	1.58212	-0.114497			1.39258	1.54265			0.789595	1.38707	0.629914	0.417886	1.58211	0	0	0.990416
A2AUM9	Centrosomal protein of 152 kDa	Cep152	S	1575	RSPSEMPRLKALMCGSPTETDSIASEKSQGV	___1	-1.80828			-1.12646	-0.953918		-0.141062	0.93067	-0.65034	-0.962883			0.768092	0	0	0.940495	-1.20142	-1.82534	0.784466	0.320591
A2AUM9	Centrosomal protein of 152 kDa	Cep152	S	1587	MCGSPTETDSIASEKSQGVGSQDSPVKDGVG	___1	-0.210863	-0.00473595	-0.34036	-1.31106	-1.65503	-0.640056	-1.05848	-0.674831			+		-1.29773	-4.63708	2.26053	0.0544		0	0	0.994172
A2AUM9	Centrosomal protein of 152 kDa	Cep152	S	1595	DSIASEKSQGVGSQDSPVKDGVGPSSSPAWP	___1		-1.39602		-1.10707	-0.963434	-1.23531		-1.32159	-0.446034	-0.38732			0.360765	0	0	0.940586	0.861776	5.66279	2.43812	0.108989
F6QQP6	Disabled homolog 2-interacting protein	Dab2ip	S	582	PGTRLRQQSSSSKGDSPELKPRAMHKQDLAV	___1	-1.09779	1.88342	1.17883	0.287943	0.67058	1.09838	-0.0913086	-0.817812	0.814769	0.973833			-0.175558	-0.138224	0.0504854	0.894094	0.831215	1.0094	0.476404	0.483155
A2AUY4		Baz2b	S	1437	GKHPLGSVPSATTAQSPVGKTDASLFSSGSG	___1	1.7922	0.813955	1.78623	1.60626	1.3883	0.484607	0.396313	-0.151581	0.574828	1.40452			0.0331529	0.0628516	0.0254582	0.929484	0.746562	1.48718	0.795105	0.340059
A2AUY4		Baz2b	S	1513	TTLVTPQSQPPSKSPSPAPAALLGPSSVQSP	___1	-0.678642	-1.3196	-0.592013	-0.13649	-0.812258		-1.94515	-2.00882	-1.17192				0.389045	0.795895	0.408093	0.580703	0.805065	0	0	0.993983
A2AUY4		Baz2b	S	1527	PSPAPAALLGPSSVQSPPGLNPFALSPLQVK	___1				-1.35437	-1.05569				-0.997848					0	0	0.940677		0	0	0.987701
A2AV19	Exosome complex component RRP4	Exosc2	S	94	EVGDIVVGRITERRRSAEDELAMRGFLQEGD	___1	-1.69374	-2.1678		-0.990623	-1.18456	-1.70757	-2.42029	-2.43626	-1.49494	-2.09153			0.843181	2.36783	1.09057	0.239721	0.394802	0.819686	0.423662	0.56052
A2AVJ7	Ribosome-binding protein 1	Rrbp1	S	187	ATPKEVPMVAVPPVGSKASSPATSSQGKKGQ	___1	-1.65375		-2.66941	-2.36941		-1.67115							-0.207828	0	0	0.940768		0	0	0.98663
A2AVJ7	Ribosome-binding protein 1	Rrbp1	S	645	KKAEGAPNQGKKKDGSPSQAKKVDAAANQGK	___1	1.20781	1.18338	1.96214	0.626125	0.774426	1.84915	1.2885		0.61704	1.03116			-0.750833	-1.72769	0.956457	0.293353	-0.744722	-1.66044	0.779667	0.344735
A2AVJ7	Ribosome-binding protein 1	Rrbp1	S	625	TKQEGVSNQVKKSEGSPNQGKKAEGAPNQGK	___1	3.33023	1.4344	2.72989	2.79166	2.29186	1.78234		1.46943	2.63453	1.09661			0.0435905	0.051536	0.0190569	0.934654	0.239683	0.270914	0.102983	0.865327
A2AVJ7	Ribosome-binding protein 1	Rrbp1	S	1331	LSDMRSHVEDGDVAGSPAVPPAEQDPMKLKT	___1	-0.731726			-0.337383	-1.20536				-0.623149	-1.86746			-0.0396452	0	0	0.940859		0	0	0.986517
A2AVR6		Acot11	S	23	PSGKADVSLASQLRRSPPCTFLGQGFASMFS	___1			-1.59713	-2.41581					-2.41678	-2.33174			-0.818688	0	0	0.94095		0	0	0.986818
A2AWA9	Rab GTPase-activating protein 1	Rabgap1	S	42	LVSRQGDETPSTNNGSDDEKTGLKIVGNGSE	___1	0.138845	0.346283		0.429979	1.10185	-0.321965	-1.2006	-0.138323	-0.367307	0.47777			0.523351	1.15893	0.560634	0.477667	0.60886	0.970266	0.478837	0.497193
A2AWF8	Protein-tyrosine-phosphatase;Receptor-type tyrosine-protein phosphatase eta	Ptprj	S	836	IFWRKKRTDAKNNEVSFSQIKPKKSKLIRVE	___1	-1.40026	-1.08865	-2.56035		-1.23917	-1.06906	-2.22574	-1.44667	-0.29757	-1.25669			0.443912	0	0	0.941041	0.803358	1.20513	0.599874	0.414686
A2AWF8	Protein-tyrosine-phosphatase;Receptor-type tyrosine-protein phosphatase eta	Ptprj	S	838	WRKKRTDAKNNEVSFSQIKPKKSKLIRVENF	___1		-1.26818	-2.2164	-0.552694	-0.914053	-1.142		-1.00191	-0.0167742	-0.0311565			1.00892	1.66112	0.732651	0.352789	1.04799	6.1496	2.3483	0.100765
H7BX50	MAX gene-associated protein	Mga	S	1449	ERLHGGKGLPFYAGLSPSGKLVAYKRKPSST	___1	-0.441973	-1.13085	-0.188603	-3.52252	-1.86788	-1.35418	-1.80033	-1.70287		-3.42492			-2.10806	-2.5841	1.21996	0.157869	-1.8058	0	0	0.989212
H7BX50	MAX gene-associated protein	Mga	S	848	KLMETNIGFSSNAPTSPVVYQLPTKSTSYVR	___1	-0.868196			-0.144737		-2.13553			-0.661023				0.723459	0	0	0.941132	1.4745	0	0	0.989321
H7BX50	MAX gene-associated protein	Mga	S	287	KQRNSSDQEGNSVSSSPAHRVRLTEGEGSEI	___1	-1.10502	-0.400232	-0.685023		-2.16738	-0.875123	-1.13227	-1.46559	-2.02933				-1.43728	0	0	0.941223	-0.871672	0	0	0.989646
H7BX50	MAX gene-associated protein	Mga	S	2690	DDDFSENEKQLGDTASEPDVLKIVIDPEIKD	___1			-0.218387			0.131917		-1.02002	-1.99176					0	0	0.941314	-1.54771	0	0	0.98838
H7BX50	MAX gene-associated protein	Mga	S	921	GRTKSSYKSILPYPVSPKQKNSHVSQGDKIT	___1	-1.20468	-1.40877	-0.361634	-1.5119	-1.6289	-1.01905	-0.433426	-1.33601	-1.82708	-1.46832			-0.578701	-1.12141	0.58762	0.458586	-0.718206	-1.53937	0.838788	0.331722
H7BX50	MAX gene-associated protein	Mga	S	448	DNLEADHPSYKWLPNSPGVAKAKMFKLDAGK	___1	-0.78923	-2.83881	-1.66956	-2.80826		-2.26803							-1.04239	0	0	0.941405		0	0	0.98895
A2AWS5	Histone deacetylase;Histone deacetylase 5	Hdac5	S	662	LGRTQSSPAAPGSMKSPTDQPTVVKHLFTTG	___1	-2.27398	-1.84854		-0.166105	-0.581169	-2.56222	-2.7068	-2.80327	-0.482375	-0.485924		+	1.68762	4.24897	1.52815	0.112565	2.20662	11.5871	3.82129	0.0169091
Q6NZM9-2	Histone deacetylase;Histone deacetylase 5;Histone deacetylase 9;Histone deacetylase 4	Hdac5;Hdac9;Hdac4	S	74	GMYDAKDDFPLRKTASEPNLKLRSRLKQKVA;GPYDSRDDFPLRKTASEPNLKVRSRLKQKVA	___1	-1.01757	-1.19522	-0.215354	-1.30875	-1.26117	-1.30858		-1.33038	-0.409656	-0.242685			-0.475576	-0.971514	0.509595	0.513033	0.99331	5.39274	2.14826	0.112291
A2AWS5	Histone deacetylase;Histone deacetylase 5	Hdac5	S	652	LSLATVPHQALGRTQSSPAAPGSMKSPTDQP	___1	-2.31676	-0.617012				-1.84272			-2.9856					0	0	0.941496	-1.14288	0	0	0.988274
A2AWT6	Nucleolar transcription factor 1	Ubtf	S	447	RKPGGEREDRGKLPESPKRAEEIWQQSVIGD	___1	3.48335	3.00671	3.37083	2.43221	2.3225	2.31414	1.85198	1.23824	1.92298	2.30608			-0.909614	-3.13501	1.76026	0.113428	0.31308	0.594224	0.287002	0.677593
A2AWT6	Nucleolar transcription factor 1	Ubtf	S	601	QRQYKVHLDLWVKSLSPQDRAAYKEYISNKR	___1	0.167103	1.40324	1.13077	-0.563383	-0.130198	0.93397	0.67099	0.786549	-0.300527	0.227631			-1.24716	-2.04352	1.0354	0.231354	-0.833618	-2.60514	1.49164	0.174974
A2BDW0	Tyrosine-protein kise BTK	Btk	S	55	YEYDFERGRRGSKKGSIDVEKITCVETVIPE	___1	-0.677206		-0.351687	-0.0945969	-0.435919				-0.671067	-0.182333			0.249189	0.742009	0.396362	0.623858		0	0	1
A2BE91	WD repeat-containing protein 34	Wdr34	S	15	_MAMCASPRPFRRVGSAGAAALAAGGAGGAE	___1	-1.3782	-1.87682	-1.99507			-1.4892		-2.93768						0	0	0.941587		0	0	1
A2BE93	Protein SET	Set	S	160	YFENKVLSKEFHLNESGDPSSKSTEIKWKSG	___1	2.62316	1.25559	1.59522	2.68119	2.73162	1.71796	0.96509	1.12828	2.52944	2.50126			0.881754	1.39721	0.708993	0.373365	1.24491	3.14856	1.61245	0.141481
A2BE93	Protein SET	Set	S	62	IDEVQNEIDRLNEQASEEILKVEQKYNKLRQ	___1				2.36678	1.98873		1.26948		2.45245	2.95028				0	0	0.941678	1.43189	0	0	1
A2BE93	Protein SET	Set	S	183	TEIKWKSGKDLTKRSSQTQNKASRKRQHEEP	___1				2.97882	2.27107	-0.16047			2.8489					0	0	0.941769	3.00937	0	0	0.999763
A2BE93	Protein SET	Set	S	30	KPRPAAAPKLEDKSASPGLPKGEKEQQEAIE	___1	5.22602	5.88928	5.70056	3.60269	3.82145	5.55284	5.31503	4.83607	3.9475	3.96802	+		-1.89322	-5.15238	2.23678	0.0478458	-1.27689	-3.43044	1.73707	0.125308
A2BFB0	Max-like protein X	Mlx	S	45	ARARRGSGRRGAPQLSPESPLLSGARGCRED	___1	0.215487	-1.23762	-0.159801	-0.301607	-0.918282	-0.606242	-0.880796	-1.24816	-0.808875	-1.45991			-0.215967	-0.305298	0.127436	0.813205	-0.22266	-0.504536	0.251271	0.724936
A2BFF8	Cytoplasmic dynein 1 intermediate chain 2	Dync1i2	S	81	SMGLTTDSPIVPPPMSPSSKSVSTPSEAGSQ	___1		2.9698	2.62292	2.95055	1.27268	2.90092	2.1236	1.93729	2.39145	1.76553			-0.684751	-0.715761	0.294175	0.636736	-0.242111	-0.442848	0.203775	0.758661
A2BFF8	Cytoplasmic dynein 1 intermediate chain 2	Dync1i2	S	86	TDSPIVPPPMSPSSKSVSTPSEAGSQDSGDG	___1	-1.05128	-0.879066	-1.08543		-1.65665	-1.34568	-1.92674	-1.38707	-0.627368	-1.35704			-0.651385	0	0	0.94186	0.56096	1.20954	0.656132	0.412926
E9QAQ7	AT-rich interactive domain-containing protein 1A	Arid1a	S	1946	SAEATKESSKFPFGISPAQSHRNIKILEDEP	___1	-1.34739	-2.73961				-2.91383								0	0	0.941952		0	0	1
E9QAQ7	AT-rich interactive domain-containing protein 1A	Arid1a	S	605	QTAYSQQRFPPPQELSQDSFGSQASSAPSMT	___1	-0.354027	-1.51384			-0.770544	1.08901				-0.510355			0.163388	0	0	0.942043	-1.59937	0	0	1
E9QAQ7	AT-rich interactive domain-containing protein 1A	Arid1a	S	697	FSPHTSPHLPGIRGPSPSPVGSPASVAQSRS	___1	2.15038	0.95192	2.39998	1.30959	0.808714	1.91012	1.02204	1.22313	1.05431	1.0965			-0.774939	-1.09698	0.535799	0.468042	-0.309695	-0.692142	0.35812	0.625139
E9QAQ7	AT-rich interactive domain-containing protein 1A	Arid1a	S	770	QRNPQMPQYTSPQPGSALSPRQPSGGQMHSG	___1	0.845901			-0.430355	0.0337067		-0.997904	0.360018	-1.38781	-0.137981			-1.04423	0	0	0.942134	-0.443955	-0.43407	0.168815	0.774949
E9QAQ7	AT-rich interactive domain-containing protein 1A	Arid1a	S	773	PQMPQYTSPQPGSALSPRQPSGGQMHSGVGS	___1	0.323576		0.255956	0.878456	0.308775	0.803199	-0.946915		0.328773				0.30385	0.785466	0.397405	0.604556	0.40063	0	0	1
E9QAQ7	AT-rich interactive domain-containing protein 1A	Arid1a	S	1605	VSSPAPLPRPMENRTSPSKSPFLHSGMKMQK	___1				-0.517168	-1.65104				-0.940976	-1.50339				0	0	0.942225		0	0	1
E9QAQ7	AT-rich interactive domain-containing protein 1A	Arid1a	S	365	AVSGGAQQRSHHAPMSPGSSGGGGQPLARTP	___1	1.029	2.4975	1.93175	-0.497061	0.719923	1.385	0.798637	0.313108	0.177302	1.34993			-1.70799	-2.09705	1.01461	0.221046	-0.0686345	-0.0991147	0.0385335	0.965738
E9QAQ7	AT-rich interactive domain-containing protein 1A	Arid1a	S	1182	ASTPHSQIPPLPGMRSNSVGIQDAFPDGSDP	___1					-0.279413	-0.0850687		-0.805759	0.103614	-0.291821				0	0	0.945337	0.351311	0.687464	0.316276	0.648353
E9QAQ7	AT-rich interactive domain-containing protein 1A	Arid1a	S	1184	TPHSQIPPLPGMRSNSVGIQDAFPDGSDPTF	___1	-1.24651	-1.54975		-0.417236	-0.170471	-0.20456				0.296942			1.10428	3.73726	1.52381	0.136143	0.501502	0	0	0.997752
E9QAQ7	AT-rich interactive domain-containing protein 1A	Arid1a	S	1609	APLPRPMENRTSPSKSPFLHSGMKMQKAGPP	___1	0.489119	-1.16123	-0.462548	-1.31073	-1.87568	-1.01361	-2.65801		-1.89527				-1.21499	-1.6149	0.797394	0.312989	-0.0594573	0	0	0.997762
P18654	Ribosomal protein S6 kise;Ribosomal protein S6 kise alpha-6;Ribosomal protein S6 kise alpha-1;Ribosomal protein S6 kise alpha-3	Rps6ka6;Rps6ka1;Rps6ka3	S	227	FGLSKEAIDHEKKAYSFCGTVEYMAPEVVNR;FGLSKESIDHEKKAYSFCGTVEYMAPEVVNR;FGLSKESVDQEKKAYSFCGTVEYMAPEVVNR	___1				1.16654	-0.0592403	-1.63731	-0.539755		0.148675	-0.795576				0	0	0.942499	0.76508	0.928588	0.396446	0.540405
A2CEK3	Phosphoglucomutase-1	Pgm2;Pgm1	S	135	IIRKIKAIGGIILTASHNPGGPNGDFGIKFN	___1	8.40962	7.12857	7.75245	8.65016	8.05925	6.04174	6.42623	5.8547	7.41592	7.67758			0.591158	0.94463	0.465043	0.522505	1.43919	4.25698	2.04194	0.0970841
A2CER2	Regulator of chromosome condensation	Rcc1	S	11	_____MPPKRIAKRRSPPEDAIPKSKKVKVS	___1	0.86359	0.544006	-0.708058	-0.636122	-1.243	-1.40996	-0.711403	-0.982317	-1.16541	-1.5632			-1.17274	-1.54481	0.761299	0.331846	-0.329747	-0.82133	0.450974	0.559558
A2CF80	Chromatin complexes subunit BAP18	0610010K14Rik;Bap18	S	36	KLGELTMQLHPVSDSSPAGAQIKTTVKRKVY	___1	-0.640234	-1.0142	-0.894309			-1.56948	-1.10375							0	0	0.945429		0	0	0.996605
A2CF80	Chromatin complexes subunit BAP18	0610010K14Rik;Bap18	S	62	KRKVYEDSGIPLPAESPKKGPKKMTSGVLSP	___1	2.1988	0.383541	1.17026	1.76499	0.804026	0.734626	0.845884	0.105026	0.985959	0.550005			0.0336402	0.0387908	0.0142226	0.940084	0.206137	0.469328	0.231873	0.742511
A2CG63-2	AT-rich interactive domain-containing protein 4B	Arid4b	S	669	STHSRNELISKEEQSSPSLLEENKVHTDLVI	___1	1.77074	1.76622	1.69505	3.16047	2.94936	1.81495	1.06213		2.84709	2.71065	+		1.31091	7.09363	3.23055	0.0294468	1.34033	2.77763	1.13853	0.216388
A2CG63-2	AT-rich interactive domain-containing protein 4B	Arid4b	S	906	ESCSPIMELEKPLPASVDNKPIEEKPLEVSD	___1			-2.79151	-1.14593	-1.34232				-1.83025	-1.30031			1.54739	0	0	0.948562		0	0	0.997801
A2CG63-2	AT-rich interactive domain-containing protein 4B	Arid4b	S	752	GKRRYCSADECLQTGSPGKKEDRTKSKEPLC	___1	0.53546	0.107571	0.296411	0.727407	-0.15542	0.332526	-1.41478	-1.21845	0.115958	-0.2981			-0.0271533	-0.0582967	0.02434	0.932361	0.675832	0.814317	0.373864	0.563162
A2CG63-2	AT-rich interactive domain-containing protein 4B	Arid4b	S	482	SLGSKKSLLECIPAQSDEEKEAHITKLEENE	___1				0.756771	1.13184	1.79045	1.03926	0.845114	1.10011	1.07965				0	0	0.948747	-0.135061	-0.286015	0.130316	0.848817
A2CG63-2	AT-rich interactive domain-containing protein 4B	Arid4b	S	581	EKYSPKNCKLRRLSKSPFQSNPSPEMVSKLD	___1	-1.20169	-1.0313	-0.977286	-1.77505		-1.74115	-2.03227	-1.48459		-1.64276			-0.704955	0	0	0.948839	0.109915	0	0	0.996987
A2CG63-2	AT-rich interactive domain-containing protein 4B	Arid4b	S	588	CKLRRLSKSPFQSNPSPEMVSKLDLADAKNS	___1	0.0146961		0.29864	0.365776	0.147022	0.521813	0.252796	-0.262644	0.582742	0.320358			0.099731	0.357179	0.198021	0.794697	0.280895	0.680468	0.361153	0.631962
A2CG63-2	AT-rich interactive domain-containing protein 4B	Arid4b	S	431	PCKDCENKEVKVKEESETEIKEVNVEDSKNV	___1	-1.30556	-2.03414		-2.44533	-2.56706				-2.99092				-0.836344	-1.78195	0.818655	0.327959		0	0	0.998923
A2CG76	Histone-lysine N-methyltransferase EHMT2	Ehmt2	S	289	TSDVAKRRKLNSGSLSEDLGSAGGSGDIILE	___1		-2.15883	-1.65284	-0.556829	-1.04428		-1.37987			-1.40696			1.10528	2.44912	1.05599	0.231809	-0.0270824	0	0	0.998737
A2CG76	Histone-lysine N-methyltransferase EHMT2	Ehmt2	S	193	ACPSRAKMSMTGAGKSPPSVQSLAMRLLSMP	___1	0.677286	0.456203	1.17662	-0.691513	0.122631	0.512853	0.327175	0.410933	-0.920678	0.000680923			-1.05448	-2.06945	1.08538	0.224986	-0.876985	-1.94758	1.05833	0.254081
A3KFM7-2	Chromodomain-helicase-D-binding protein 6	Chd6	S	2039	DFENKDDYEKDGTCLSQDYPGKYSEEESKSS	___1				-1.39716	-1.65155				-1.69244	-1.40895				0	0	0.948932		0	0	0.998167
A3KFM7-2	Chromodomain-helicase-D-binding protein 6	Chd6	S	1356	DSAEDKLDGLQKQTASPSDGSDGIFGEKKDD	___1		-1.65913	-1.46219	-1.41815		-0.664243	-1.22537	-1.79877	-1.84712	-2.10395			0.142515	0	0	0.949024	-0.746073	-1.3984	0.735795	0.362732
Q91YZ8	Polyadenylate-binding protein	Pabpc4	S	96	PIRIMWSQRDPSLRKSGVGNVFIKNLDKSID	___1				-0.725407	-1.02294	-2.87789			-1.57973	-0.967033				0	0	0.949117	1.60451	0	0	0.998651
P29341	Polyadenylate-binding protein;Polyadenylate-binding protein 1	Pabpc4;Pabpc1	S	51	PILSIRVCRDMITRRSLGYAYVNFQQPADAE;PVLSIRVCRDMITRRSLGYAYVNFQQPADAE	___1				-0.36364	-0.760214				-0.306088	-0.357477				0	0	0.949209		0	0	0.997668
E9PYI3	Phosphoinositide phospholipase C;1-phosphatidylinositol 4,5-bisphosphate phosphodiesterase beta-2	Plcb2	S	449	KILIKNKKNQFSGPASPSKKPGGVAEGSLPS	___1	2.35923		2.74545	3.25017	3.30676		1.41416		3.62227	3.51883			0.726128	2.46	1.18539	0.23039	2.15639	0	0	0.999171
A3KGI3	Protein CASC5	Casc5	S	1266	TEAFVDVSVASQPHLSAQQSPSTQKGQDVAR	___1					-0.133072	0.234359	0.497854	-0.388332	0.277883					0	0	0.949302	0.163256	0	0	0.99733
A3KGI3	Protein CASC5	Casc5	S	1270	VDVSVASQPHLSAQQSPSTQKGQDVARRDEG	___1	0.325922	0.701199												0	0	0.949395	0			1
A3KGI3	Protein CASC5	Casc5	S	794	EINRSHTTPLECKIISPSDITPGDLDKTMMS	___1	-2.72923	-2.60474	-2.99912	2.60092	2.14176	-1.97649	-0.802433	-2.11918	2.29323	1.85153	+	+	5.14904	15.7109	3.72246	0	3.70508	5.58698	2.14601	0.0775091
A3KGI3	Protein CASC5	Casc5	S	60	QEPNPPRKRKSSRRVSFADTIKVFQTESHMK	___1	-0.611897		-1.82355	-0.91898	-0.881954					-1.4424			0.317257	0.449303	0.18516	0.748901		0	0	0.996535
V9GX86	Copine-1	Cpne1	S	54	AWAELCRTERVRNCSSPEFSKTLQIEYHFET	___1	-0.485182	-0.891991	-1.1052	-0.442886	-0.664732	-1.26163			-0.296954	-0.568993			0.273648	0.784265	0.453539	0.58451	0.828653	0	0	0.996652
A3KGU5	Spectrin alpha chain, non-erythrocytic 1	Sptan1	S	1029	GFVPAAYVKKLDPAQSASRENLLEEQGSIAL	___1	-1.09568			-0.655828	-1.04163				-0.766547	-0.763327			0.246948	0	0	0.949487		0	0	0.997996
A3KGU5	Spectrin alpha chain, non-erythrocytic 1	Sptan1	S	1031	VPAAYVKKLDPAQSASRENLLEEQGSIALRQ	___1		-1.21407	-0.360744	1.99067	0.159994	-0.330764	-0.695807			0.607269			1.86274	1.6783	0.685258	0.348076	1.12055	0	0	1
A3KGU5	Spectrin alpha chain, non-erythrocytic 1	Sptan1	S	1197	VATFNSIKELNERWRSLQQLAEERSQLLGSA	___1	1.63556	0.877186	1.31919	1.97881	2.02892	1.33076	0.924252	0.841171	2.14757	1.93543			0.72655	1.88944	1.07734	0.256593	1.00944	3.24916	1.76215	0.134096
A3KMF4	AF4/FMR2 family member 1	Aff1	S	382	EPSRFPFPTKDPLHVSPATQSQKQYDTPSKT	___1	0.846128	0.692362	1.11322	0.565145	0.261503	0.110414	-0.543562	-0.347597	0.236907	0.141994			-0.470579	-1.59553	1.02376	0.31995	0.449699	1.27521	0.761635	0.396471
A3KMF4	AF4/FMR2 family member 1	Aff1	S	197	LSPLISSLPSPVPPLSPVHSRLQGTSKAHSS	___1		-3.03779	-1.72043	-1.46945	-1.64878				-2.01012	-2.22378			0.819998	1.07224	0.465119	0.505382		0	0	1
A3KMF4	AF4/FMR2 family member 1	Aff1	S	761	LLPLRDTKLLSPLRDSPPPTSLVVKITLDLL	___1	-2.29877		-3.16223											0	0	0.94958	0			1
A3KMF4		Aff1	S	575	GPSEGPQPGKRGCPKSPAQQEPPPRQTVGSK	___1	1.17088	1.03266	1.44711	0.795528	0.491379	0.716649	0.343899	0.654228	0.923381	0.984909			-0.573428	-1.95128	1.22438	0.243641	0.382553	1.52678	1.07254	0.333868
A3KMF4	AF4/FMR2 family member 1	Aff1	S	1098	LSEHFKSTSKVAQAPSPCTARSTGVPSPLSP	___1	0.236626	-0.207468	-0.348094		-1.24686					-1.15138			-1.14054	0	0	0.949673		0	0	1
D3Z6V7	IQ motif and SEC7 domain-containing protein 2	Iqsec2	S	188	RMSRRIILSNMRMQFSFEEYEKAQNPAYFEG	___1				-1.67092	-1.56839		-2.39677		-1.6668	-1.43703				0	0	0.949765	0.84485	0	0	1
A4QPF5	Layilin	Layn	S	286	TKEQHTIWPTPRQENSPNLDVYNVIRKQSEA	___1	-1.10678	-2.07816		-1.03079	-1.32735	-2.17293	-2.19519		-1.14345	-1.3278			0.413398	0.68013	0.300058	0.652666	0.948438	4.91823	2.02472	0.121984
A6H619	PHD and RING finger domain-containing protein 1	Phrf1	S	1379	TTTPSTPAVVPMTKDSPVLSARGWEAVRPRD	___1	1.50162	1.28202	1.27473	0.0723801	0.0441322	0.762109	-0.0816135	0.228428	-0.509067	-0.21483	+		-1.29453	-6.58181	3.04547	0.0320696	-0.664923	-1.52342	0.845926	0.334085
A6H619	PHD and RING finger domain-containing protein 1	Phrf1	S	1201	KRAHSPEKKGPVREVSPAPATQGESRQDGDH	___1	3.13588	2.74603	3.10585	2.81721	2.12619	2.0403	1.27663	1.52757	2.16268	2.14045			-0.524213	-1.2973	0.737098	0.405393	0.536729	1.37537	0.791699	0.369113
A6H619	PHD and RING finger domain-containing protein 1	Phrf1	S	13	___MDDDNLDELVAHSPGPDGPPRVGSSELA	___1		-1.90035		-1.47391		-0.866708	0.0960674	-0.872921	-1.80388				0.426439	0	0	0.949858	-1.25603	0	0	0.989615
A6H619	PHD and RING finger domain-containing protein 1	Phrf1	S	867	PGLLPSEITRTISINSPKAPAFQTVRCVTSY	___1	-0.549536	0.108732	0.111043	-1.71377	-1.76883	-0.475457	-0.35796	-0.907146	-2.21399	-1.11226	+		-1.63138	-4.24272	1.97751	0.0642035	-1.08293	-1.92102	0.992858	0.259586
A6H619	PHD and RING finger domain-containing protein 1	Phrf1	S	982	RTVTCVTVEEPGVLPSPDAPQITTHRIVEFR	___1		-0.865343	-1.56111	-0.140812					-0.300527				1.07241	0	0	0.949951		0	0	0.986501
A6H8H2-2	DENN domain-containing protein 4C	Dennd4c	S	1370	FKPQSPYRAYKDRSTSLSALVRSSPNSSLGS	___1	-0.349548	-1.77888	-0.181277			-2.30602			-0.135421					0	0	0.950043	2.1706	0	0	0.98746
A6H8H2-2	DENN domain-containing protein 4C	Dennd4c	S	1020	SAIVSKHLQPTPEPQSPTEPPAWGSSIVKVP	___1	-0.861954		-2.59051	-0.0417881	0.0239563	-0.121867	-0.726944	-0.602947	0.0719461	-0.657318			1.71732	1.77978	0.731696	0.328784	0.191233	0.414454	0.198345	0.774838
A6H8H2-2	DENN domain-containing protein 4C	Dennd4c	S	1107	SFSSESRAGMLLKKSSLDLNSSEMAIMMGAD	___1				-1.26362		-3.61283			-1.39372					0	0	0.950136	2.2191	0	0	0.992677
A6H8H2-2	DENN domain-containing protein 4C	Dennd4c	S	720	YSYTYFPRLDLKLFDSPQKLKLCFNRHPPGS	___1		1.20532	1.2057	-0.301973	-0.383646	-0.270461	0.160088	-0.132357	0.174287	0.311312	+		-1.54832	-10.9937	3.15807	0.0336988	0.323709	1.19173	0.80756	0.417828
A6H8H2-2	DENN domain-containing protein 4C	Dennd4c	S	1270	TECVEKTSDSEDKLFSPVISRNLADEIESYM	___1	-1.02243	-3.17878	-1.25534	0.270853	-0.435534	-2.94045	-1.7448		-0.133552	-0.0821342			1.73651	1.70154	0.80768	0.298415	2.23479	3.19996	1.18841	0.183884
A6H8H2-2	DENN domain-containing protein 4C	Dennd4c	S	1092	DRGEKKQKHFPERSCSFSSESRAGMLLKKSS	___1	-0.709803	0.0370712	0.309474	-0.851528	-0.389791	-0.0885153	-0.618748	-0.254307	0.068511	0.31671			-0.499574	-0.943776	0.483173	0.522564	0.513134	1.59195	0.982032	0.320617
A6H8H2-2	DENN domain-containing protein 4C	Dennd4c	S	1323	PGSPAVFAHPLERSSSLPSDRGPPARDSTET	___1		-2.28682				-3.26085	-2.65466	-2.56959	-1.18443	-2.43313				0	0	0.950229	1.01959	1.5842	0.803064	0.322241
A6H8H2-2	DENN domain-containing protein 4C	Dennd4c	S	1145	LTCPKTSPPHVTRTHSFENVNCHLADSRTRM	___1				-0.0446892	-0.0811577				0.117345	0.618721				0	0	0.950322		0	0	1
D3Z1Z4	Mitogen-activated protein kise;Mitogen-activated protein kise 8	Mapk8	S	301	DLEERTKNGVIRGQPSPLAQVQQ________	___1	0.141733	0.594343	0.65968	0.995846	0.857307	0.845841	-0.0756187	0.604204	0.560092	0.730492			0.461324	1.45762	0.910428	0.35697	0.18715	0.40532	0.193395	0.778736
A6PW28	Protein FAM65B	Fam65b	S	37	FAGFSGLQERRSRCNSFIENASALKKPQAKL	___1			-1.49616	-1.83658		-1.62244	-2.48293		-1.47295				-0.340421	0	0	0.950414	0.579734	0	0	1
A6PW28	Protein FAM65B	Fam65b	S	557	TFEGNITKQLVKRLTSAEGPVTTDKLFFEGS	___1	2.973	2.1786	2.46485	2.76695	2.53805	1.33274	0.87746	0.442045	2.27646	2.42927			0.113681	0.276073	0.131014	0.826536	1.46878	3.36246	1.65188	0.125405
A6PW28	Protein FAM65B	Fam65b	S	21	QSFSPGGPNGIIRSQSFAGFSGLQERRSRCN	___1	2.4249	2.56975	2.74317	3.01694	2.92424	2.89414	3.34178	2.40564	2.84305	3.08005			0.391316	1.74936	1.29476	0.288672	0.0810291	0.176153	0.0775997	0.923097
A6PW47	Mediator of R polymerase II transcription subunit 24	Med24	S	879	FPVEDMQPSKLMRLLSSSDDDANILSSPTDR	___1	-0.496765	-1.298	-0.702697	2.17442	2.15553	0.340949		0.290663	2.01023	1.80513	+		2.99746	7.30712	2.62831	0.0269048	1.59187	7.74298	2.35943	0.0848686
A6PW47	Mediator of R polymerase II transcription subunit 24	Med24	S	890	MRLLSSSDDDANILSSPTDRSMNSSLSASQL	___1				0.0668049		0.159602	-0.305487		0.409568	-0.139734				0	0	0.950507	0.207859	0.45199	0.206277	0.765119
Z4YK23	WD repeat-containing protein 76	Wdr76	S	113	LNSAARLRGMIKKRESPESKRKRPKKKENEI	___1	1.29253	1.06904	0.932677	0.0151062	-0.473639	0.136386	0.888235	-0.278343	-0.946408		+		-1.32735	-4.05961	2.00153	0.0749903	-1.19517	0	0	1
A6X919	Probable C-mannosyltransferase DPY19L1	Dpy19l1	S	22	SKHRDAAPRPPRSARSSPPPLSGASEVDAGE	___1				-1.54537			-1.20731		-0.832082					0	0	0.9506	0.375224	0	0	1
A6X919	Probable C-mannosyltransferase DPY19L1	Dpy19l1	S	23	KHRDAAPRPPRSARSSPPPLSGASEVDAGEL	___1				-1.54537			-1.20731		-0.832082					0	0	0.950693	0.375224	0	0	1
A8XU21	Neutrophil cytosol factor 4	Ncf4	S	161	ALRRLRPRTRKIKGVSPQGAIMDRMEAPRAE	___1	0.115986	-1.73086	-0.445046	1.92676	0.868725	-0.32953	-0.976961	-1.51356	1.17353	0.785236			2.08438	2.29454	1.08674	0.188792	1.9194	3.39719	1.58859	0.126784
B0QZJ2		Zbtb4	S	76	TYTAKPVGGLSGSGGSPTGTGRGSSQLQAPP	___1	-0.630852	-1.27183		-1.80893	-2.6563	-1.67721				-1.80998			-1.28127	-2.02975	0.862134	0.289394	-0.132766	0	0	1
B0QZL5	Phosphatidylinositol 4,5-bisphosphate 3-kise catalytic subunit delta isoform	Pik3cd	S	516	EEEQLQLREILERRGSGELYEHEKDLVWKMR	___1			-0.438565	-0.532303					-1.34083	-0.803215			-0.0937376	0	0	0.950786		0	0	1
B0QZP7	Transmembrane channel-like protein;Transmembrane channel-like protein 8	Tmc8	S	663	DDLSRLLPELSPEPGSPHSRASRPRSFCPGF	___1	-0.491249	-1.97013	-1.47119	0.0014801	-0.0767708	-1.9811	-1.46971	-2.02758	-0.817887	-0.0443478			1.27321	1.92462	0.965823	0.250039	1.39501	2.97292	1.4883	0.153144
B0QZP7	Transmembrane channel-like protein;Transmembrane channel-like protein 8	Tmc8	S	683	ASRPRSFCPGFPCPGSPGPRTPRLAPSNRLS	___1	-1.2542	-2.6454	-1.49666	-0.181314	-0.0815048	-1.13581	-1.37811		-0.138726	-0.324062			1.66734	2.54487	1.24019	0.160522	1.02556	4.0612	1.66935	0.149382
B0QZU1	Securin	Pttg1	S	73	NEERGLEKLLHLGPPSPLKTPFLSWESGKGV	___1	0.518753	-1.74856	-0.255286	-0.409935	-1.0124	-1.63208	-1.63334	-2.37283	-1.37409	-2.06279			-0.216139	-0.218789	0.084406	0.853099	0.160976	0.316234	0.142536	0.829743
Q8BVY4		Supt3	S	127	KGIDEDDLLEEKLSGSSGTNKRQKIAQDLIN	___1		-1.84944	-1.57857		-0.569622			-3.14497	0.365155	-0.510323			1.14438	0	0	0.950879	3.07239	0	0	1
Q8BVY4		Supt3	S	325	TGQDTAKTKQRKRKKSTAACGVEAHSDAIQP	___1	4.38324			2.4911	2.36358	2.89657	1.91165	1.78113	2.69869	2.70335			-1.9559	0	0	0.950972	0.504569	0.909889	0.458489	0.521853
B0R0E3		Scai	S	2	______________MSSGGAEDDIPQGERKT	___1				-0.231657					-0.11836	-0.15675				0	0	0.951065		0	0	1
B0R0E3		Scai	S	3	_____________MSSGGAEDDIPQGERKTV	___1				-0.231657					-0.11836	-0.15675				0	0	0.951158		0	0	1
B0V2M9	Lysine-specific demethylase 4B	Kdm4b	S	418	RRRSQPKKSKPEESRSPGEATAGVSTLDEAR	___1	-0.471878	-1.78457	-0.468713	-1.36759		-0.6953	-1.17638	-1.59061		-1.95065			-0.459206	0	0	0.951251	-0.796556	0	0	1
B0V2P5	DmX-like protein 2	Dmxl2	S	1856	NYLRTHPLLIRRNLASPEGTLATLGLKTEKN	___1	-0.324091	-0.810335	-1.08838	-2.29459	-2.38168	-0.874707	-0.939203	-2.23662	-2.73065		+		-1.5972	-4.09375	1.92805	0.0719934	-1.38048	0	0	1
B0V2P5	DmX-like protein 2	Dmxl2	S	1399	PDAGEGTKRHLSRTISVSGSTAKDTVTIGKD	___1	-1.11596	-1.05578	-1.18506	-0.601652	-1.21375	-1.50657	-1.47666	-2.39935	-1.1071	-0.960091			0.211233	0.634035	0.36478	0.656049	0.760597	1.53778	0.825258	0.33186
B1APX2	Uncharacterized protein KIAA0930 homolog	5031439G07Rik	S	367	RKVPRNRIAEMKKSHSANDSEEFFREDDSGA	___1	0.348595	-0.00362015	-0.992469	2.23486		0.481801	0.649044		0.621539	0.93605			2.45069	0	0	0.951343	0.213372	0.767232	0.451451	0.610078
B1AQ57	Copper-transporting ATPase 2	Atp7b	S	368	LPTHQGPGHSSETPSSPGATASQKCFVQIKG	___1	-0.026186	-0.98547	0.0742426	0.0786381				-1.50376	-0.18945	-0.0160122			0.391109	0	0	0.948654	1.40103	0	0	1
B1AQD9	Protein unc-119 homolog A	Unc119	S	37	NRSAEPTREPGAEAESGSESEPEPGPGPRLG	___1	0.855629	-0.0891514	0.506	0.944382	1.38244	1.15717	1.03842	0.996717	0.98206	0.881411			0.739253	1.50351	0.808107	0.341245	-0.132366	-0.7673	0.781447	0.585721
B1AQJ2	Ubiquitin carboxyl-termil hydrolase 36	Usp36	S	716	NDIGSPSPSAFCDLTSPMKATHPVVASTGPV	___1	-2.37953		-2.47876	-1.4859		-1.9245			-1.65991				0.943253	0	0	0.948469	0.264585	0	0	1
B1AQJ2	Ubiquitin carboxyl-termil hydrolase 36	Usp36	S	578	QRPGSWASRDTIFSTSPKLLARAITNGHRLK	___1	1.81414	1.39199			-0.453278		1.02768	1.04366		-0.158146			-2.05634	0	0	0.945613	-1.19382	0	0	0.950714
B1AQJ2	Ubiquitin carboxyl-termil hydrolase 36	Usp36	S	75	YVLLSARAEGASRHRSGDELQARKPGTERVS	___1	0.851204	1.22164	0.343911	-2.74204	-3.70344	0.248464	-0.289803	-0.419792		-3.4858	+		-4.02832	-6.87372	2.43417	0.0295	-3.33209	0	0	0.950638
B1AQJ2	Ubiquitin carboxyl-termil hydrolase 36	Usp36	S	899	DSYHVSSRKRRKRKRSEGLSQEATPSQDLIQ	___1	-0.859406		-0.531154	-1.44557		-0.0365973		-0.406284	-1.47866				-0.750288	0	0	0.948377	-1.25722	0	0	0.949284
B7ZC46	Septin-8	39692	S	10	______MAATDLERVSNAEPEPRSLSLGGHV	___1	-0.900799			-0.303617	0.0400982	-0.734679	-1.20813	-1.6569	-0.437598	-0.3815			0.769039	0	0	0.945704	0.790354	1.77861	0.976903	0.282214
B1AR09		Mllt6	S	340	KDKKLGTGKGSSLQSSPDFAAFPKLEQPEED	___1	-1.14178	-1.79819	-1.5846	-1.26383	-2.08201	-1.17665		-1.68582	-1.14164	-1.40641			-0.16473	-0.33345	0.152419	0.798767	0.157207	0.406274	0.194659	0.786682
B1AR09		Mllt6	S	273	KDKERLKQKHKKRPESPPSVLAPPAVPTADK	___1	0.28993	-1.44599	-0.0523214	0.231644	-0.690062	-1.4146	-1.28667	-1.86457	-0.664258	-1.08972			0.173586	0.200303	0.0780965	0.86483	0.644961	1.71407	0.992547	0.292988
B1AR09		Mllt6	S	370	DKYPKPADPTPPAPPSPTAPEPPKADLFEQK	___1	1.12503	0.254129	1.00993	1.33955	1.24273	0.355823	0.325306	0.0230789	1.11457	0.816635			0.49478	1.08869	0.589842	0.471726	0.730868	2.64405	1.59274	0.172164
F7C528		Chd3	S	672	YKKKKKELQGDGPPSSPTNDPTVKYETQPRF	___1	2.88472	1.83859	2.58432	3.13986	3.11369	2.20152	1.74475	1.84782	3.3468	3.42432		+	0.690901	1.37742	0.735552	0.380217	1.45419	5.17716	2.39585	0.0749669
F7C528		Chd3	S	556	QRKNDMDEPPPLDYGSGEDDGKSDKRKVKDP	___1		-1.5672		-0.364212	0.532993	-0.656135	-0.510015	-0.405741	-0.166673	0.25219			1.65159	0	0	0.945796	0.566722	2.00902	1.27749	0.245252
F7C528		Chd3	S	1558	EKNSKVGEKMEAEVDSPSPAPSLGERLEHRK	___1	-0.751371		-0.928929	0.223545	-0.0358562	-1.04476	-0.182613		-0.310678	-0.408886			0.933995	3.63175	1.56591	0.142225	0.253905	0.475602	0.209271	0.75305
F7C528		Chd3	S	1560	NSKVGEKMEAEVDSPSPAPSLGERLEHRKIL	___1	-0.677729	-1.56922		-2.13026	-1.27862	-1.46351	-1.67076	-1.83301					-0.580966	-0.810891	0.351198	0.593914		0	0	0.951885
B1ARA3	60S ribosomal protein L26	Rpl26	S	32	RHFNAPSHIRRKIMSSPLSKELRQKYNVRSM	___1	-2.75787			-1.24893	-3.03996				-2.04615	-2.86654			0.613424	0	0	0.945888		0	0	0.951999
B1ARD6		Slfn9	S	180	DRAPPAKIPRTMSQKSLESNPAFEIFQSKKL	___1				0.257839	-0.17429					-0.181816				0	0	0.94598		0	0	0.952315
V9GX23		Vps13d	S	902	PGTFSLQDKESVPSASPAGTPKHSMRKMTTT	___1	-1.5289	-2.10999	-1.91814	-2.76799		-3.13815				-2.91711			-0.915648	0	0	0.946072	0.22104	0	0	0.952206
B1ARU1	Microtubule-actin cross-linking factor 1	Macf1	S	2891	LESKEEVLKAMDATLSPTKTETVKAQAESNK	___1			-1.8436	0.198523					-0.372483	-1.03472			2.04212	0	0	0.946164		0	0	0.95151
B1ARU1	Microtubule-actin cross-linking factor 1	Macf1	S	4096	WLREAEEELAASGGQSPTGEQIPQFQQRQKE	___1		-0.936441		1.87106	2.23033				2.58323	2.13913			2.98714	0	0	0.946256		0	0	0.951558
B1ARU1	Microtubule-actin cross-linking factor 1	Macf1	S	1520	LSSEIPRPERLNSQESDEEPQISDVPHISKG	___1	-2.09037	-2.84589		-0.28653	-0.17392	0.174653	0.262499	-0.152605	-0.139277	-0.915195			2.2379	4.64358	1.55419	0.0972004	-0.622085	-1.44011	0.802334	0.351832
B1ARU1	Microtubule-actin cross-linking factor 1	Macf1	S	2322	GSSPEALNSLLKRQGSFSEDVISHKGDLRFV	___1	-1.30519			-1.10785	-1.19061				-1.16969	-1.08467			0.155963	0	0	0.946348		0	0	0.951584
B1ARU1	Microtubule-actin cross-linking factor 1	Macf1	S	5468	THAPFMEKSRSGSRKSLNQPTPPPMPILSQS	___1	-0.531612	-2.03545	-1.81525	-0.817968	-1.5508	-1.61777		-2.22081	-0.641158	-0.813393			0.276389	0.361712	0.15165	0.785076	1.19202	2.88222	1.20233	0.206406
B1ARW6	Metal regulatory transcription factor 1	Mtf1	S	5	___________MGEHSPDDNIIFFKGEEDDL	___1		-4.34566		-1.22008	-0.168381	-1.15604	1.07021	-1.78932	-0.31441				3.65142	0	0	0.94644	0.31064	0	0	0.944798
B1AS46		Casz1	S	1761	PLAALGGPGPAPTAASP______________	___1							-1.70081	-3.37506		-1.42544			0			1	1.1125	0	0	0.944858
B1AST8	Microtubule-associated serine/threonine-protein kise 2	Mast2	S	14	__MVTGLSPLLFRKLSNPDIFAPTGKVKLQR	___1	-2.13544		-2.23032	-1.95463	-2.7931								-0.19098	-0.365927	0.157917	0.790968	0			1
B1AST8	Microtubule-associated serine/threonine-protein kise 2	Mast2	S	1318	LSGHGSQSFPTKLHLSPPLGRQLSRPKSAEP	___1	-1.6283			-2.70336									-1.07506	0	0	0.946532	0			1
B1AST8	Microtubule-associated serine/threonine-protein kise 2	Mast2	S	149	HGHTGNSPLDSPRNFSPNAPAHFSFVPARRT	___1	-1.73061	-2.1342	-1.76033			-2.30267		-3.17882						0	0	0.946624		0	0	0.944841
B1AST8	Microtubule-associated serine/threonine-protein kise 2	Mast2	S	88	EASNLVRMRNQSLGQSAPSLTAGLKELSLPR	___1	1.05107	-0.0222855	0.63239	1.03751	0.450851	1.02064	0.56962	0.345007	0.134236	0.0045414			0.190457	0.340902	0.151264	0.795145	-0.575699	-1.59484	0.941064	0.320123
B1ASU9	Serine/threonine-protein kise tousled-like 2	Tlk2	S	99	ISDYFEFAGGSGPGTSPGRSVPPVARSSPQH	___1	-0.172007	-0.566191	-0.312455	0.213295	0.38834	-0.296262	0.0602989	-0.94364	-0.133443	-0.199991			0.651035	2.47943	1.554	0.167141	0.226484	0.471692	0.226738	0.740572
B1ASU9	Serine/threonine-protein kise tousled-like 2	Tlk2	S	110	GPGTSPGRSVPPVARSSPQHSLSNPLPRRAE	___1			-1.57727		-2.42799	-1.62933	-2.07588		-2.33521	-2.9404			-0.850715	0	0	0.946716	-0.785203	-1.6494	0.76438	0.346603
B1ASU9	Serine/threonine-protein kise tousled-like 2	Tlk2	S	111	PGTSPGRSVPPVARSSPQHSLSNPLPRRAEQ	___1			-1.57727		-2.42799	-1.62933	-2.07588		-2.33521	-2.9404			-0.850715	0	0	0.946808	-0.785203	-1.6494	0.76438	0.346704
B1ASU9	Serine/threonine-protein kise tousled-like 2	Tlk2	S	117	RSVPPVARSSPQHSLSNPLPRRAEQPLYGLD	___1	-2.78242	-2.53238	-2.29735	-2.22968		-1.74529			-2.42171	-2.2426			0.307708	0	0	0.946901	-0.586867	0	0	0.94776
B1ASU9	Serine/threonine-protein kise tousled-like 2	Tlk2	S	749	GAAIASTSGASNNSSSN______________	___1		-1.95183				-0.766923	-1.42022	-0.461803						0	0	0.946993		0	0	0.947667
B1AT03	D ligase;D ligase 3	Lig3	S	849	SKDKADFAVVAGDEASPTTGGSSGENEGTAG	___1	-0.370178		-0.103969	1.56675	1.15082	0.0517206	-0.0437241	-0.151239	1.60921	1.47249		+	1.59586	4.60016	1.63616	0.0992553	1.5886	8.30697	3.38419	0.0345806
B1AT03	D ligase;D ligase 3	Lig3	S	244	GFSAAKPNNSEQAPSSPAPGTSLSASKCDPK	___1	2.6546	1.73012	2.09873	1.14352	1.13169	1.9033	1.2021	1.27495	1.02566	1.21083			-1.02355	-2.29027	1.22183	0.189488	-0.341873	-0.864346	0.480047	0.540188
B1AT03	D ligase;D ligase 3	Lig3	S	889	SKSSASAKTTEQKLNSPSSRGGIKPIPKHSP	___1	1.74758	2.37485	2.12535		0.75396	1.46957	1.0374	1.14093	0.231372	0.456047			-1.32863	0	0	0.947085	-0.872254	-3.02996	1.72501	0.15108
B1AT03	D ligase;D ligase 3	Lig3	S	211	KAAVQAKLTTTGQVTSPVKGASFITSTNPRK	___1	4.87849	4.33025	4.62109	4.39741	4.29384	3.56855	3.44397	2.73889	3.66064	3.99865			-0.26432	-0.858033	0.532384	0.556395	0.579172	1.26881	0.693181	0.398226
B1AT13	R-binding protein Musashi homolog 2	Msi2	S	6	__________MEANGSPGTSGSANDSQHDPG	___1	2.49288	3.95311	2.93721	1.16198	0.986383	2.18998	1.49076	2.18509	0.722177	1.22797			-2.05355	-3.10325	1.45159	0.115458	-0.980203	-2.15819	1.1567	0.227852
B1AT32		Ino80d	S	909	GFTATGATATSTNNASPPFPSPN________	___1		-0.396181	0.337804		1.00169	0.427358							1.03088	0	0	0.947177		0	0	0.945021
B1AT36	26S proteasome non-ATPase regulatory subunit 12	Psmd12	S	6	__________MADGGSERADGRIVKMEVDYS	___1				-0.91283	-1.11845	-2.16676			-0.927083	-0.91687				0	0	0.947269	1.24478	0	0	0.94525
B1AT82	Phosphoribosyl pyrophosphate synthase-associated protein 1	Prpsap1	S	244	GEAQCTELDMDDGRHSPPMVKNATVHPGLEL	___1	0.495905	0.464796	0.129075	-0.136896	0.436304		0.135134	-0.45645	-0.0898314	0.14426			-0.213555	-0.59001	0.323639	0.676058	0.187872	0.44934	0.211379	0.765826
B1ATB3	Transmembrane channel-like protein;Transmembrane channel-like protein 6	Tmc6	S	809	WHEDGGDQKEPCNPRSP______________	___1	-0.441196		-0.320926	-0.207163	-0.222065	-1.09118			0.219808				0.166447	1.03644	0.955011	0.517243	1.31099	0	0	0.94694
B1ATD1	Lymphocyte cytosolic protein 2	Lcp2	S	210	PALPPLPTGRNHSPLSPPHPNHEEPSRSGNN	___1	-0.597008			-1.15956	-2.04767	-1.87158	-2.70182	-2.4096	-1.2973	-1.54387			-1.00661	0	0	0.947361	0.907082	2.12396	1.1588	0.23057
B1ATP7	Zinc phosphodiesterase ELAC protein 2	Elac2	S	796	ELRLVRAALLTQQADSPEDREPQQKRAHTDE	___1	4.08572	3.1478	2.17997	2.92053	2.37694	3.84951	3.02812	2.94202	2.15952	1.70407			-0.489092	-0.583233	0.255574	0.678174	-1.34143	-2.62949	1.33016	0.173771
B1ATP7	Zinc phosphodiesterase ELAC protein 2	Elac2	S	191	PIHSERRCGKQQPSQSPRTSPNRLSPKQSSD	___1		2.15734	2.93879	1.08752	1.84726				1.04981	2.33174			-1.08067	-1.67561	0.730897	0.348804		0	0	0.945985
B1ATR2	Testis-expressed sequence 2 protein	Tex2	S	195	ALSSAKPFMSLVKSLSTEVEPKESPHPPRHR	___1	0.376646	0.554651	-0.118907	0.550856	0.530045	-0.546954	0.158873		0.0340033	0.555122			0.269653	0.748479	0.424397	0.598451	0.488604	0.907041	0.418765	0.548847
B1ATR2	Testis-expressed sequence 2 protein	Tex2	S	169	EQKTSSSSPLSSPSKSPVLSSSASSSALSSA	___1		-1.08581	-1.88306	-1.33982	-1.23804	-1.7459	-1.20341	-1.88885	-1.09991	-1.19934			0.195508	0.389568	0.170891	0.77986	0.463094	1.24467	0.727513	0.403823
B1ATS4	Calcium-transporting ATPase;Sarcoplasmic/endoplasmic reticulum calcium ATPase 3	Atp2a3	S	644	DVLGKAYTGREFDDLSPEQQRQACRTARCFA	___1	-1.39522			-0.602327	-1.57407	-2.31313	-1.36301	-1.36793	-0.939553	-1.36525			0.307023	0	0	0.947454	0.528955	0.983949	0.504012	0.491209
B1AU75	Nuclear autoantigenic sperm protein	sp	S	483	EEDRENDKAEETPNESVLEKKSLQENEEEEI	___1	1.79613	1.29006	0.839208	-1.02995	-0.856022	1.47506	1.69451		-1.06219	-0.876242	+	+	-2.25146	-4.86631	2.07456	0.0521098	-2.554	-10.4749	2.50086	0.0706829
B1AU75	Nuclear autoantigenic sperm protein	sp	S	731	DDAKKAKQEPEVNGGSGDAVSSGKEVSENME	___1				-1.00786	-0.546703				-0.998769	-0.696722				0	0	0.947546		0	0	0.958524
B1AU75	Nuclear autoantigenic sperm protein	sp	S	736	AKQEPEVNGGSGDAVSSGKEVSENMEAEAEN	___1					1.9747		-1.59704	-1.08174		1.83125				0	0	0.947638	3.17064	0	0	0.956836
B1AU75	Nuclear autoantigenic sperm protein	sp	S	737	KQEPEVNGGSGDAVSSGKEVSENMEAEAENQ	___1	-0.81312	-0.531481	-0.00342846	1.88089		-1.14384		-0.755651	1.71197	2.13175			2.33023	0	0	0.94773	2.87161	7.44174	2.01029	0.0867487
B1AU75	Nuclear autoantigenic sperm protein	sp	S	396	PQTSAERLTETKDGSSVEEVKAELVPEQEEA	___1				-1.27999	-0.544996				-1.69328	-0.7318				0	0	0.947823		0	0	0.957059
B1AU75	Nuclear autoantigenic sperm protein	sp	S	617	KRMAVLHEQMKEAEGSFTEYEKEIEELKELL	___1	-0.262201		-0.559136	2.39255	2.10841	-0.798856	-0.506172	-0.974865	1.84539	1.70926	+	+	2.66114	8.71105	2.22842	0.0440874	2.53729	8.94626	3.08604	0.0208511
B1AU75	Nuclear autoantigenic sperm protein	sp	S	466	QERDEQMKEGEETEGSEEEDRENDKAEETPN	___1	0.0506744	0.500528	-0.280648	0.143316	0.441948	-0.852607	-0.202497	-0.477842	0.607539	-0.599031			0.202447	0.490523	0.2491	0.720588	0.515236	0.842952	0.411422	0.550188
B1AU75	Nuclear autoantigenic sperm protein	sp	S	742	VNGGSGDAVSSGKEVSENMEAEAENQAESQT	___1				-2.54959	-1.45272				-2.45966	-2.46336				0	0	0.947915		0	0	0.957363
B1AU75	Nuclear autoantigenic sperm protein	sp	S	755	EVSENMEAEAENQAESQTAEGTVESAATIKS	___1				-1.20087	-1.69726				-2.00593	-1.9076				0	0	0.948007		0	0	0.959869
B1AU75	Nuclear autoantigenic sperm protein	sp	S	188	QESEVEKGGREDMDISEPEEKLQETVEPTSK	___1	-0.0595608	-0.342607		-1.62504	-1.29768	-1.2711	-2.38576	-1.30679	-1.84015				-1.26028	-3.9834	1.54919	0.123474	-0.185598	0	0	0.959554
B1AU75	Nuclear autoantigenic sperm protein	sp	S	209	LQETVEPTSKQLTESSEEAKEAAIPGLNEDE	___1				1.45721	1.14005				0.0993185	0.647541				0	0	0.9481		0	0	0.959665
B1AU76	Nuclear autoantigenic sperm protein	sp	S	158	EEDRENDKAEETPNESVLEKKSLQENEEEEI	___1	1.79613	1.29006	0.839208	-1.02995	-0.856022	1.47506	1.69451		-1.06219	-0.876242	+	+	-2.25146	-4.86631	2.07456	0.0519909	-2.554	-10.4749	2.50086	0.0708466
Q8BR10		Irak1	S	186	LPSSAPSSTKQSSPESPVSGLQRAHPSPFCW	___1	-1.15715	-2.51233	-1.49226	-0.877968	-1.36084	-2.19747	-2.23984	-2.16024	-0.684075	-1.0133		+	0.601175	0.916375	0.445175	0.532889	1.35049	5.96942	2.75796	0.06816
B1AUX5		Arhgap4	S	398	AVASEDGDILDSLQASPSTESLKSTSSDPGT	___1	-1.21215	-1.5214	-1.14627	1.2618	2.06881	-1.33753	1.85478	-0.259083	1.35333	1.84995	+		2.95858	6.78934	2.51144	0.0297302	1.51559	1.14431	0.517348	0.433085
B1AUX5		Arhgap4	S	918	ISKNKVFSRGPGAPISPSTSHPQGPDSTRKP	___1	-0.0548897		-0.728152	0.7178	0.609779	-2.03756		-2.32948	0.725028	0.417395		+	1.05531	2.39334	1.04365	0.235528	2.75473	8.82791	2.23113	0.074332
B1AUX5		Arhgap4	S	850	ALGPSRHRRPCLVPTSPEGHVEMDKAVAQNM	___1	-1.15579			0.881475		-2.39643			0.318128	0.224323			2.03726	0	0	0.948192	2.66766	0	0	0.960251
B1AUY8	N-alpha-acetyltransferase 10	a10	S	190	SGEACREEKGLAAEDSGGDSKDLSEVSETTE	___1	1.84751	2.22161	1.90032	1.56482		1.47788	0.739481		1.45419	1.78094			-0.424991	0	0	0.948285	0.508884	1.01023	0.475419	0.510769
B1AVP5	Gem-associated protein 8	Gemin8	S	150	DYVNADHGLYFNHRRSLEPPSEKPWERRQAE	___1	-1.11501	-1.14878	-0.461862		-1.14395	-1.84018	-1.83746	-2.2913					-0.235401	0	0	0.945521		0	0	0.959152
B1AVZ0	Uracil phosphoribosyltransferase homolog	Uprt	S	25	SMPCHNRQVNSTSSPSPEHLLAEDRVLDHAE	___1	-1.09884	-1.66644	-0.759566	-0.551283	-0.910578	-0.977349	-1.25219	-1.93607	-0.54003	-0.784836			0.444018	0.951122	0.504745	0.520706	0.726104	1.51551	0.820042	0.335185
B1AW40	Rho GTPase-activating protein 15	Arhgap15	S	72	AGKVTEPISRHRRNHSQHVLKDVIPPLEHPM	___1	-1.64911		-1.29608	-0.880011		-2.26327				-0.742683			0.592584	0	0	0.939406	1.52059	0	0	0.956401
B1AW40	Rho GTPase-activating protein 15	Arhgap15	S	204	FQAIKNAIDRLPKNPSCGSLELFNLQRSSSS	___1	-0.490332	-1.50924	-1.27775	-0.0867081	-0.128286	-0.540357	-0.643478	-1.05268	0.124621	-0.0975075			0.984943	1.97613	1.04626	0.240618	0.759064	2.3849	1.39655	0.199718
B1AW40	Rho GTPase-activating protein 15	Arhgap15	S	51	IKNANSHQDRQSQTKSMILTDAGKVTEPISR	___1	-1.40589	-2.28174	-2.53351	-0.271967	-0.929398	-1.77896	-4.05331		-1.19949	-1.17007			1.47303	2.43621	1.21079	0.172031	1.73136	1.39934	0.572929	0.400127
B1AXD8	Akirin-2	Akirin2	S	55	PAAATAAAAASAAAASPQKYLRMEPSPFGDV	___1	0.554588	-0.605667	-0.00915813			-0.289422		-1.43509						0	0	0.933549		0	0	0.955289
B1AXD8	Akirin-2	Akirin2	S	21	TLKRTLDFDPLLSPASPKRRRCAPLSAPASA	___1	-1.09432	-1.56457		-2.31753		-2.34359	-0.872278	-3.20513					-0.988087	0	0	0.939315		0	0	0.955168
B1AXI9	Centrosomal protein of 131 kDa	Cep131	S	144	LDEQPRGLALPASAQSPSTLDSALGPRRKEC	___1	-0.899626	-1.02325	-0.619851	-1.62616	-2.46752	-1.1038	-1.18772	-2.21044					-1.19927	-2.66888	1.38245	0.151019		0	0	0.955365
B1AXI9	Centrosomal protein of 131 kDa	Cep131	S	47	RPGSASATRSIFRSMSVATGSEPRKKALEAT	___1			-1.08482						-1.44691	-0.998522				0	0	0.930781		0	0	0.954868
B1AXJ2	AP-4 complex accessory subunit tepsin	Enthd2	S	477	FAGMELVACPRLPCHSSQDLQTDLQKVTTEA	___1				-0.131693	-0.543291				-0.215381	-0.181946				0	0	0.93087		0	0	0.953059
B1AXJ2	AP-4 complex accessory subunit tepsin	Enthd2	S	332	VLLLCRQQLQELGAGSPGPVTNKATKILRHF	___1	0.404842	-0.967953	-0.00480175	0.0322323	-0.468594	0.16365	0.0288334	0.312284	-0.469281	-0.885057			-0.0288766	-0.0439212	0.0168501	0.937543	-0.845425	-2.94003	1.69041	0.154068
B1AY10-2	Transcriptiol repressor NF-X1	Nfx1	S	81	SAVHQHSYASGSKPKSPQGFFQSSNKSLKNH	___1	2.88836	2.95564	2.84678	1.51276		3.424	2.57555	2.83665	1.75347				-1.38416	0	0	0.930959	-1.19193	0	0	0.956195
E9PV45	Ubiquitin carboxyl-termil hydrolase;Ubiquitin carboxyl-termil hydrolase 24	Usp24	S	1941	EVGENGRNMDQGGGGSPRKKVALTENYELVG	___1	0.50984		0.257171	1.71225	1.00698	-0.520307		-1.00723	1.44278	0.930035			0.976109	2.05677	0.916889	0.285254	1.95018	4.29977	1.50403	0.139354
E9PV45	Ubiquitin carboxyl-termil hydrolase;Ubiquitin carboxyl-termil hydrolase 24	Usp24	S	2075	EAEDLSLSAPSSPEISPQSSPRPHRPNNDRL	___1	1.89511	1.47253	0.582034		-1.43217		1.23749	0.863199	0.202155	-1.06726			-2.74873	0	0	0.931048	-1.4829	-1.94677	0.811583	0.298977
E9PV45	Ubiquitin carboxyl-termil hydrolase;Ubiquitin carboxyl-termil hydrolase 24	Usp24	S	1297	MSLCGTPEKSSYRQLSVSDRSSIRVEEIIPA	___1	0.339077	0.401659	0.0325632	0.295145	-0.666588	-0.672395	-1.33507	-1.03414	-0.350736	-0.659437			-0.443488	-0.909762	0.47439	0.536168	0.50878	1.3649	0.798627	0.372431
E9PV45	Ubiquitin carboxyl-termil hydrolase;Ubiquitin carboxyl-termil hydrolase 24	Usp24	S	1139	RKKTLLSETSSQSSKSPSLSSKQQHQPSASS	___1				3.2577	3.01344	2.85651			2.90078					0	0	0.931137	0.0442791	0	0	0.956447
E9PV45	Ubiquitin carboxyl-termil hydrolase;Ubiquitin carboxyl-termil hydrolase 24	Usp24	S	1141	KTLLSETSSQSSKSPSLSSKQQHQPSASSIL	___1	2.92202	4.00488	3.77417				2.23238	2.78877	2.90078	3.12494				0	0	0.931226	0.502285	1.25595	0.627134	0.43382
E9PV45	Ubiquitin carboxyl-termil hydrolase;Ubiquitin carboxyl-termil hydrolase 24	Usp24	S	2559	VSNETSTGKTFQRTISAQDTLAYATALLNEK	___1	-3.57593	-2.28662	-3.57758	-0.958597	-1.16978	-2.43508	-1.11335	-2.07378	-1.35314	-1.09262			2.08252	3.15181	1.46916	0.112549	0.651189	1.05312	0.525877	0.464877
E9PV45	Ubiquitin carboxyl-termil hydrolase;Ubiquitin carboxyl-termil hydrolase 24	Usp24	S	2045	WNAYMLFYQRVSDQNSPVLPKKSRVSVVRQE	___1	5.19727	5.01218	4.61578	4.69404	4.33455	4.17977	3.87272	3.59828	4.68186	4.2632			-0.427443	-1.1913	0.705138	0.43588	0.588946	1.60421	0.940581	0.317654
B1AY86	Plexin domain-containing protein 2	Plxdc2	S	456	ERRPSRWPAMKFRRGSGHPAYAEVEPVGEKE	___1	2.08364	0.933615	1.92574	2.07774	1.57348	0.410825	0.813459	0.776711	1.85885	2.0769			0.177945	0.295972	0.127223	0.817531	1.30087	4.56837	2.2301	0.0876866
B1AYU7	Pre-mR-splicing factor CWC22 homolog	Cwc22	S	771	GRTERARSERRRAQNSRDADWRDPLAKHIDD	___1	-0.695459	-1.48221			-2.59222	-1.32149	-1.78451		-1.96606				-1.50338	0	0	0.931315	-0.413054	0	0	0.955988
B1AYU7	Pre-mR-splicing factor CWC22 homolog	Cwc22	S	824	EDRHGEPKKRRERRDSFSENEKQRSRNQDSD	___1	3.21851	2.45174	2.47709	2.71712	2.1855	1.57537	1.81644	1.22926	2.73281	2.17921			-0.264466	-0.550593	0.270145	0.693838	0.915651	2.28	1.25146	0.214091
B1AYU7	Pre-mR-splicing factor CWC22 homolog	Cwc22	S	826	RHGEPKKRRERRDSFSENEKQRSRNQDSDNV	___1	-3.51235	-4.10796								-3.14269				0	0	0.931404		0	0	0.92446
B1AYU7	Pre-mR-splicing factor CWC22 homolog	Cwc22	S	107	SPSPDRSPARGGGQSSPQEEPTWKKKKDELD	___1	0.95756	0.772871		0.918709	0.453327	0.588756	-0.490396	0.161463	0.258168	-0.389494			-0.179197	-0.511489	0.2609	0.721464	-0.15227	-0.266426	0.114668	0.861056
B1AYU7	Pre-mR-splicing factor CWC22 homolog	Cwc22;Gm13695;Gm13697	S	61	SDYSRSDYERSRRGYSYDDSMESRSRDREKR	___1	0.179911	1.2123	0.228984	-0.741541	-0.707197	0.21655	-0.129137	0.361853	-1.07389	-0.480089			-1.26477	-2.36721	1.20844	0.179598	-0.926744	-2.37403	1.30409	0.200814
B1AZ46	Brain-specific angiogenesis inhibitor 1-associated protein 2	Baiap2	S	455	GSDRLHMSLQQGKSSSTGNLLDKDDLALPPP	___1	0.409704	1.07526	0.843795	0.436781	0.559193	1.03532	0.375156	0.585611	0.991662	0.823463			-0.278267	-0.781781	0.447965	0.584973	0.242199	0.674544	0.378	0.634952
D3YWD3	Transmembrane protein 245	Tmem245	S	12	____MADRGGPAEAPSPRGSPRPESRAPRTV	___1	0.247803	0.199583		-0.192867	-0.856102	-1.18571	-1.3007	-1.42051	-0.541677				-0.748178	-1.72992	0.814375	0.337783	0.760632	0	0	0.924625
B1AZI6	THO complex subunit 2	Thoc2	S	1486	EKKDEKDRKERKRDHSNNDREVPPDITKRRK	___1	-1.18975	-1.42949		-1.18296	-0.995068		-2.05527	-1.21981	-0.848996	-1.73795			0.220606	0.874382	0.545956	0.57394	0.344066	0.484624	0.200989	0.746686
B1AZI6	THO complex subunit 2	Thoc2	S	1516	KEENGTMGVSKHKSESPCESQYPNEKDKEKN	___1	-0.398405	0.562866	0.308824	-0.105953	-1.08995	0.0314169	-0.836382	-0.934563		-0.782467			-0.755713	-1.21527	0.613668	0.428397	-0.202624	0	0	0.924228
B1AZI6	THO complex subunit 2	Thoc2	S	1417	EPDREQKRRKIDSHPSPSHSSTVKDSLIDLK	___1	2.00919	1.27795	1.80424	1.25991	0.896704	0.550942	0.55768	-0.408459	-0.0871687	1.11604			-0.618821	-1.50185	0.84887	0.34179	0.28105	0.395557	0.169679	0.782611
B1AZI6	THO complex subunit 2	Thoc2	S	1219	PGGGTSSSSIGNASKSDESGAEETDKSRERS	___1	-0.393679			-0.224628		0.250367				0.0989971			0.16905	0	0	0.931493	-0.15137	0	0	0.925761
B1AZI6	THO complex subunit 2	Thoc2	S	1222	GTSSSSIGNASKSDESGAEETDKSRERSQCG	___1					-0.928106	-0.849341				-1.41385				0	0	0.931583	-0.564507	0	0	0.926003
B1B0D1	EF-hand calcium-binding domain-containing protein 7	Efcab7	S	21	GSDAALGTQNPLLSGSPRTKKFPLTEQEVFY	___1		-1.75911	-1.45714		-2.61721	-2.59421	-1.28884	-1.04643	-2.36174				-1.00909	0	0	0.931672	-0.718577	0	0	0.925805
B1B0E8		Zrsr2	S	434	SRERRSSPSRRRKDHSPGPWSQSRRSHRSRS	___1	-0.352776	-0.0643196	-1.31712	-0.622828	-0.929937	-0.506738							-0.198309	-0.32929	0.143061	0.80161		0	0	0.924636
B1B1A8	Myosin light chain kise, smooth muscle;Myosin light chain kise, smooth muscle, deglutamylated form	Mylk	S	298	VSKDPETVAESKNCPSPQRSGSSARATNSHL	___1			-0.418849						-1.78892	-1.18272				0	0	0.931761		0	0	0.924637
B1B1A8	Myosin light chain kise, smooth muscle;Myosin light chain kise, smooth muscle, deglutamylated form	Mylk	S	364	LKVQPEARVPAIGSFSPGEDRKSLAAPQQAT	___1	-0.651085	-2.06163	0.835149	-0.76741	-1.73729	-1.68775	0.674397	0.0374317	0.743691	0.297312			-0.626496	-0.505815	0.207276	0.712631	0.845807	0.824381	0.368172	0.558529
B1Q2W7	Transcription initiation factor TFIID subunit 1	Taf1	S	543	ENLILEIPDEKEEATSNSPSKENKKESSLKK	___1				0.230381			-0.266191	-1.51761						0	0	0.93185		0	0	0.918438
B2FDH7	Ubiquitin-conjugating enzyme E2 E3	Ube2e3	S	8	________MSSDRQRSDDESPSTSSGSSDAD	___1	0.646704	0.592222		0.310759	-0.107294	0.880635	0.838242	0.319118	0.602733				-0.517731	-1.66583	0.87487	0.351373	-0.0765991	0	0	0.921274
B2KF50		Uhrf1bp1	S	914	ELSPSEDREPKSDASSDQGAVSPEKVLRDGS	___1	-2.52108		-2.8342	-1.96993	-2.0948	-1.90253	-2.10372	-2.34679	-1.55351				0.645278	2.40282	1.20792	0.234686	0.564174	0	0	0.923848
B2KF50		Uhrf1bp1	S	986	KLSRAQSARSPATLKSPADRDAALNGQGEPV	___1				-0.740551	-1.04631			-2.36267		-1.26007				0	0	0.931939	1.1026	0	0	0.923058
B2M1R7	Poly(rC)-binding protein 2	Pcbp2	S	185	PPKGVTIPYRPKPSSSPVIFAGGQDRYSTGS	___1	4.26296	4.01394	4.25865	3.67303	3.13799	3.96087	3.98242	2.94854	3.38201	3.32022			-0.773014	-2.37166	1.37881	0.179546	-0.279494	-0.516676	0.243208	0.718824
E9Q0B1	Nuclear protein MDM1	Mdm1	S	520	PSKVKPPGLEQRRRASSQDGLETLKKDITKK	___1			-1.67521	-1.49063	-2.11729	-1.93652							-0.128751	0	0	0.932029		0	0	0.919039
E9Q0B1	Nuclear protein MDM1	Mdm1	S	521	SKVKPPGLEQRRRASSQDGLETLKKDITKKG	___1	-1.47582	-2.15468	-1.77658	-2.19877	-2.64498	-2.54213							-0.619514	-1.53646	0.874077	0.334365		0	0	0.918928
E9Q0B1	Nuclear protein MDM1	Mdm1	S	383	PQKHPPTKLEERKVASGEQPLKNSTRRLEMP	___1	-0.92942	-1.65755	-1.32971	-2.08364		-1.81191	-2.78996	-2.80406					-0.778083	0	0	0.932118		0	0	0.919592
E9Q0B1	Nuclear protein MDM1	Mdm1	S	504	HHDLTTPAVGGAVLVSPSKVKPPGLEQRRRA	___1	-1.03946		-1.16968	-0.71139	-0.943371	-1.349	-1.3467	-1.7423	-1.3387	-0.590256			0.277191	1.18958	0.763081	0.471614	0.514855	1.2071	0.671743	0.413874
B2RQ57	Non-specific protein-tyrosine kise;Abelson tyrosine-protein kise 2	Abl2	S	632	ASSGSPALPRKQRDKSPSSLLEDAKETCFTR	___1	1.3283	0.674347	1.09379	1.30186	1.13965	1.35455	0.334436	0.434633	0.641452	0.723688			0.188608	0.532443	0.29076	0.701191	-0.0253046	-0.0486426	0.0196471	0.992163
B2RQ57	Non-specific protein-tyrosine kise;Abelson tyrosine-protein kise 2	Abl2	S	634	SGSPALPRKQRDKSPSSLLEDAKETCFTRDR	___1		-1.04171	-0.588689		-1.32215	-1.017	-1.83566		-1.27146				-0.506946	0	0	0.932207	0.154865	0	0	0.939419
B2RQ57	Non-specific protein-tyrosine kise;Abelson tyrosine-protein kise 2	Abl2	S	832	AVLPTTHNHKVPVLISPTLKHTPADVQLIGT	___1	-0.570227	-2.69237	-1.29727		-1.6991	-2.25417	-2.77249	-3.45249	-2.62678	-2.37551			-0.179147	0	0	0.932297	0.325237	0.583259	0.276928	0.682511
B2RQC2	Ubiquitin carboxyl-termil hydrolase 42	Usp42	S	858	EKAQDSAMAEVVERLSPAPSVLTGDGCEQKL	___1		-1.37646		-0.144409	-0.668428		-1.17591		-0.379504				0.970038	0	0	0.932386	0.796403	0	0	0.936807
B2RQC2	Ubiquitin carboxyl-termil hydrolase 42	Usp42	S	936	DRGDGGHVGPKAQEPSPAKEKMSSLRKVDRG	___1	0.645399	0.676437		0.0736485	-0.588629	-0.355645		-0.579525	-0.877513				-0.918408	-2.1284	0.961253	0.272121	-0.409928	0	0	0.93647
B2RQC2	Ubiquitin carboxyl-termil hydrolase 42	Usp42	S	482	NGTTPVKDTPSSSVSSPNGNTSVNRASPATA	___1	-0.875589	-0.0595722		-1.87966		-0.506845	-1.75555						-1.41208	0	0	0.932475		0	0	0.936554
B2RQC2	Ubiquitin carboxyl-termil hydrolase 42	Usp42	S	1234	RESRHQQESDFSGAYSDADLHRHRKKKKKKK	___1	-0.208977		-1.25577	-0.212646	-0.794878	-0.676488							0.22861	0.327095	0.131112	0.808322		0	0	0.937794
E9QAI5	CAD protein;Glutamine-dependent carbamoyl-phosphate synthase;Aspartate carbamoyltransferase;Dihydroorotase	Cad	S	1796	LPDGRFHLPPRIHRASDPGLPAEEPKEKPPR	___1	6.51977	5.17105	5.69263	5.03914	4.16108	5.11978	4.66037	4.46666	3.91831	4.08555			-1.19437	-1.69809	0.847334	0.299033	-0.747003	-2.08849	1.20375	0.234353
E9QAI5	CAD protein;Glutamine-dependent carbamoyl-phosphate synthase;Aspartate carbamoyltransferase;Dihydroorotase	Cad	S	10	______MAALVLEDGSVLQGRPFGAAVSTAG	___1	-1.27949	0.0458565	-1.24786			-1.47634	0.891699	-0.521662						0	0	0.932565		0	0	0.944027
E9QAI5	CAD protein;Glutamine-dependent carbamoyl-phosphate synthase;Aspartate carbamoyltransferase;Dihydroorotase	Cad	S	1837	PDGPCYPAPPVPRQASPQNLGSSGLLHPQMS	___1	2.59305		-0.457561	2.01248			1.41606			1.27366			0.944741	0	0	0.932654	-0.142399	0	0	0.943609
E9QAI5	CAD protein;Glutamine-dependent carbamoyl-phosphate synthase;Aspartate carbamoyltransferase;Dihydroorotase	Cad	S	975	MAMALHRQQCRVLGTSPEAIDSAENRFKFSR	___1	0.394388	-0.757509	0.367087	1.32354	0.880171	0.531762	-0.0670624	-0.136518	1.35085	1.15047			1.10053	1.78356	0.909446	0.279837	1.14127	2.97312	1.55852	0.153145
B2RQG2		Phf3	S	125	PNRSLRDRVEDNSVRSPRKSPRLMAQEQVRS	___1	-0.346537	-0.389042	-0.856526	-0.545433	-1.64044	-1.76955		-1.80753	-1.19954				-0.562234	-1.00513	0.510979	0.499713	0.589003	0	0	0.942421
B2RQG2		Phf3	S	1687	KEPLAEAVGGEGKLPSQEKSSCVEQNDDSEA	___1				1.06355	0.34786				1.30067	0.677361				0	0	0.932743		0	0	0.943401
B2RQG2		Phf3	S	249	DPKHACNNQGEVNVPSPELDCPLLSETSASV	___1	1.95152	1.57613	1.63093	2.87642	2.66401	2.10423	2.07724	1.84961	-0.41472	2.81947	+		1.05069	3.88263	2.06468	0.0779594	-0.807986	-0.616872	0.258054	0.664568
B2RQG2		Phf3	S	1112	CKICIGRMAPPIDDLSPKTVKVVVGGARKHS	___1	-0.0108948	-1.87396	-0.411113	1.59885	0.626513	0.253598	-1.50108	-1.1251	0.767364	0.0861969			1.878	2.05047	0.979572	0.229048	1.21764	1.46017	0.708471	0.346804
B2RQG2		Phf3	S	377	LELKNTVDIVDKPENSPQRNELETLGYGEDT	___1				-1.96616					-2.55198	-2.09931				0	0	0.932833		0	0	0.929781
B2RQG2		Phf3	S	660	DRNLQPRQRRSSRSFSLDEPPLFIPDNIATV	___1	-1.67168	-2.24686	-2.02992	0.41066	0.705919	-1.80881	0.31889	-1.24522	0.98059	0.0593796	+		2.54111	7.41151	2.72963	0.026963	1.4317	1.44544	0.685604	0.350363
B2RQS1	Striatin-3	Strn3	S	229	SVEAKNLEQILNGGESPKQKGQEIKRPPGDV	___1	-2.76097	-2.17784	-2.08103	-0.298416	-1.92775	-1.49037	-1.93644		-0.756698	0.401812			1.22686	1.60115	0.788349	0.317538	1.53596	2.13118	0.880126	0.276416
E9QNG1	Intersectin-2	Itsn2	S	211	LMMGGFGGASIQKAQSLIDLGSSSSTSSTAS	___1				-0.249952	-0.677961		-0.0530396	-0.8659	-0.185573					0	0	0.932922	0.273897	0	0	0.928426
E9QNG1	Intersectin-2	Itsn2	S	838	VNTTWQQKSAFTRTVSPGSVSPIHGQGQAVE	___1	-0.301891	-0.176865	-0.672896	0.595812		-0.0462255	-0.610849	-0.652687	0.348731	0.130196			0.979696	0	0	0.933012	0.676051	1.85082	1.07546	0.270385
E9QNG1	Intersectin-2	Itsn2	S	843	QQKSAFTRTVSPGSVSPIHGQGQAVENLKAQ	___1	1.87273	1.7862	2.18525	3.20123	2.93285	2.54017	2.36992	1.71873	3.268	3.18645	+		1.11898	3.91659	2.03801	0.0775824	1.01762	2.3968	1.28522	0.198739
B2RR83	Probable ATP-dependent R helicase YTHDC2	Ythdc2	S	1105	QEPSSFRADGIPNDSSDSEMEDRTTANLAAL	___1	0.649984	1.03449	0.188264	-0.0625248	-0.161764	0.423369		0.312449	-0.317403	-0.129745			-0.736392	-1.76184	0.985196	0.28508	-0.591483	-2.83014	1.49054	0.212776
B2RR83	Probable ATP-dependent R helicase YTHDC2	Ythdc2	S	1236	EFADGSTTGERVLMKSPSPALHPPQKYKDRG	___1	0.670586	0.783495	0.866511	-1.08564	-1.23544	0.224513	-0.27092	0.0970001	-1.40127	-1.20851	+		-1.93407	-10.0661	3.62617	0.0150545	-1.32175	-4.33702	2.12254	0.0920548
B2RR83	Probable ATP-dependent R helicase YTHDC2	Ythdc2	S	1238	ADGSTTGERVLMKSPSPALHPPQKYKDRGIL	___1	-0.107197	0.264008	0.0916643	-1.41755	-1.59301	-0.721059	-1.01721	-0.597322	-1.63251	-1.56791	+		-1.58811	-6.2741	2.71841	0.0340769	-0.821684	-3.12891	1.82527	0.142579
F7CVW0	Protein strawberry notch homolog 1	Sbno1	S	791	IRKDHKKSKDKKKKKSIDPDSIQSALLASGL	___1	-3.41			-0.483532	-0.0154934		-1.20207		-0.471641	0.097084			3.16049	0	0	0.933101	1.01479	0	0	0.931141
F7CVW0	Protein strawberry notch homolog 1	Sbno1	S	695	GIDLTAPSNNSSPRDSPCKENKIKKRKGEEI	___1			-0.139316	0.936314	-0.425781		0.913284	-0.723516	1.23154				0.394582	0	0	0.933191	1.13666	0	0	0.927602
F7CVW0	Protein strawberry notch homolog 1	Sbno1	S	212	EVARIWINDMKMRSFSPTMKVPVVKEEDEPE	___1	-2.13043		-1.62107			-2.48147								0	0	0.93328		0	0	0.927917
E0CYI9		Gcc2	S	836	KDSLEKSPSVKNDQLSLVKELEEKIESLEKE	___1				-0.5928	-0.00459862				-0.0891905	0.396725				0	0	0.930692		0	0	0.975949
B2RT41		Zfc3h1	S	29	GLSPKEEGELEDGEISDDDNSRSRSSSSSSS	___1		-0.692413		-0.28644	-0.46991	0.510947	0.0962982	0.109118	-0.462363	-0.68121			0.314239	0	0	0.930514	-0.810574	-2.75944	1.60403	0.166293
B2RT41		Zfc3h1	S	658	RAFKPEETSSNSDPPSPPVLNNSQPLSRSNL	___1	0.63582	0.206228	1.07701	1.87206	0.764874	1.29145	0.746412	1.03203	1.65172	1.11662			0.678777	1.08612	0.542762	0.471843	0.360877	0.938054	0.531048	0.509462
B2RT41		Zfc3h1	S	1307	KPKFCRKPVSENSCSSDDEQSTGPIKYAFRP	___1	0.505306	0.104082		-0.273041	-1.13367	0.60789		-0.0784454	-0.704627				-1.00805	-1.7538	0.775405	0.333467	-0.969349	0	0	0.966457
B2RT41		Zfc3h1	S	952	EQDRLGPNKMMRLDNSPISSPRKHSAELIAM	___1	0.906321	0.901958	1.14607	0.673759	0.320375	0.369845	-0.447157	0.0766373	0.295047	0.245296			-0.487715	-1.8206	1.20588	0.270908	0.270396	0.661033	0.35065	0.641879
B2RT41		Zfc3h1	S	356	SQGLEDKEQNLTRRLSASDIVSEKKLGEEEE	___1	2.28816	0.427122	1.49803	1.84693	1.76091	0.244966	-0.0410557	-0.144426	1.01242	1.54576			0.399481	0.501273	0.217057	0.715774	1.25926	3.60591	1.8252	0.119608
B2RT41		Zfc3h1	S	1049	VDDEVLSGASRERRRSFLESNSFTKPNLKHT	___1			-2.29307	-1.03042	-1.40049	-1.86811	-2.90726	-2.29271	-1.93332	-0.798342			1.07762	0	0	0.927764	0.990194	1.46707	0.736357	0.344776
E9QLQ9	Adenomatous polyposis coli protein	Apc	S	744	DAQHLSETFDNIDNLSPKASHRSKQRHKQNL	___1		-1.70301	-1.86481	1.07934	-0.448185	-0.815886	1.7366	-0.0268955	0.519723	-0.0843029			2.09949	2.41867	0.951478	0.233252	-0.0802277	-0.0729501	0.0263668	0.97892
E9QLQ9	Adenomatous polyposis coli protein	Apc	S	708	LMANRPAKYKDANIMSPGSSLPSLHVRKQKA	___1	-2.26058	-1.92729	-1.60774	-1.75891	-2.24717		-2.06133	-2.28016	-2.25686	-1.867			-0.0711695	-0.176236	0.0809881	0.875715	0.108816	0.336331	0.170999	0.828089
E9QLQ9	Adenomatous polyposis coli protein	Apc	S	1523	EESNENQDKEVEKPDSEKDLLDDSDDDDIEI	___1	-0.560083	0.114397	-0.21186		-2.49603				-2.18336	-3.2861			-2.27685	0	0	0.930425		0	0	0.972921
E9QLQ9	Adenomatous polyposis coli protein	Apc	S	1006	YSLKYSDEQLNSGRQSPSQNERWARPKHVIE	___1		0.114782	-0.25829	-0.530054	-0.226151	-0.153152	-1.46507	-0.509676		-0.266701			-0.306348	-0.899455	0.480321	0.564238	0.442597	0	0	0.98471
B2RUR8	OTU domain-containing protein 7B	Otud7b	S	449	IPLSSDSQAPLAQPESPTASAGDEPRSTPES	___1		-1.17385	-1.4371	1.00122	0.948824	-0.190545	-0.762215	-0.21595	0.501796	0.237408	+		2.2805	9.73701	2.46274	0.0390721	0.759172	2.10816	1.21067	0.231774
B2RV77		Gm5483	S	11	_____MMPGGLSRARSATPEIQEIADKVKSL	___1	2.41459	1.49195	2.06881	3.63501	4.25744	-0.166383	2.89565	-0.049202	3.67545	5.0941			1.95444	3.7749	1.73404	0.0814863	3.49142	2.3321	1.05659	0.2059
B2RV77		Gm5483	S	74	VGGGCFLHIKVFKGISGENVLELHGYQTNKT	___1				-1.55877	-0.897058				-0.879428	0.758526				0	0	0.927852		0	0	0.984847
B2RWS6	Histone acetyltransferase p300	Ep300	S	1037	GKEEEEQPSTSATQSSPAPGQSKKKIFKPEE	___1	-0.323275	-0.362389		-1.36555		0.24821			-1.15135	-0.568352			-1.02272	0	0	0.927941	-1.10806	0	0	0.985266
B2RWS6	Histone acetyltransferase p300	Ep300	S	500	PQVQAKNQQSQPSGQSPQGMRSVNNMSASPM	___1	-1.9006		-2.12359	-2.00688	-2.55841	-1.26201				-2.44429			-0.270547	-0.680705	0.338123	0.652482	-1.18228	0	0	0.961108
B2RXC2		Itpkb	S	42	PSGSETPQPSGRAALSPGSVFSPGRGASFLF	___1	-0.696253	-1.86481	-0.972535	-0.993246	-1.6562	-2.23178	-1.79086	-2.67089	-1.47159				-0.146855	-0.237651	0.0995192	0.84574	0.759594	0	0	0.960958
B2RXC2		Itpkb	S	247	PSKDKEGVAPLLGPASPTRLGTQSPSTSVRM	___1	-0.618021	-2.31354	-0.962232	-0.441578	-1.20274		-1.26827	-2.55139	-0.937942				0.475771	0.576176	0.252674	0.680624	0.971889	0	0	0.960779
B2RXC2		Itpkb	S	200	FRSSSQPPERVLAPCSPSEERRTKSWGEQCT	___1	-0.517176	-0.968904		-0.879467	-1.35924	-1.31812			-0.826406	-1.56758			-0.376314	-0.876198	0.429803	0.573735	0.121133	0	0	0.96117
B2RXW8		Ppfia1	S	772	PLRLDRMHKGAPHTVSHEDIRDLRNSTGSQD	___1	0.726992			-0.183331	-0.381651	-0.806092			-1.09064	-0.328197			-1.00948	0	0	0.928029	0.0966725	0	0	0.961155
B2RXW8		Ppfia1	S	239	NHEQESAPSTNGKRSSDGSLSHEDLAKVLEL	___1	1.51579		0.951966	1.39054	1.33765			-0.55348		0.842361			0.130217	0.33986	0.160679	0.803267	1.39584	0	0	0.961317
B2RXW8		Ppfia1	S	667	TEQRAEEIESRVGSGSLDNLGRFRSMSSIPP	___1	-0.572287		-1.08369	-1.14024			-2.75764			-1.29372			-0.312251	0	0	0.928118	1.46392	0	0	0.960556
B2RXQ4	Serine/threonine-protein kise Nek1	Nek1	S	893	VDQSCKDQRDPAVDDSPQSGCDVEKSVQPES	___1	-1.87326			-1.4657		-2.11996							0.407553	0	0	0.928206		0	0	0.960678
B2RXQ4	Serine/threonine-protein kise Nek1	Nek1	S	593	SSDVPLPLELLETGGSPSKQQVKPVISVTSA	___1	-4.06754	-1.21291	-1.52866	-1.98718	0.667967	-0.0308046		-0.336943	0.134875				1.6101	0.988017	0.432015	0.505329	0.318749	0	0	0.960793
B2RXQ4	Serine/threonine-protein kise Nek1	Nek1	S	972	TGLFDANNPKMLRTCSLPDLSKLFRTLMDVP	___1				-1.2517		-0.516418			-1.18114	-0.497116				0	0	0.928295	-0.322709	0	0	0.737023
E9QNQ2	Serine/threonine-protein phosphatase 6 regulatory ankyrin repeat subunit B	Ankrd44	S	1001	VLAVDENASRSNGPRSPPGTAVRKEE_____	___1		0.00250053	0.338441	0.0498714	-0.207981		-0.844181	-1.11732	0.374766	0.422241			-0.249526	-0.800415	0.443886	0.597578	1.37925	5.78025	2.00219	0.10675
Q8BIZ8		Scaper	S	184	AWEVKKMSPGRHVIQSPSTDRMNVTSTARRS	___1			1.34067	1.74539	1.0851	0.860209	0.0307674	-0.281954	1.18508	1.18054			0.0745792	0	0	0.928383	0.9798	1.81464	0.949627	0.276189
B2RY04	Dedicator of cytokinesis protein 5	Dock5	S	1755	KSQVIAEKAPEPDVMSPGKKTQRPKSLQLVD	___1	-0.727125	-3.16263	-1.90317	-0.912411	-1.46779	-2.21733			-1.43456	-1.4259			0.740874	0.718505	0.314827	0.615429	0.787096	0	0	0.7368
B2RY04	Dedicator of cytokinesis protein 5	Dock5	S	1788	LTPFHSPSPLQSTALSPPPLTPKATRTLSSP	___1	2.42113	0.163404	1.5581	2.85046	2.76876	0.321761	-2.29995	-0.945238	2.17031	2.28751			1.42873	1.50442	0.718372	0.341408	3.20339	2.97102	1.33152	0.153068
B2RY04	Dedicator of cytokinesis protein 5	Dock5	S	1832	PPPPKSKPYESSQRNSAEIAPPLPVRRDSKA	___1			-1.89656				-2.61814							0	0	0.928472		0	0	0.736353
B2RY04	Dedicator of cytokinesis protein 5	Dock5	S	1765	EPDVMSPGKKTQRPKSLQLVDSRLTPFHSPS	___1	3.22314	2.88981	2.75832	3.28478	3.26143	3.33798	2.24776	2.60297	3.00278	2.99259			0.316017	1.13348	0.756161	0.454058	0.268109	0.521152	0.248888	0.716281
B2RY04	Dedicator of cytokinesis protein 5	Dock5	S	1741	NRISKFKRKDWNLSKSQVIAEKAPEPDVMSP	___1	1.321	1.51037	1.96309	1.33154	1.27471	0.629752	0.378578	0.199356	0.903491	1.05982			-0.295027	-0.850665	0.497794	0.56027	0.579092	2.13409	1.36546	0.230201
B2RY56	R-binding protein 25	Rbm25	S	698	KLPVDSVFNKFEDEDSDDVPRKRKLVPLDYG	___1	0.805151	0.535299	0.319194	-0.627972	0.0259972	0.36704	-0.219927	-0.320467	-0.310058	-0.35008			-0.854202	-2.11508	1.17244	0.217532	-0.272284	-0.721909	0.399725	0.609609
B2RY56	R-binding protein 25	Rbm25	S	672	HRPKIGLSLKLGASNSPGQPNSVKRKKLPVD	___1	7.1223	6.9118	7.06791	5.90269	5.40096	6.68264	5.31506	5.81816	5.3816	5.34816	+		-1.38217	-4.54739	2.18269	0.0573174	-0.573741	-0.931834	0.459622	0.512103
B2RY56	R-binding protein 25	Rbm25	S	678	LSLKLGASNSPGQPNSVKRKKLPVDSVFNKF	___1		-0.837664	-0.653399	1.05733	0.846649			-1.22766	1.16145	1.22447	+		1.69752	7.07458	2.17211	0.0544785	2.42062	0	0	0.741815
B2RY56	R-binding protein 25	Rbm25	S	578	EAERRRQPQIKQEPESEEEEEEKQEKEEKRE	___1	1.52114	1.5556	1.21656	2.41342	2.56927	1.97751	0.669827	1.46487	1.945	2.53067	+		1.06024	4.22876	2.22894	0.0647026	0.867099	1.36029	0.68812	0.373159
Q6P7T9		Nfatc1	S	766	PCSQRNTLMPTPPNASPKLHDLSSPAYTKGL	___1	-1.38306	-2.56469	-1.65543	-1.27869		-2.38993			-2.5474	-2.13788			0.589036	0	0	0.928561	0.0472903	0	0	0.739267
B5B2U2		Nfatc3	S	1058	QATEVMRDTPLPGPASPDLMTSHSAQ_____	___1	-1.08093	-1.15471	-0.531619	-1.08001	-0.50733	-0.404538		-0.302029	-0.180455	-0.213907			0.128751	0.29833	0.140437	0.817195	0.156102	1.01421	0.993715	0.509239
B7FAU9	Filamin-A	Fl	S	1084	KVKAFGPGLQGGNAGSPARFTIDTKGAGTGG	___1	2.89386	2.08578	2.46441	-0.777281	-0.425869	2.91239	2.06349	2.3878	-0.56751	-0.462038	+	+	-3.08293	-7.1934	2.59099	0.0294208	-2.96933	-7.04139	2.57022	0.0541887
B7FAU9	Filamin-A	Fl	S	2144	EGRVKESITRRRRAPSVANIGSHCDLSLKIP	___1	1.9889	0.644941	1.7745	2.70309	2.34597	1.42354	0.929184	0.246855	2.28433	2.15913			1.05508	1.61231	0.814859	0.314444	1.35521	2.49647	1.25976	0.187927
B7FAU9	Filamin-A	Fl	S	1459	DVTDASKVKCSGPGLSPGMVRANLPQSFQVD	___1	0.425041	-1.0196	-0.250485	-1.19641	-1.1706	-0.880391	-1.46998	-1.41637	-1.84547	-0.904703			-0.901821	-1.41163	0.714888	0.370536	-0.119504	-0.226942	0.0982283	0.888205
B7FAU9	Filamin-A	Fl	S	2319	NEEHIPDSPFVVPVASPSGDARRLTVSSLQE	___1	-0.181137	-0.245016	-0.50409	1.20612	1.01203	0.124808	1.12889	0.233929	1.6444	0.939257	+		1.41915	5.75564	2.63093	0.039677	0.795955	1.35478	0.696712	0.373922
B7FAU9	Filamin-A	Fl	S	2172	KIPEISIQDMTAQVTSPSGKTHEAEIVEGEN	___1	-0.488956	-0.648104	-0.0178442	1.97563	1.69809	0.702302	0.719835	0.76059	2.83057	1.184	+		2.22183	6.08251	2.44739	0.0357571	1.27971	1.79219	0.891084	0.278928
B7ZBY7	Ubiquitin-conjugating enzyme E2 variant 1	Ube2v1;Gm20431	S	172	KENMKLPQPPEGQCYSN______________	___1		-1.67757	-0.864161			-0.0921297	-1.4189							0	0	0.928649		0	0	0.725713
B7ZC18	Sigl transducer and activator of transcription;Sigl transducer and activator of transcription 3	Stat3	S	701	CVTPTTCSNTIDLPMSPRTLDSLMQFGNNGE	___1	2.44345	2.62086	2.85616	1.42979	1.58139	1.57127	1.8587	0.844942	0.709859	1.28182	+		-1.13457	-4.29224	2.20573	0.0615699	-0.429131	-0.788918	0.392507	0.574311
B7ZC24	Nuclear receptor coactivator 5	Ncoa5	S	9	_______MNTAPSRPSPTRRDPYSFGDSRDT	___1	1.70961			0.326557	0.0109978				-0.493049				-1.54083	0	0	0.928738		0	0	0.722052
B7ZCF1	26S protease regulatory subunit 6A	Psmc3	S	12	____MQEMNLLPTPESPVTRQEKMATVWDEA	___1	-1.82962	-0.445671	-0.504502	-0.661911	-0.293009	-1.38061	0.60364	-0.105536	-0.847951	0.124155			0.449137	0.642274	0.294133	0.652486	-0.0677285	-0.0726377	0.0267443	0.978926
B7ZCL8	55 kDa erythrocyte membrane protein	Mpp1	S	223	VASVAHSAPSEAPSCSPFGKKKKCKDKYLAK	___1			-1.43401	-0.947268	-1.62074				-1.71827				0.150005	0	0	0.928826		0	0	0.729053
B7ZCT1	Regulator of G-protein sigling 19	Rgs19	S	241	SPTYRSLLLQGAPQSSEA_____________	___1			-3.48955		-2.35778		-2.85821	-3.73488	-1.83592	-2.01323			1.13176	0	0	0.928915	1.37197	2.50719	1.03692	0.234544
B7ZCU4	Abl interactor 1	Abi1	S	295	GSQYGTMTRQISRHNSTTSSTSSGGYRRTPS	___1	-1.37436	-1.18415	-1.18287	-0.626369	-0.995722	-1.71189		-2.40819	-1.04299	-1.47292			0.436079	1.67535	1.13957	0.303299	0.802079	1.57528	0.723495	0.361816
B7ZCU4	Abl interactor 1	Abi1	S	222	PTVPNDYMTSPARLGSQHSPGRTASLNQRPR	___1	2.04101	2.18788	1.65283	2.86029	2.42071	0.884278	-0.207335	1.02247	2.26633	2.46252			0.679928	1.87185	1.08846	0.261254	1.79795	2.95992	1.41708	0.153506
B7ZCU4	Abl interactor 1	Abi1	S	225	PNDYMTSPARLGSQHSPGRTASLNQRPRTHS	___1	3.21095	2.34535	2.75689	2.25244	1.34674	1.54571	1.32368	1.70726	1.32406	0.923094			-0.971472	-1.7134	0.889529	0.296244	-0.401972	-1.30848	0.830569	0.38796
B7ZCU4	Abl interactor 1	Abi1	S	240	SPGRTASLNQRPRTHSGSSGGSGSRENSGSS	___1						-0.487678	0.0909786		-0.360732				0			1	-0.162383	0	0	0.745038
B7ZCU4	Abl interactor 1	Abi1	S	183	TGTLSRTNPPTQKPPSPPVSGRGTLGRNTPY	___1	-0.131216	-0.194359	-0.631713	-0.834122	-0.858002	-0.74754	-0.482306	-0.587833	-0.201955				-0.526966	-1.73712	1.09163	0.291083	0.403938	0	0	0.745165
E9QPT4	Polyhomeotic-like protein 3	Phc3	S	240	NKTTVTSSKISQRDPSPESKKGGSPGLESRS	___1	-1.09961	3.09532	2.53815	2.57977	2.10661	1.77157	2.06809	1.77156					0.831898	0.460325	0.180824	0.734665		0	0	0.744211
E9QPT4	Polyhomeotic-like protein 3	Phc3	S	210	LRSQKLGVLSSSQNGSPKSAGQTQSLTICHN	___1	-0.233711	-3.66187	-0.378064	-1.64961	-1.46477	-0.944514	-1.3613	-1.31942	-1.9316				-0.132641	-0.0857501	0.0302425	0.918437	-0.723192	0	0	0.744819
J3QNW9	Kinesin-like protein;Kinesin-like protein KIF7	Kif7	S	898	KIKTEEIAAFQRKRRSGSNGSVVSLEQQQKI	___1				-0.113947				0.131744		0.599634				0	0	0.929004	0.46789	0	0	0.744578
J3QNW9	Kinesin-like protein;Kinesin-like protein KIF7	Kif7	S	900	KTEEIAAFQRKRRSGSNGSVVSLEQQQKIEE	___1	-0.377476		0.140084		0.079216	0.100385	-0.463245		0.491858				0.197912	0	0	0.929093	0.673289	0	0	0.744547
B7ZNL2	Nucleosome assembly protein 1-like 4	p1l4	S	7	_________MAENSLSDGGPADSVEAAKNAS	___1				-1.58194	-1.47024	-0.532477		-0.244562	-1.73308	-0.860977				0	0	0.929181	-0.908509	-1.62466	0.729399	0.351971
B7ZNL2	Nucleosome assembly protein 1-like 4	p1l4	S	125	ITGDVEPTDAESAWHSENEEEDKLAGDMKNK	___1	-0.0100727	-0.350334		2.38391	1.57175	2.00301	3.56496	2.12483	0.548841	1.57728			2.15804	3.99429	1.40679	0.122767	-1.5012	-1.76101	0.853882	0.285394
B7ZNL2	Nucleosome assembly protein 1-like 4	p1l4	S	49	NPQVLAALQERLDNVSHTPSSYIETLPKAVK	___1	-0.947121	-1.19812		-1.13213					-1.75387	-0.797115			-0.0595112	0	0	0.92927		0	0	0.74393
B7ZNU9	Beta-2-syntrophin	Sntb2	S	75	GESLPGSPNRGLGPPSPPAPPRGPAGEASAS	___1	-0.240347	-1.44508	-0.439004	0.472832	-0.281271	-1.54574	-1.51364	-1.75297	-0.359832	-0.500685		+	0.803925	1.2228	0.610947	0.427061	1.17386	5.58606	2.75313	0.0771584
B7ZNU9	Beta-2-syntrophin	Sntb2	S	90	SPPAPPRGPAGEASASPPVRRVRVVKQEAGG	___1	-0.0044136	-0.201057	-0.97824	-0.327496	-2.08948	-1.56834	-1.34601	-1.94907	-0.916909	-2.01374			-0.813919	-0.945759	0.440071	0.522224	0.155817	0.274461	0.118643	0.856321
B7ZNU9	Beta-2-syntrophin	Sntb2	S	373	PLVATRLVHSGSGCRSPSLGSDLTFATRTGS	___1	-1.91971	-2.1849	-1.28347	-0.737213	-1.1823	-1.90742	-1.38103	-2.51696	-0.310554	-0.671324			0.836268	1.73113	0.931756	0.292838	1.4442	2.65217	1.323	0.172586
B7ZNX6	Protein LAP2	Erbb2ip	S	840	DTAPSPGRVEPQKASSSADVGISKSTEDLSP	___1	-0.408335	-1.15369	-0.33928	-0.859705	-1.69779	-1.42518			-1.05289	-1.41358			-0.644979	-1.15343	0.593858	0.446574	0.191944	0	0	0.743938
B7ZNX6	Protein LAP2	Erbb2ip	S	849	EPQKASSSADVGISKSTEDLSPQRSGPTGAV	___1	2.62409	2.35398	2.9433			2.26713	2.1755	2.06473	2.16817					0	0	0.929359	-0.000946045	0	0	0.744067
B7ZNX6	Protein LAP2	Erbb2ip	S	854	SSSADVGISKSTEDLSPQRSGPTGAVVKSHS	___1	-0.17975	1.39929	0.819345	-1.03521	-0.734436	0.766461	0.848217	0.89419	0.142154	-0.249969			-1.56445	-2.21655	1.08827	0.202807	-0.890197	-3.50629	1.98825	0.121414
B7ZNX6	Protein LAP2	Erbb2ip	S	639	VALSNNKKDDAKDADSLSDEVTHNSNQNNSN	___1				-0.79388			-0.700712	-0.380438		-1.23426				0	0	0.929447	-0.693684	0	0	0.744045
B7ZNX6	Protein LAP2	Erbb2ip	S	712	ENFNSLLQNGVNLNNSPEEKFKINDKKDFKL	___1	1.16335	1.29648	1.78744	0.860126	0.74048	2.2685		3.18315	1.2979	0.633459			-0.615454	-1.76337	1.04602	0.285155	-1.76015	-2.64581	1.04816	0.225977
B7ZP47	Wings apart-like protein homolog	Wapal	S	908	QHCEDLIQQYNRAENSICVADSNPLPYQNVT	___1	0.476328	0.86219				0.889215		-0.0501575						0	0	0.929536		0	0	0.742513
B7ZP47	Wings apart-like protein homolog	Wapal	S	313	PSNCRTYCRANKARSSQGASNFDKLMDGTSQ	___1	0.19046	0.362276	-0.106935	-0.470642	-0.982077	-0.666276	-1.19256	-1.10168	-0.593919	-0.488043			-0.87496	-2.42997	1.36058	0.173049	0.445859	1.42285	0.893436	0.355628
B7ZP47	Wings apart-like protein homolog	Wapal	S	226	ETNDTWNSQSGKRTESPSESCPVKGSVRTGL	___1	3.48131	3.1393	3.1659	2.94016	2.77682	2.65469			2.83324	2.64407			-0.403679	-1.58732	1.10085	0.321113	0.083962	0	0	0.74371
B7ZP57	Protein CBFA2T3	Cbfa2t3	S	39	GSPAHRKEKAAAMPDSPAEVKTQPRSTPPSM	___1	1.67785	1.37042	1.5873		-1.14998	0.515018	0.150558	0.222643	-1.52077	-1.0147			-2.69517	0	0	0.929625	-1.56381	-4.63757	2.14856	0.0869731
B7ZP57	Protein CBFA2T3	Cbfa2t3	S	303	HLSKRSCTLSPAQRCSPSNGLPHPTPPPPPH	___1	0.244638	-1.06337	0.182311	-1.64277	-2.03024	0.40474		-0.417463	-1.06915	-2.02971			-1.62436	-2.4295	1.18877	0.172826	-1.54307	-2.10745	0.870485	0.278229
B8JJ61	Leukocyte-specific transcript 1 protein	Lst1	S	81	LPVSSSDITDMKEDLSTDYACIARSTPT___	___1				-0.637966	-0.977098	-1.45104	-1.7295		-0.723456	-0.834858				0	0	0.929714	0.81111	3.24498	1.48781	0.180309
B8JJ61	Leukocyte-specific transcript 1 protein	Lst1	S	62	LERNAQVSGQEPHYASLQQLPVSSSDITDMK	___1	4.16878	4.63568	3.88554	4.08168	4.08571	4.01581		3.46457	4.21035	4.17698			-0.146312	-0.382672	0.193746	0.773746	0.453472	1.20565	0.615759	0.448114
B8JJB2	PDZ and LIM domain protein 7	Pdlim7	S	109	ALTPPADPPRYTFAPSASLNKTARPFGAPPP	___1	-0.535627	-1.5712	-1.88932			0.05194		-1.85925						0	0	0.929803		0	0	0.744873
B8JJB2	PDZ and LIM domain protein 7	Pdlim7	S	111	TPPADPPRYTFAPSASLNKTARPFGAPPP__	___1	0.0156651	-0.919216	-0.992373	0.223228	-1.26416	0.637872	-2.54085	-0.705154	-0.738402	-1.3367			0.11151	0.140296	0.0541894	0.893536	-0.168176	-0.128369	0.0465917	0.949354
B8JJC1	Tyrosyl-D phosphodiesterase 1	Tdp1	S	119	EQPKRVLPQEKKHVSSPDVTTAQKVVDRSPP	___1	1.78751	1.78196	1.89005	0.405804	-0.0812721	0.766551	0.556171	-0.310011	-0.39483	-0.108868	+		-1.65757	-5.77338	2.51825	0.0383849	-0.589419	-1.09466	0.566295	0.450818
B8JJC1	Tyrosyl-D phosphodiesterase 1	Tdp1	S	310	QGIWLSPLYPRIDQGSHTAGESSTRFKADLT	___1				1.32677	0.222689				0.289647	-0.504681				0	0	0.929891		0	0	0.74336
B8JJH0		2610015P09Rik	S	24	LVNDWLDNKLKQELASDGEGESTVLSSPPVP	___1			-0.788587	-0.378971			-1.68517	-2.26604		-1.35902			0.409616	0	0	0.92998	0.616583	0	0	0.728177
B9EHT4	CAP-Gly domain-containing linker protein 3	Clip3	S	488	HGVFAPASRIQRIGGSTDPPGDSVGAKKVHQ	___1		-1.34909		0.361574		-1.62881	-0.58193			0.975685			1.71067	0	0	0.930069	2.08106	0	0	0.728288
B9EHX4	Serine-protein kise ATM	Atm	S	3003	HSTPNADDQECKQSLSDTDQSFNKVAERVLM	___1				1.5701	1.29044	-2.28867			1.30392	1.14029				0	0	0.930158	3.51077	0	0	0.728013
B9EHX4	Serine-protein kise ATM	Atm	S	1987	STDEQEKRSPTFEEGSQGTTISSLSEKSKEE	___1	0.473276	-0.764652	0.0200777	2.56707	1.57171	0.81684	-0.508785	-0.489161	1.44499	1.35772			2.15983	3.10201	1.44141	0.115426	1.46172	2.19077	1.08623	0.223539
B9EIX2	Centrosomal protein of 170 kDa protein B	Cep170b	S	1166	LTRLDILAMPRKRAGSFTGPSDSETAPARTG	___1	-2.10037			-1.80554	-2.67092				-1.78626	-1.22012			-0.137853	0	0	0.930247		0	0	0.728261
B9EIX2	Centrosomal protein of 170 kDa protein B	Cep170b	S	653	GMAPQMEQQSLLVPGSPGGQKWVSRWASLAD	___1	-0.879683	-0.513958	-0.363769	-1.39242	-1.30914	-0.733676	-0.585258	-0.34551	-1.28578	-1.32355			-0.764979	-2.5482	1.50097	0.16046	-0.749847	-3.03992	1.83925	0.149679
B9EIX2	Centrosomal protein of 170 kDa protein B	Cep170b	S	360	HTRTLKGHKHEDGTQSDSEDPLAKTASVSGA	___1	1.68814	1.39448	1.22285	1.28964	1.25922	0.687669	0.133448	0.312201	1.14949	0.937298			-0.160727	-0.582881	0.36869	0.678152	0.66562	2.04693	1.22375	0.239156
B9EIX2	Centrosomal protein of 170 kDa protein B	Cep170b	S	1122	PTRASRLRRARLGDASDTEAVDGERGTAANP	___1	-0.220911					-0.682651		-1.7763		-0.539814				0	0	0.930336	0.689663	0	0	0.728348
B9EIX2	Centrosomal protein of 170 kDa protein B	Cep170b	S	478	SSLKREKTEERLGNTSPVPRASTRSFGSVGR	___1	-0.147757	-0.943754	-0.613921	-0.843264	-1.21051	-1.40928	-2.07838	-2.40558	-1.63366	-1.14423			-0.458409	-1.07101	0.590617	0.474821	0.575467	1.1063	0.577862	0.445784
B9EIX2	Centrosomal protein of 170 kDa protein B	Cep170b	S	965	DTASTISLLSGKNGPSPTTPQTPGPQKESPL	___1	-1.23129	-1.39269	-0.583512	-1.10541	-0.464275	-0.847575	-2.07656	-1.30714	-0.214452	0.146214			0.284322	0.570095	0.277973	0.683871	1.37631	2.36494	1.18836	0.202117
B9EIX2	Centrosomal protein of 170 kDa protein B	Cep170b	S	490	GNTSPVPRASTRSFGSVGRRSRLAQDFMAQC	___1	-1.90769	-1.8737	-1.02939	-1.87264	-1.70593	-2.21277		-2.28715	-1.31883				-0.185691	-0.390082	0.183542	0.770024	0.931134	0	0	0.728139
B9EIX2	Centrosomal protein of 170 kDa protein B	Cep170b	S	421	IEFFDGDTPRKKRSQSFTHTPPADPKADKRR	___1			-1.57564	-1.24898	-1.25936	-2.09387	-2.1651	-2.10743		-0.697643			0.321465	0	0	0.93337	1.42449	0	0	0.728185
B9EJ22	Mismatch repair endonuclease PMS2	Pms2	S	569	EDHGYQCKALPLARLSPTNAKRFKTEERPSN	___1	2.07208	2.08382	2.48781	1.02948	0.194502	1.40195	0.596148	0.256924	0.876521	0.51605			-1.60258	-3.50128	1.68327	0.0934316	-0.0553867	-0.099171	0.0402502	0.96581
B9EJ22	Mismatch repair endonuclease PMS2	Pms2	S	477	VISYRGLRGSQDKLVSPTDSPGDCMDREKIE	___1	-1.48379		-1.94413	0.556961	-0.159077	-1.80791			0.00544834	-0.331057			1.9129	3.63929	1.3362	0.142136	1.64511	0	0	0.728393
B9EJ80		Pdzd8	S	513	DVRVQTELKEETQPLSHSPKRTPTTLSIKPL	___1					1.61178	1.68027			1.28838	1.56991				0	0	0.930603	-0.251129	0	0	0.729708
B9EJ80		Pdzd8	S	515	RVQTELKEETQPLSHSPKRTPTTLSIKPLGA	___1	2.45199	2.76186	2.27489	2.01772			1.40896	0.993273					-0.478522	0	0	0.933459		0	0	0.729658
B9EJ80		Pdzd8	S	973	EPSPKHTPNTSDNEGSDTEVCGSNSPSKRGN	___1				-0.372915	-0.329626				0.0581579	-0.345564				0	0	0.936513		0	0	0.729603
B9EJ80		Pdzd8	S	982	TSDNEGSDTEVCGSNSPSKRGNSAGIKLMRK	___1		0.201639		0.339378	-0.0252495				0.589812	0.674656			-0.0445747	0	0	0.936693		0	0	0.729543
B9EJ80		Pdzd8	S	532	KRTPTTLSIKPLGAISPVLNRKLISGIHPPP	___1	2.60289	1.01666	2.37149	2.79817	1.87324	1.3104	1.33047	0.62615	1.93296	1.49736			0.338693	0.410166	0.17229	0.757487	0.626154	1.42273	0.788161	0.355569
B9EJ86	Oxysterol-binding protein	Osbpl8	S	314	RANNLHSGDNFQLNDSEIERQHFKDQDLYSD	___1	-0.824129	0.280132	-0.771705	0.153276	-0.544199	1.68917	0.634253	0.821589	-0.226237	-0.721674			0.243106	0.384579	0.16824	0.772494	-1.52229	-2.72646	1.34669	0.16965
B9EJ86	Oxysterol-binding protein	Osbpl8	S	65	DANPTPTRDLPQPSLSPASLHSQGFERGKED	___1	2.90632	2.31948	1.37624	2.11238	1.62598	2.07744	1.28941	0.733046	1.17402	0.862331			-0.331497	-0.471386	0.206974	0.730386	-0.348455	-0.565008	0.260901	0.692631
B9EJ86	Oxysterol-binding protein	Osbpl8	S	328	DSEIERQHFKDQDLYSDKSDKENDPEHDESD	___1	1.66231	2.94048	1.33716	2.10509	2.39009	1.75014	1.43338	0.50983	1.35085	1.31447			0.267605	0.361338	0.152285	0.785121	0.101545	0.174922	0.0725399	0.923674
B9EJ86	Oxysterol-binding protein	Osbpl8	S	331	IERQHFKDQDLYSDKSDKENDPEHDESDNEV	___1	-0.0867748	0.291882	-0.680573	0.280766	0.431288	-0.685439	-1.44175	-1.46746	-0.392987	-0.372976			0.514516	1.09556	0.588071	0.468947	0.815235	1.89054	1.0421	0.264196
B9EJ86	Oxysterol-binding protein	Osbpl8	S	342	YSDKSDKENDPEHDESDNEVLGKSEESDTDT	___1	1.83121	2.07467	0.448466	2.85538	3.05493	1.78376	0.441813	0.948835	2.54289	2.53656			1.50371	1.98388	0.973036	0.239776	1.48159	2.44861	1.21586	0.193323
B9EJ86	Oxysterol-binding protein	Osbpl8	S	82	ASLHSQGFERGKEDISQNKDDSSLSMSKSKS	___1		-0.00139046		-0.962288					-2.6559				-0.960897	0	0	0.936784		0	0	0.729044
B9EJ86	Oxysterol-binding protein	Osbpl8	S	14	__MEAALADGEPDRSSLLGDSKDVLGPSTVV	___1				1.46314	1.15293	-0.165706	0.970579		0.62206					0	0	0.936874	0.219623	0	0	0.722602
B9EJX5	Transcription initiation factor TFIID subunit 2	Taf2	S	1184	KHDSKDKDREPFAFSSPASGRSVRSPSLSD_	___1	0.995792	-0.445103	0.836774	0.751808	0.585072	0.136523	0.07654	-0.318293	0.412732	0.426563			0.205952	0.297573	0.124393	0.817481	0.454724	1.59974	1.04467	0.31851
G5E8L5		Zfp777	S	350	QMERGERPAMQEQEDSEEGETPTDPSAAHDG	___1					-1.66845	-1.72136								0	0	0.936964		0	0	0.722857
G5E8L5		Zfp777	S	130	PFLSHSAHRQEAPLHSPEVPEKDSLTLSPTV	___1	-0.722136	-1.63924		-2.59246	-3.30346	-2.1602	-2.7703	-3.07162	-3.16469	-2.82501			-1.76728	-2.59812	1.03153	0.214325	-0.327481	-0.698956	0.356876	0.622567
B9EKI3	TATA element modulatory factor	Tmf1	S	357	DELPGKGYALVPIIVSPSTPKTKVVESTEEN	___1	-2.21168	-2.39686	-2.97535	-0.60751	-0.758032	-2.57103		-3.94709	-1.36264	-1.26714	+		1.84519	4.58805	2.0543	0.0557959	1.94417	2.46196	0.973974	0.23867
B9EKI3	TATA element modulatory factor	Tmf1	S	340	FSVQSLDSRSVSEINSDDELPGKGYALVPII	___1	-1.42421	0.234522	-0.889344	1.65318	1.98933	2.58411	2.61639	2.25007	1.9869	1.94009			2.51427	3.38237	1.52637	0.0970503	-0.520032	-2.06217	1.37751	0.237083
B9EKI5	E3 ubiquitin-protein ligase CBL-B	Cblb	S	480	ASVRKCTDRQNSPVTSPGSSPLAQRRKPQPD	___1				-1.21617										0	0	0.937054	0			1
B9EKS2	Lysine-specific demethylase 3B	Kdm3b	S	774	DNPLLKTFSTVFGRHSGSFLSAPAEFAQENK	___1	-1.71376	-2.19812	-1.85574	-1.91515		-1.59896							0.0073932	0	0	0.937144		0	0	0.718398
B9EKS2	Lysine-specific demethylase 3B	Kdm3b	S	715	SKLVSGVLGSALSTGSPSLSAVGNGRSSSPT	___1	-0.237555	-0.786293	-0.434749	-1.74551				-2.09643					-1.25931	0	0	0.937235		0	0	0.720044
B9EKS2	Lysine-specific demethylase 3B	Kdm3b	S	799	FAQENKAPFEAVKRFSLDERSLACRQDSDSS	___1	1.42288		0.00940609	0.509771	-0.215958			-1.76504	-0.46416	-0.242414			-0.569237	-0.636411	0.261185	0.66986	1.41176	0	0	0.720497
B9EKS2		Kdm3b	S	290	KKRESIEGRDGRRRKSASDSGCDPATKKLKG	___1	0.823574	1.54525	1.43762	0.735573	0.725752	0.864192	0.183313	-0.00801468	0.884519	0.797523			-0.538151	-1.37913	0.793909	0.380264	0.494524	1.11573	0.610331	0.442518
D2EAC2-2	Zinc finger BED domain-containing protein 6	Zbed6	S	337	DTDEPPCLEVENRSESPIPVADQDNPVHAQE	___1		-1.6516				-0.498187	-1.11902			-0.772408				0	0	0.937325	0.0361981	0	0	0.727873
D3YTP3		Mtx3	S	284	KESNLIEKMDGNLRQSPQLLPRKLPTLKLTP	___1	-1.8434			-3.10716		-2.7641	-3.43857		-3.64258				-1.26376	0	0	0.937415	-0.541244	0	0	0.727571
D3YTT9	ZZ-type zinc finger-containing protein 3	Zzz3	S	612	RVKLVFDKGLPARPKSPLDPKKDGESLSYSM	___1	1.33553	0.961523	1.46274	1.09211	0.623112	0.57307	0.115335	0.437057	0.369737	0.733913			-0.395652	-1.09517	0.64365	0.468836	0.176671	0.54931	0.3155	0.700799
D3YTU2	Prolyl 3-hydroxylase OGFOD1	Ogfod1	S	356	LLSNLTGLKLHFLAPSEDDETEEKGEGETAS	___1				-0.481255	-0.61323	-0.674439	-0.62833	-1.321	-0.396543	-1.22357				0	0	0.937505	0.0645363	0.123565	0.0514715	0.953156
D3Z5E5		AU019823	S	184	KQKKNKKEVTDITADSSSEFSEETRASSTRK	___1				0.0550861	0.164291	-0.274562	-0.769117		-0.0588274	-0.201036				0	0	0.937596	0.391908	1.09687	0.573214	0.483238
D3Z5E5		AU019823	S	138	TDSSDQQDITNGKKPSPQVKSSARESRKHKK	___1	-0.00670624	0.858513	0.747924	-0.908651	-1.30322	-0.502456	-0.327818	-0.775953	-1.21547	-1.01677			-1.63918	-3.41123	1.6377	0.0960403	-0.580714	-2.0453	1.29263	0.239512
F6SBR5	Citron Rho-interacting kise	Cit	S	1957	RYRDREGRTELRRDKSPGRPLEREKSPGRML	___1	2.16385	2.133	1.47155	1.96976	0.96504	0.740552	1.17136	1.21113	1.40489	1.30879			-0.455399	-0.792645	0.389327	0.580881	0.31582	1.06057	0.680702	0.462362
F6SBR5	Citron Rho-interacting kise	Cit	S	1979	REKSPGRMLSTRRERSPGRLFEDSSRGRLPA	___1	1.11681	-0.0817432	0.00354862	0.720591	-0.0954494	-0.0150156	0.722231	-0.638338	-0.394303	0.47368			-0.0336358	-0.0491828	0.0187775	0.935656	0.0167295	0.0238329	0.00896306	1
F6SBR5	Citron Rho-interacting kise	Cit	S	1416	YATHFTEAFCRDKMNSPGLQSKEPGSSLHLE	___1	-0.66189	-1.73382	-1.35043	-1.1516	-1.49921	-1.81604	-2.56738		-1.4492	-2.73966			-0.0766926	-0.146063	0.0613209	0.891814	0.0972776	0.114901	0.0417902	0.958399
F6SBR5	Citron Rho-interacting kise	Cit	S	479	CHKMEQEMTRLHRRVSEVEAVLSQKEVELKA	___1	-2.29617			-1.48144	-0.963243	-3.55476			-2.22093	-2.08597			1.07382	0	0	0.937686	1.40131	0	0	0.723445
F6SBR5	Citron Rho-interacting kise	Cit	S	1312	QIAMSAIVRSPEHQPSAMSLLAPPSSRRKES	___1	-2.37229		-2.16317	-0.375219	-1.08579	-2.26295			-0.932176				1.53723	3.26825	1.27218	0.158361	1.33077	0	0	0.723867
D3YUG5	MKL/myocardin-like protein 1	Mkl1	S	513	QIVKEEGARAASCCLSPGARAELEGLDKDQM	___1	-0.636805	-0.102186	-0.254613	-0.719784	-1.86422	-0.840533	-2.13162	-1.78074	-0.49319	-1.25985			-0.960799	-1.6758	0.868496	0.303397	0.707777	1.05045	0.515397	0.465867
D3YUG5	MKL/myocardin-like protein 1	Mkl1	S	6	__________MPPLKSPAAFHEQRRSLERAR	___1	0.367062	-0.607149	0.415498	-1.66423		-1.56238	-1.78035		-1.30176				-1.7227	0	0	0.937776	0.369604	0	0	0.722923
D3YUH9	Mitogen-activated protein kise kise kise kise 2	Map4k2	S	284	TIHSRSHHGPAERTPSEIQFHQVKFGAPRRK	___1	-2.75898			-1.97007					-1.89851	-2.28898			0.788902	0	0	0.937867		0	0	0.72332
E9Q226		Ccnyl1	S	276	DKYKDLCRAAMRRSLSADNFIGIQRSNAILS	___1	-0.325727	0.419966	0.120013	2.23354	2.26932	1.11143	1.86417	0.678316	2.19283	1.81233	+		2.18001	5.73708	2.3557	0.0394321	0.784612	1.37844	0.71428	0.367837
E9Q226		Ccnyl1	S	35	IFLSKSQTDVREKRKSNHLNHVSPGQLTKKY	___1	-0.656734	-1.31254		-0.945698	-0.934361	-1.60958	-1.61051	-1.7972	-1.48546	-1.2957			0.0446062	0.104232	0.0437046	0.911468	0.281853	1.3604	1.10596	0.373387
D3YUV1	Nuclear receptor-binding protein	Nrbp1	S	2	______________MSEGESQTVVSSGSDPK	___1				-0.0606709	0.214893	-0.349385			0.00873852	0.0524864				0	0	0.937957	0.379998	0	0	0.724496
Q3UUT0	Eukaryotic translation initiation factor 4E type 2	Eif4e2	S	13	___MNNKFDALKDDDSGDHDQNEENSTQKDG	___1	0.701576	0.332874	0.105796	-0.373203	-0.107058	0.536866	-0.595068	0.0833282	-0.294864	-0.40667			-0.620213	-1.79728	1.06866	0.27613	-0.359142	-0.681935	0.335617	0.631344
D3YUW8	Pogo transposable element with ZNF domain	Pogz	S	238	AKLVNTLNTVPSLGQSPGPVVVSNNSSAQRT	___1	0.870926	0.707685	1.03807	-0.572718	-1.26742	0.518867		-0.415003	-0.783517	-1.26648	+		-1.79229	-4.635	2.08315	0.0541743	-1.07693	-1.72121	0.751921	0.335413
D3YUW8	Pogo transposable element with ZNF domain	Pogz	S	1239	FLVASVLPGPDGNVNSPTRNADMQEELIASL	___1	-0.68992	-0.464029	-0.808684	0.615528	0.0857201	0.0365744	-0.87948	-1.48196	0.722541	-0.304127			1.00484	2.98458	1.62094	0.123692	0.984162	1.25139	0.607097	0.402742
D3YUW8	Pogo transposable element with ZNF domain	Pogz	S	326	KSLDAEPSVPSAAKPSSPEKTAPVTSTPSST	___1	1.37155	0.781717		1.80749	2.73961	2.41462	1.85621	2.18636	2.26781	3.22125			1.19692	1.83709	0.789971	0.317561	0.592135	1.15568	0.60812	0.431183
D3YUW8	Pogo transposable element with ZNF domain	Pogz	S	347	APVTSTPSSTPIPALSPPTKVPEPNENAGDA	___1		-2.92164				-2.42423			-3.27866					0	0	0.938048	-0.854437	0	0	0.721535
Q3TDT0	Tripartite motif-containing protein 3	Trim3	S	7	_________MAKREDSPGPEVQPMDKQFLVC	___1	-0.747257			-1.06643		-2.41659			-2.79545				-0.319172	0	0	0.938138	-0.378853	0	0	0.722238
D3YV66	Nuclear respiratory factor 1	Nrf1	S	148	EYTTRVGQQAIVLCISPSKPNPVFKVFGAAP	___1	-0.80497	-1.62703	-0.909364	-1.09574	-1.57851				-1.57182	-1.97934			-0.223333	-0.466249	0.223943	0.732923		0	0	0.722752
D3YVF2	Lymphokine-activated killer T-cell-origited protein kise	Pbk	S	18	GINNFKTPNKSEKRKSVLCSTPCVNIPASPF	___1	-0.0732307	0.0233154	-0.387267	-1.72497	-1.06175	-0.563918	-1.68736		-1.30119	-0.920288			-1.24763	-3.16303	1.61867	0.111642	0.0148964	0.0214915	0.00778069	1
D3YVJ7	Aldose reductase	Akr1b3;Akr1b1	S	3	_____________MASHLELNNGTKMPTLGL	___1	-1.90167			-2.05194	-1.83308	-2.04944		-2.1326	-2.12344				-0.0408401	0	0	0.938228	-0.032414	0	0	0.722807
D3Z3E8	Putative helicase MOV-10	Mov10	S	970	DLQQGQDLLQGLSKLSPSTSGPRRHQNLPQE	___1	1.62496	1.65412	1.5844	1.12179	1.27715		0.526152	-0.406147	1.28213	1.10435			-0.42169	-2.57903	2.15742	0.157858	1.13324	1.97239	0.855227	0.294025
D3YVP4	Tubulin-specific chaperone cofactor E-like protein	Tbcel	S	41	RGPGVGVHVPATPQGSPMKDRLNLPSVLVLN	___1	1.08123	-0.598446	-0.180326	0.262478	0.488422	-0.369126	-2.01078	-1.12005	-0.544785	0.378468			0.274629	0.362704	0.152345	0.78504	1.08349	1.35003	0.656203	0.374348
D3YVU1	Ubiquitinyl hydrolase 1;Ubiquitin carboxyl-termil hydrolase 16	Usp16	S	413	NDKNVKMTMEEEDKDSEEEKDDSYMKSRSDL	___1	-1.56081	-1.46227	-1.49994	-1.55191	-1.62873	-1.62436			-1.90615	-1.99879			-0.0826508	-0.562898	0.755056	0.687562	-0.328109	0	0	0.728581
D3YVU1	Ubiquitinyl hydrolase 1;Ubiquitin carboxyl-termil hydrolase 16	Usp16	S	530	DGQESMIERTPDVQESPEDLGVKSANTESDL	___1						-0.817615	-0.825146	-1.3981	-0.86856	-0.932327			0			1	0.113178	0.323982	0.167037	0.826497
D3YVU4	Lysine-specific demethylase 2B	Kdm2b	S	849	EAPPKTRESDQSRSSSPTAGPSTEGAEGPEE	___1	-2.31554	-2.22206	-1.83185	-1.21189	-1.13768	-1.77088		-1.49924	-1.27881				0.948361	3.23427	1.79065	0.106882	0.356252	0	0	0.728573
D3YVU6	Partner and localizer of BRCA2	Palb2	S	559	LKLEKLKSCSEKLIESPDSKNCGERLPREGN	___1	0.0386486	-0.144327		0.292305	-0.00350189	-0.814559	-0.949247	-1.34937	-0.502524	-0.527861			0.197241	0.720088	0.426694	0.634741	0.522533	1.69903	1.06371	0.294274
D3YVU6	Partner and localizer of BRCA2	Palb2	S	468	SGSLSQKLLSPAEVSSPPGPAGKATTPPPGR	___1	-0.998629		-1.21595	-2.44698	-1.85521	-1.36409	-1.6078	-1.88495	-2.06577	-2.04301			-1.04381	-2.51394	1.095	0.222626	-0.435446	-1.47894	0.954665	0.341695
D3YVU6	Partner and localizer of BRCA2	Palb2	S	334	SNLPANSTPNSKSLKSPSNTVDERNEPLQED	___1					0.436951	-0.202302	-1.21545	-0.83795	0.322379	0.444893				0	0	0.938319	1.13554	2.34439	1.22318	0.204087
F8WH13	ERI1 exoribonuclease 2	Eri2	S	17	ATKRLARRLGLIRRKSVTPASGNPGGSRLIV	___1	0.0550804	0.233931	-0.113614	0.0894699	-0.287395	-1.22669	-1.43813	-1.54839	-0.266273	0.0577412			-0.157428	-0.540865	0.32756	0.698424	1.30014	4.78786	2.3219	0.0864367
D3YWA2	Inositol polyphosphate multikise	Ipmk	S	19	EPPALRLRPPGSTGDSPPVPRLLGGCVPLSH	___1	-0.663828	-2.52077	-0.713544		-2.8147	-2.00204							-1.51532	0	0	0.938409		0	0	0.7277
D3YWA4	PEST proteolytic sigl-containing nuclear protein	Pcnp	S	20	GFAIGSQTARKASAISIRLGASKPKETVPTL	___1	0.989475	0.63028	-0.832709	0.52437	-1.07389	-1.00242		-1.85806	-0.653724	-1.14405			-0.537109	-0.519449	0.217855	0.706057	0.53135	0.895903	0.40459	0.553794
D3YWA4	PEST proteolytic sigl-containing nuclear protein	Pcnp	S	80	MKNIGRDTPTSAGPNSFNKGKHGFSDNQKLW	___1	2.43523	3.51228	1.82044	2.98239		2.64351	1.06314	2.24084	2.6068	1.73719			0.393076	0	0	0.9385	0.1895	0.23908	0.0957452	0.880055
D3YWA4	PEST proteolytic sigl-containing nuclear protein	Pcnp	S	10	______MSKFGFAIGSQTARKASAISIRLGA	___1				-1.13228	-2.30606	-2.01116	-3.49282	-2.35217	-1.78875					0	0	0.93859	0.829969	0	0	0.729233
D3YWA4	PEST proteolytic sigl-containing nuclear protein	Pcnp	S	52	PKTLSVAAAFNEDEDSEPEEMPPEAKMRMKN	___1					0.844337		3.67986		0.135604					0	0	0.938681	-3.54425	0	0	0.729769
D3YWC2	ADP-ribosylation factor-like protein 6-interacting protein 4	Arl6ip4	S	111	QAEALPGPSLDQWHRSAGEDNDGPVLTDEQK	___1	1.84651	2.30077	1.25879	1.85598	2.02527	2.19335	1.65034	1.92266	1.55031	1.59866			0.138602	0.280307	0.125784	0.824693	-0.347633	-1.14667	0.731441	0.433036
D3Z0Q3	DCN1-like protein;DCN1-like protein 3	Dcun1d3	S	17	GQCVTKCKNPSSTLGSKNGDRDPSNKSHSRR	___1	0.53027	1.2344	0.0812368	1.28481	0.723833	0.558902	-1.1156	-0.639935	0.539636	0.509514			0.389021	0.669506	0.32068	0.639356	0.923451	1.24244	0.607963	0.404033
D3YWS8	Leukocyte receptor cluster member 8 homolog	Leng8	S	352	SREPLPGLTREPVAESPKKKRWEAPSSLHPS	___1	-0.893442					-1.53161	-2.13022		-3.18979	-1.60511				0	0	0.938771	-0.56654	-0.598254	0.242272	0.691195
D3YWV5	Semaphorin-4A	Sema4a	S	612	LSRDQHLQPSKDHRTSASDVDADNNHLGAEV	___1				3.02933					1.69552					0	0	0.938862		0	0	0.725634
F6YTL8		Ylpm1	S	446	VKDTKAAQSNENLSDSQQEPTKSQVSEGPVE	___1				0.583702	0.494486				0.811177	0.555588				0	0	0.938953		0	0	0.725582
F6YTL8		Ylpm1	S	364	IPRGPASQFYITPNTSLSPRQSGPQWKGPKA	___1	0.0737324		-0.336246	-1.18397		-0.840802							-1.05271	0	0	0.939043		0	0	0.72576
F6YTL8		Ylpm1	S	366	RGPASQFYITPNTSLSPRQSGPQWKGPKATV	___1	-0.967897	-3.66434	-1.03966	-1.2244		-1.63865							0.66623	0	0	0.939134		0	0	0.725966
F6YTL8		Ylpm1	S	656	SRANSRERGPPRRAGSQERGPPRRAGSRERV	___1	2.55564	1.36174	1.99113			-0.021203	-0.262917	0.0378304	0.24842	1.69934				0	0	0.939224	1.05598	1.61559	0.81669	0.315588
D3YXC8	Zinc finger and BTB domain-containing protein 7B	Zbtb7b	S	3	_____________MGSPEDDLIGIPFPDHSS	___1				-0.686497	0.152048		-1.44541		-0.129273	-0.346445				0	0	0.936603	1.20755	0	0	0.725953
D3YXK1	Atherin	Samd1	S	150	APTRAPRAAAATAPPSPGPAQPGPRAQRAAP	___1	1.59691	0.358484	1.58612	0.248516	-0.705023	0.655364	0.0180264	0.135015	-0.206571	-0.188671			-1.40876	-1.90726	0.94105	0.253097	-0.467089	-1.32332	0.790488	0.383582
S4R1M2	Scaffold attachment factor B1;Scaffold attachment factor B2	Safb;Safb2	S	366	EATSQELVRAPTAALSPEPQDSKEDVKKFAF	___1	8.70221	8.57174	8.54965	8.31364	8.15385	7.64849	7.57718	7.10925	8.19704	8.13451			-0.374121	-2.01605	1.65487	0.233804	0.720802	2.25552	1.33414	0.217441
S4R1M2	Scaffold attachment factor B1;Scaffold attachment factor B2	Safb;Safb2	S	235	ILGETCKSEPVKEEGSELEQPFAQATSSVGP	___1	0.403177	0.20043	-0.125484	1.49408	1.1549	1.57484	1.46488	0.873304	1.16534	0.902493			1.16511	3.47195	1.79972	0.0939721	-0.270429	-0.679798	0.365735	0.632452
S4R1M2	Scaffold attachment factor B1	Safb	S	623	ASKSQDRKSASREKRSVVSFDKVKESRKSRD	___1	2.12194	1.65443	1.94487	1.28189	1.11094	1.24513	0.543949	0.941544	1.04967	1.0949			-0.710662	-2.47521	1.49421	0.16735	0.162079	0.446946	0.235952	0.756482
S4R1M2	Scaffold attachment factor B1	Safb	S	626	SQDRKSASREKRSVVSFDKVKESRKSRDSES	___1	1.41317	2.78795	2.47541	2.14171	2.26696	2.60335	2.41518	2.7208	2.71953	2.78456			-0.0211741	-0.0331276	0.0127177	0.943584	0.17227	0.792266	0.622175	0.572814
D3Z3A6	Protein PML	Pml	S	609	SLQLEGPNSLKALDESLAEPHLEDRTLVFFD	___1	1.58017	-0.310619	0.307782	1.16852	1.24112	1.94271	2.14794	1.20083	0.183843	1.62116			0.67904	0.829031	0.382296	0.568593	-0.861324	-1.14567	0.555809	0.432904
D3Z3A6	Protein PML	Pml	S	528	TSSPEQSWPSTFKATSPPHLDGTSNPESTVP	___1	5.78246	3.5954	4.75143	5.15916	4.98047	3.73774	4.04296	3.1651	4.88236	4.78859			0.360053	0.392117	0.161351	0.769096	1.18688	2.73465	1.42023	0.16872
D3Z3A6	Protein PML	Pml	S	557	VPEKKILLPNNNHVTSDTGETEERVVVISSS	___1	0.283911	-0.202034	0.101956	1.50263	1.05811	1.11836	0.718111	0.712303	0.722966	0.670946			1.21909	3.51484	1.79804	0.0934563	-0.152634	-0.55588	0.350361	0.696819
D3Z3A6	Protein PML	Pml	S	404	DFISCITQRINAAVASPEAASNQPEAASTHP	___1	3.22838	2.40851	2.90803	4.13763	3.98652	2.59264	2.5325	1.93029	4.2071	3.80524			1.21377	2.93838	1.51733	0.128166	1.65436	4.0214	1.8853	0.103294
D3Z3A6	Protein PML	Pml	S	490	EQEASQTVGSMKRKCSHEDCSRKIIKMESTE;REEASQTVGSMKRKCSHEDCSRKIIKMESTE	___1		-1.79033		-0.662613	-0.801281				-1.06217	-1.19358			1.05838	0	0	0.936423		0	0	0.716222
D3Z3A6	Protein PML	Pml	S	515	KMESTEENEDRLATSSPEQSWPSTFKATSPP	___1		-0.967001			1.26619	0.163245	0.224876	-0.903364	0.685653				2.23319	0	0	0.933638	0.8574	0	0	0.716249
D3Z3A6	Protein PML	Pml	S	17	_______XKVPAPPGSPCRQQDSALTPTPTM;ETEPVSVQKVPAPPGSPCRQQDSALTPTPTM	___1	4.87604	4.24238	4.87377	5.02944	4.20299	3.88349	3.14742	2.81266	4.95459	4.50747			-0.0478481	-0.093628	0.038728	0.913946	1.44984	2.67992	1.33573	0.172922
D3YXX3	RAC-alpha serine/threonine-protein kise	Akt1	S	124	GLKRQEEETMDFRSGSPSDNSGAEEMEVSLA	___1	-0.655579	0.785997	-0.413342	2.93513	3.08577	2.61448	1.75371	2.65325	2.97247	2.6394	+		3.10476	4.57866	1.89833	0.0563976	0.465455	0.933072	0.484749	0.511586
D3YXZ3	Kinesin light chain 2	Klc2	S	576	GGGPQEPPNSRMKRASSLNFLNKSVEEPVQP	___1	-2.18817		-2.51921	-3.24912		-3.31155				-3.08838			-0.895436	0	0	0.936333	0.22317	0	0	0.715493
D3YXZ3	Kinesin light chain 2	Klc2	S	577	GGPQEPPNSRMKRASSLNFLNKSVEEPVQPG	___1	2.99077	2.12808	3.11692	2.90241	2.51262	2.70647	1.79231	2.03333	2.79681	2.42749			-0.0377372	-0.0716561	0.0291458	0.924714	0.434782	0.90765	0.475575	0.522474
D3YXZ3		Klc2	S	151	HLLFMSQIRKLDEDASPNEEKGDVPKDSLDD	___1	0.75695	0.127188	0.779059	1.57122	1.85797	-0.176494	-0.614414	-0.45673	1.55969	1.40564		+	1.16019	2.93081	1.53021	0.128412	1.89854	6.90367	2.77577	0.0598584
D3YXZ3		Klc2	S	605	QPGGTGLSDSRTLSSSSMDLSRRSSLVG___	___1	0.382418	-0.965343	0.249328	0.841148	0.644386	0.687387	0.0389576	-0.550146	0.720597	0.856314			0.853967	1.29701	0.65039	0.405406	0.729723	1.29351	0.669686	0.391305
D3YYC2	Dr1-associated corepressor	Drap1	S	69	IELEQQFDFLKDLVASVPDMQGDGEDNHVDG	___1	-2.61674			-2.18597	-1.4681	-1.00323	-1.65206	-0.728195	-1.35373				0.789708	0	0	0.933728	-0.225896	0	0	0.71702
D3YYC3	Histone-lysine N-methyltransferase SETDB1	Setdb1	S	1048	GGGRGEAERASTSGLSFKDEGDNKQPKKEDP	___1	-1.18648	-0.707165	-0.617625	-2.04229	-2.0761	-1.0914	-1.01726	-1.83945	-1.56796	-2.22644			-1.22211	-3.72216	1.89421	0.084816	-0.58116	-1.12086	0.586587	0.441044
D3YYD6	Aquaporin-9	Aqp9	S	318	VKAEPAENNLEKHELSVIM____________	___1	-1.79403	-2.51162		-1.41358	-1.85351	-2.73292							0.519278	0.996979	0.465249	0.53095		0	0	0.716536
D3YYI6	AF4/FMR2 family member 3	Aff3	S	785	VKIDLTLLSRIPEHLSQEPGVLSAPSAKDTD	___1				1.17984	-0.0555992				1.01673	0.101225				0	0	0.933817		0	0	0.716577
D3YYI6	AF4/FMR2 family member 3	Aff3	S	355	SSGHSNPKKADAEPGSPDNGASNTSTLEDDL	___1			-1.2191			-2.00056		-1.97338						0	0	0.933907		0	0	0.714887
D3YYI6	AF4/FMR2 family member 3	Aff3	S	374	GASNTSTLEDDLKLSSDDEEGEQQAAQRTAL	___1	-1.35597		-1.39738		-1.99174				-2.36271				-0.615064	0	0	0.933997		0	0	0.714729
D3YYI6	AF4/FMR2 family member 3	Aff3	S	883	AIPINKNEKMLRSPTSPLSDTCKHKYASEDL	___1			0.464555		-0.928274		0.0943356	-0.341999		-0.0538788			-1.39283	0	0	0.934086	0.069953	0	0	0.721373
D3YYI6	AF4/FMR2 family member 3	Aff3	S	757	EQFYTLVPFGRNELLSPLKDSDEVRSLWVKI	___1	-0.585085	-1.68171	-0.50883	0.36882	0.228952	-0.939876	-0.33036	-0.993761	0.114757	0.375315			1.22409	2.06802	1.05253	0.225371	0.999701	2.55492	1.3822	0.180854
D3YYI6	AF4/FMR2 family member 3	Aff3	S	248	AYVRPMDGQDQAPDESPKLKSSTETAVHCTA	___1	-0.932034	-1.50386	-0.560822		-0.521805	-1.15419		-0.92206	-0.964648	-0.823341			0.477102	0	0	0.934176	0.144132	0.611038	0.397967	0.684486
D3Z4K1	mR cap guanine-N7 methyltransferase	Rnmt	S	11	_____MEGSAKASVASDPESPPGGNEPAAAS	___1	-0.0813236	-1.71575				-0.668073								0	0	0.934266		0	0	0.720757
D3Z4K1	mR cap guanine-N7 methyltransferase	Rnmt	S	15	_MEGSAKASVASDPESPPGGNEPAAASGQRL	___1	5.23181	4.40647	5.38292	5.46498	5.35018	4.6371	4.2874	4.66552	5.88054	5.36578			0.400509	0.810609	0.415312	0.575545	1.09316	3.14243	1.66497	0.141871
D3Z4K1	mR cap guanine-N7 methyltransferase	Rnmt	S	64	FGEDLVEQNSSYVQDSPSKKRKLDVEIILEE	___1	0.575274	-0.592625	1.52796	4.78536	4.35889	4.77979	4.84962	4.27892	4.96042	4.30217	+		4.06859	4.48355	1.82191	0.0589021	-0.00480954	-0.0109891	0.00457103	1
D3Z4K1	mR cap guanine-N7 methyltransferase	Rnmt	S	100	DGGSAKRSKLERGDVSEDEPSLGRLNQTKRK	___1	2.34656	1.62551	2.02435	1.84024	1.63125	2.20908	1.37201	1.47106	1.63936	1.79139			-0.263061	-0.691785	0.379687	0.626774	0.0313271	0.0703054	0.0298928	0.979709
D3YYT1	Putative oxidoreductase GLYR1	Glyr1	S	113	QTSSHTSADDKNRRNSSEERSRPNSGDEKRK	___1	0.760038		1.61592	1.07129	1.31902	0.493905	0.56554		0.597711	1.63364			0.00717306	0.0131493	0.0049725	0.95256	0.585954	0.946304	0.424522	0.533584
D3YZ00	Nuclear factor 1;Nuclear factor 1 X-type	Nfix	S	265	SPSYYNINQVTLGRRSITSPPSTSSTKRPKS	___1	0.849257	1.20098	1.44391	0.586664	0.10729	0.670375	0.544035	0.478325	0.754241	0.94364			-0.817737	-2.12059	1.19101	0.217237	0.284695	1.41382	1.17152	0.357509
D3YZ06	Heat shock protein beta-1	Hspb1	S	86	TLAAPAFSRALNRQLSSGVSEIRQTADRWRV	___1	1.97935	1.34069	1.85867	-0.427563	-0.348013	0.717706	0.390583	0.69639	-0.197352	-0.451471	+		-2.11402	-5.9612	2.43636	0.0361757	-0.925972	-3.48022	1.9436	0.122406
D3YZ08	Telomeric repeat-binding factor 2	Terf2	S	366	LDQKDLVLANLASPSSPAHKHKRPRKDEHES	___1	2.83675	1.03599	2.4196	2.64636	2.73203	1.8453	1.67833	1.21251	2.27198	2.56438			0.591751	0.736643	0.335442	0.604917	0.839471	2.28349	1.28571	0.213667
D3YZ08	Telomeric repeat-binding factor 2	Terf2	S	398	APAEGEGGSDRQPRNSPMTISRLLLEEDSQS	___1	1.9992	0.46701	1.49735	1.67742	0.870279	1.22668	0.238747	0.236452	1.23107	0.775103			-0.0473363	-0.0626687	0.0236667	0.929568	0.435797	0.780579	0.385306	0.578216
D3YZ57	Non-specific protein-tyrosine kise;Tyrosine-protein kise Fyn	Fyn	S	21	CKDKEAAKLTEERDGSLNQSSGYRYGTDPTP	___1				-0.0730076	-0.532738				-1.13	-0.965389				0	0	0.934355		0	0	0.717752
D3YZ57	Non-specific protein-tyrosine kise;Tyrosine-protein kise Fyn	Fyn	S	26	AAKLTEERDGSLNQSSGYRYGTDPTPQHYPS	___1	0.319658			-1.10215	-1.41461	-1.34351			-2.37997	-1.74061			-1.57804	0	0	0.934445	-0.716777	0	0	0.719687
D3YZ62	Unconventiol myosin-Va	Myo5a	S	600	FKMLPELFQDDEKAISPTSATSSGRTPLTRV	___1	0.810604	0.516562	0.795867	1.63054	1.70589	-0.242435	-0.386036	-0.454903	2.16031	2.08064	+	+	0.960533	4.23815	2.32289	0.0641326	2.4816	13.3362	4.03789	0.0244444
D3YZ89	Mitochondrial fission regulator 1	Mtfr1	S	129	PSRHTSFPSLSQDKPSPERTLASEEALQKIS	___1	-0.83954	-1.69976		0.573135	0.129942	-2.28466	-2.60795	-2.51233	0.260762	0.145185		+	1.62119	2.77678	1.10403	0.194484	2.67129	11.5605	3.58793	0.0161739
E9Q824	Phosphatidylinositol 3-kise;Phosphatidylinositol 3-kise catalytic subunit type 3	Pik3c3	S	244	KEYGIVYYEKDGDESSPILTSFELVKVPDPQ	___1	-1.38839	-1.1258	-3.20462	0.333099	0.325094	-0.703753	0.332869	-0.497978	0.581203	0.35376			2.23537	2.36853	1.11326	0.179856	0.757102	1.46227	0.775714	0.346398
D3YZC7	Bromodomain-containing protein 8	Brd8	S	390	FRSGVAEAPGGSKAPSIDGKEDLDLAEKMDI	___1	-0.346226	-1.25703	-0.246198	-0.0123501	-0.184191	-0.699336	-0.913338	-1.63169	-0.299048	-0.631735			0.518215	0.996454	0.515464	0.502612	0.616061	1.2714	0.683038	0.397715
D3YZC7	Bromodomain-containing protein 8	Brd8	S	386	KEECFRSGVAEAPGGSKAPSIDGKEDLDLAE	___1	-1.79695	-1.05454	-0.780839			-1.49448		-1.26193						0	0	0.934535		0	0	0.705808
D3YZC7	Bromodomain-containing protein 8	Brd8	S	547	GPVPSMEPPELRSQDSDEEPRSSAAGDIGEA	___1		-1.06314					-0.76366	-0.776709	-0.318276					0	0	0.934624	0.451908	0	0	0.705749
D3YZD7		Dhx32	S	19	LREEMDEEELDHPNASPEKRYFPESLDSSDG	___1				0.858004	1.32815	-0.763589			1.34665	0.94618				0	0	0.934714	1.91	0	0	0.705048
D3YZF2	Apoptosis facilitator Bcl-2-like protein 14	Bcl2l14	S	44	FYARHHVFKNTPAVFSPKLSRTRSLSQKALG	___1	-1.06428	-1.15378	-1.14467	-0.479395	-0.741911	-1.47039	-1.97929	-2.27014	-0.50693	-0.631365			0.510257	2.4952	1.78458	0.165393	1.33746	3.30023	1.65734	0.132878
D3Z033	RISC-loading complex subunit TARBP2	Tarbp2	S	52	AVLTRSPPMEMQPPVSPQQSECNPVGALQEL	___1	-0.419424	-1.07651	-0.0864096	1.31138	1.05627	0.848483	0.498466	0.0602188	1.87201	0.507036			1.71128	3.51125	1.66694	0.0936659	0.720469	1.0476	0.511857	0.466927
D3Z033	RISC-loading complex subunit TARBP2	Tarbp2	S	56	RSPPMEMQPPVSPQQSECNPVGALQELVVQK	___1	0.44388		0.057229	1.876				-2.44997					1.62544	0	0	0.934804		0	0	0.706785
[truncated: 11,266 more rows]
