# Supplementary material for: Impact of FLT3-ITD location on cytarabine sensitivity in AML: a network-based approach
Source: Leukemia. 2023 Mar 25;37(5):1151–5. doi: 10.1038/s41375-023-01881-5 (PMC10169656; doi:10.1038/s41375-023-01881-5)
Supplement: Supplementary file 4 — Table S3 [file 41375_2023_1881_MOESM4_ESM.xlsx]

## Sheet: Sheet1
Table S3
The complete list of protein activities inferred in the first step of "Signaling Profiler" pipeline.
Protein information			FLT3 ITD-JMD Cell Line			FLT3 ITD-TKD Cell Line
Gene name	UNIPROT ID	Molecular Function	JMD Activity Inference Methods	JMD Experimental Phosphosites	JMD Inferred Activity Score	TKD Activity Inference Method	TKD Experimental Phosphosites	TKD Inferred Activity Score
ABCF1	Q6P542	other	PhosphoScore	S107	3.38438
ACTN1	Q7TPR4	tf				proteoscore		0.427834
ADAM10	O35598	other				proteoscore		-0.434167
ADD3	Q9QYB5	other	proteoscore		-0.506934	proteoscore		-0.5134
ADRBK1	Q99MK8	kin				PhosphoScore	S670	-1.78988
AKT1S1	Q9D1F4	other	PhosphoScore	T247	2.49626
ANAPC1	P53995	other	PhosphoScore	S377	-2.38985
ANP32A	O35381	other				proteoscore		-0.524532
ANXA3	O35639	other				proteoscore		-3.29807
APAF1	O88879	other	proteoscore		-0.622
APBB1IP	Q8R5A3	other				proteoscore		0.4467
APIP	Q9WVQ5	other	proteoscore		-0.387067
ARFGAP3	Q9D8S3	other				proteoscore		-0.652934
ARHGAP30	Q640N3	other	proteoscore		0.512633
ARHGEF2	Q60875	other				proteoscore		-0.432334
ARPC5	Q9CPW4	other	proteoscore		0.352734
ARRB1	Q8BWG8	tf				proteoscore		-0.483233
ARSA	P50428	other				proteoscore		-0.418833
ATG7	Q9D906	other	proteoscore		-0.508234
ATM	Q62388	kin	VIPER		3.28905	VIPER		2.43323
ATP1A3	Q6PIC6	other	proteoscore		-0.883067	proteoscore		-0.608301
ATR	Q9JKK8	kin	VIPER		5.51788	VIPER		3.99958
ATXN10	P28658	other				proteoscore		-0.4854
ATXN2	O70305	other				proteoscore		1.1366
ATXN2L	Q7TQH0	other	proteoscore		0.6055
ATXN3	Q9CVD2	other				proteoscore		-0.568399
AURKA	P97477	kin	VIPER		-5.37845	VIPER		-1.93435
AURKB	O70126	kin				proteoscore		0.623467
BANF1	O54962	other	proteoscore		0.689967
BID	P70444	other	proteoscore		-0.323733	proteoscore		-0.926133
BRCA1	P48754	tf				proteoscore		0.495467
BTF3	Q64152	other	proteoscore		0.793266
CACYBP	Q9CXW3	other	proteoscore		0.3672
CALU	O35887	other				proteoscore		0.654634
CAMK2G	Q923T9	kin				proteoscore		0.6083
CAPN1	O35350	other	proteoscore		-0.3847	proteoscore		-0.410433
CAPRIN1	Q60865	other	proteoscore		0.863333
CARHSP1	Q9CR86	other				PhosphoScore	S31	2.31186
CASP3	P70677	other				proteoscore		0.438533
CASP8	O89110	other				proteoscore		0.520833
CAT	P24270	other	proteoscore		-0.450033
CBFA2T3	O54972	tf				proteoscore		-0.827166
CBX3	P23198	other	proteoscore		0.646533
CCAR2	Q8VDP4	tf				proteoscore		-0.489534
CCNA2	P51943	other	proteoscore		-0.683666	proteoscore		1.64367
CCNB1	P24860	other				proteoscore		0.684099
CCT2	P80314	other				proteoscore		0.240201
CD44	P15379	other	proteoscore		-0.432767	proteoscore		-0.599799
CDC23	Q8BGZ4	other				proteoscore		-0.203801
CDC37	Q61081	other	proteoscore		0.687767
CDK1	P11440	kin	VIPER		-2.49576
CDK10	Q3UMM4	kin	VIPER		-1.62839	VIPER		-1.50843
CDK11B	P24788	kin				proteoscore		-0.289567
CDK12	Q14AX6	kin	VIPER		-1.62839
CDK18	Q04899	kin	VIPER		-1.62839	VIPER		-1.50843
CDK19	Q8BWD8	kin	VIPER		-1.62839	VIPER		-1.50843
CDK20	Q9JHU3	kin	VIPER		-1.62839	VIPER		-1.50843
CDK4	P30285	kin	proteoscore		1.35863
CDK6	Q64261	kin	proteoscore		0.477566
CDK8	Q8R3L8	kin	VIPER		-1.62839	VIPER		-1.50843
CELF2	Q9Z0H4	other				proteoscore		-0.412133
CHEK1	O35280	kin	proteoscore		1.2108	VIPER		-2.10626
CHEK2	Q9Z265	kin	VIPER		2.19509
CHMP2A	Q9DB34	other	proteoscore		0.561234
CIT	P49025	kin				proteoscore		0.618367
CLASP1	Q80TV8	other				proteoscore		0.658267
CLIC4	Q9QYB1	other				proteoscore		0.370501
CLK2	O35491	kin				VIPER		1.4174
CNBP	P53996	other	proteoscore		0.944201
CORO1B	Q9WUM3	other				proteoscore		-0.485533
CPT1A	P97742	other				proteoscore		-0.604334
CS	Q9CZU6	other				proteoscore		0.346133
CSDE1	Q91W50	other	proteoscore		0.596233
CSNK1D	Q9DC28	kin	proteoscore		0.559701
CSNK2A2	O54833	kin	VIPER		3.20215
CTPS1	P70698	other				proteoscore		0.452234
CTPS2	P70303	other	proteoscore		-0.4807
CTSB	P10605	other	proteoscore		-0.458
CTSD	P18242	other	proteoscore		-0.6426
CYP11A1	Q9QZ82	other	proteoscore		-0.998999
DAP3	Q9ER88	other	proteoscore		0.455734
DAPP1	Q9QXT1	other				proteoscore		-1.26562
DCK	P43346	kin	PhosphoScore	S74	3.61051
DDB1	Q3U1J4	other				proteoscore		-0.411167
DDX21	Q9JIK5	other				proteoscore		0.362801
DDX5	Q61656	tf	proteoscore		0.344266
DFFA	O54786	other				proteoscore		-0.530767
DGKZ	Q80UP3	kin				proteoscore		-0.909434
DHFR	P00375	other	proteoscore		-0.4479	proteoscore		0.473133
DHPS	Q3TXU5	other	proteoscore		1.24753
DLG1	Q811D0	other				proteoscore		-0.349899
DLGAP5	Q8K4R9	other				proteoscore		0.564533
DNAJC5	P60904	other	PhosphoScore	S10	1.67121
DNAJC6	Q80TZ3	phos				proteoscore		-0.4109
DNMT1	P13864	other	proteoscore		0.539233
DNMT3A	O88508	other				proteoscore		0.4092
DOK3	Q9QZK7	other	proteoscore		-0.629433
DPF2	Q61103	tf	proteoscore		0.611467
DPH5	Q9CWQ0	other	proteoscore		-0.5788
DPYSL2	O08553	other				PhosphoScore	T509	-2.91565
DPYSL2	O08553	other				PhosphoScore	T509	-2.91565
EDF1	Q9JMG1	tf	proteoscore		0.8659
EEA1	Q8BL66	other				proteoscore		0.7007
EEF1D	P57776	other	PhosphoScore	S133	0.429355
EEF1D	P57776	other	PhosphoScore	S162	0.429355
EEF2	P58252	other	proteoscore		0.480334
EEF2K	O08796	kin				proteoscore		-2.43027
EIF2B2	Q99LD9	other	proteoscore		0.304433
EIF3A	P23116	other	proteoscore		0.536599
EIF3E	P60229	other	proteoscore		0.476899
EIF3F	Q9DCH4	other	proteoscore		0.3773
EIF3I	Q9QZD9	other	proteoscore		0.5411
EIF4A1	P60843	other	proteoscore		0.376534
EIF4E2	Q8BMB3	other	proteoscore		0.521032
EIF4EBP1	Q60876	other	PhosphoScore	T69	2.24674
EIF4G1	Q6NZJ6	other				proteoscore		0.477501
EIF4H	Q9WUK2	other	proteoscore		0.687501
EIF5A	P63242	other	proteoscore		0.391932
ELAVL1	P70372	other				proteoscore		-0.233001
ELF1	Q60775	tf				proteoscore		-0.908901
EPX	P49290	other				proteoscore		-5.1108
ERGIC3	Q9CQE7	other				proteoscore		-0.448499
EYA3	P97480	phos				proteoscore		-0.360234
EZH2	Q61188	tf	PhosphoScore	T487	-2.44886
FAM129A	Q3UW53	other	proteoscore		-1.07353
FASN	P19096	other	proteoscore		0.369067	proteoscore		0.466834
FERMT3	Q8K1B8	other				proteoscore		-0.342698
FGFR3	Q61851	kin				VIPER		-2.0268
FKBP1A	P26883	other	proteoscore		0.5214	proteoscore		0.470034
FLII	Q9JJ28	other				proteoscore		0.353199
FLNB	Q80X90	other	proteoscore		0.483767	proteoscore		1.0447
FLT3	Q00342	kin				proteoscore		-3.07977
FRG1	P97376	other				proteoscore		-0.420401
FYN	P39688	kin				VIPER		-2.26195
G3BP1	P97855	other	proteoscore		0.746666
G3BP2	P97379	other	proteoscore		0.4531
GIGYF2	Q6Y7W8	other	proteoscore		0.629934
GLA	P51569	other				proteoscore		-0.5274
GLO1	Q9CPU0	other	proteoscore		0.385367
GLS	D3Z7P3;D3Z7P3	other				proteoscore		0.357033
GLS	D3Z7P3;D3Z7P3	other				proteoscore		0.461133
GM20390	E9PZF0	kin				proteoscore		0.316967
GMPS	Q3THK7	other				proteoscore		0.272867
GNAI2	P08752	other	proteoscore		-0.654633	proteoscore		-0.486434
GNB1	P62874	other	proteoscore		-0.479967
GNB2	P62880	other				proteoscore		-0.418201
GORASP2	Q99JX3	other				PhosphoScore	T225	3.25267
GPX1	P11352	other	proteoscore		-2.66687	proteoscore		-2.246
GRB2	Q60631	other	proteoscore		0.564967
GRPEL1	Q99LP6	other	proteoscore		0.781734	proteoscore		0.491933
GSK3A	Q2NL51	kin				VIPER		1.34994
GSK3B	Q9WV60	kin				VIPER		2.05803
GTF2B	P62915	other				proteoscore		-0.5238
GTSE1	Q8R080	other	proteoscore		-1.61763
HASPIN	Q9Z0R0	kin	VIPER		-1.72882	VIPER		-2.35346
HDLBP	Q8VDJ3	other	proteoscore		0.465233	proteoscore		0.383733
HIP1	Q8VD75	other	proteoscore		0.5905	proteoscore		0.8511
HIST1H1A	P43275	other				proteoscore		-0.915867
HIST1H1B	P43276	other				proteoscore		-0.975967
HIST1H1E	P43274	other				proteoscore		-0.627766
HIST1H4A	P62806	other				proteoscore		-0.709067
HMGB2	P30681	tf	proteoscore		0.660799
HNRNPH2	P70333	other	proteoscore		-0.419
HOMER3	Q99JP6	other	PhosphoScore	S159	-2.76707
HSP90AB1	P11499	other	proteoscore		0.3576	proteoscore		0.317167
HSPA5	P20029	other				proteoscore		0.533867
HSPA9	P38647	other				proteoscore		0.401235
HTRA2	Q9JIY5	other				proteoscore		-0.3651
ICAM1	P13597	other	proteoscore		-0.620967	proteoscore		0.893733
INCENP	Q9WU62	other				proteoscore		0.557734
INPP5D	Q9ES52	other				proteoscore		-0.473934
IRAK3	Q8K4B2	kin	proteoscore		-0.938367	proteoscore		-1.25393
IRF2BP1	Q8R3Y8	tf				proteoscore		-0.521233
IRF2BP2	E9Q1P8	tf	proteoscore		0.9556	proteoscore		-0.793566
ITCH	Q8C863	other				proteoscore		0.2499
ITGA2B	Q9QUM0	other	proteoscore		-0.6029	proteoscore		-1.34427
ITGA4	Q00651	other	proteoscore		-1.07773	proteoscore		-2.2265
ITGAL	P24063	other	proteoscore		-0.912701	proteoscore		-1.1202
ITGB1	P09055	other				proteoscore		-0.394567
ITGB2	P11835	other	proteoscore		-1.09073	proteoscore		-0.733866
ITGB3	O54890	other				proteoscore		-3.86153
ITGB7	P26011	other				proteoscore		-0.965066
JAK1	P52332	kin				proteoscore		-0.670133
KAT7	Q5SVQ0	tf				proteoscore		-0.439833
KIF11	Q6P9P6	other				proteoscore		0.8581
KIF13B	E9Q4K7	other				proteoscore		0.483767
KIF20A	P97329	other	proteoscore		-0.806	proteoscore		1.38327
KIF22	Q3V300	other				proteoscore		0.696266
KPNA2	P52293	other	proteoscore		0.739901
LAMP2	P17047	other	proteoscore		-0.858634	proteoscore		-0.567399
LCP1	Q61233	other	PhosphoScore	S5	-1.67417	proteoscore		0.606066
LCP1	Q61233	other	PhosphoScore	S5	-1.67417	proteoscore		0.606066
LGMN	O89017	other				proteoscore		0.6101
LIMA1	Q9ERG0	other				proteoscore		1.44873
LMNA	P48678	other				proteoscore		0.349866
LNPEP	Q8C129	other	proteoscore		-0.516766
LRRK1	Q3UHC2	kin	VIPER		-2.01189
LYN	P25911	kin	proteoscore		-0.888767
M6PR	P24668	other				proteoscore		-0.7677
MAP2K4	P47809	kin				proteoscore		0.391066
MAP3K8	Q07174	kin	VIPER		-1.58038
MAPK14	P47811	kin				proteoscore		-0.488067
MAPK3	Q63844	kin				proteoscore		-0.362701
MARK1	Q8VHJ5	kin	VIPER		1.74975	VIPER		1.97698
MAZ	P56671	tf				proteoscore		-1.11833
MBD3	Q9Z2D8	other	PhosphoScore	S85	-3.09598
MCM2	P97310	other	PhosphoScore	S139	2.45617
MKL1	Q8K4J6	tf	PhosphoScore	S457	-2.20993
MLH1	Q9JK91	other				proteoscore		-0.390333
MSH2	P43247	other	proteoscore		-0.458001
MSH6	P54276	other	proteoscore		-0.426333
MTOR	Q9JLN9	kin	VIPER		-2.10825
MYC	P01108	tf	PhosphoScore	S62	-1.14231
MYC	P01108	tf	PhosphoScore	T72	-1.14231
NBEAL2	Q6ZQA0	other	proteoscore		-0.3588
NCF1	Q09014	other				proteoscore		0.500233
NCF4	P97369	other	proteoscore		-0.280567	proteoscore		-0.4254
NCSTN	P57716	other				proteoscore		-0.5454
NEK9	Q8K1R7	kin	VIPER		-1.72882	VIPER		-2.35346
NFKB1	P25799	tf	proteoscore		-0.574501	proteoscore		-0.874534
NGLY1	Q9JI78	other	proteoscore		-0.644
NIFK	Q91VE6	other	proteoscore		0.750167
NME1	P15532	kin				PhosphoScore	S120	2.28354
NOP10	Q9CQS2	other	proteoscore		0.906101
NR3C1	P06537	tf				proteoscore		-0.481267
NSF	P46460	other				proteoscore		0.3953
NUCKS1	Q80XU3	tf				proteoscore		-0.774449
NUDC	O35685	other	proteoscore		0.4066
NUP98	Q6PFD9	tf	PhosphoScore	S623	-2.96685
NUSAP1	Q9ERH4	other				proteoscore		1.3361
OGT	Q8CGY8	other	proteoscore		0.406499
OPTN	Q8K3K8	other	proteoscore		-0.74965
OXSR1	Q6P9R2	kin				proteoscore		-0.415033
PARP1	P11103	other				proteoscore		-0.4406
PBK	Q9JJ78	kin				proteoscore		0.997133
PCNA	P17918	other				proteoscore		0.391666
PDCD4	Q61823	other				proteoscore		-3.12083
PDHA1	P35486	other	PhosphoScore	S232	-3.31349
PDIA3	P27773	other				proteoscore		0.282368
PDK2	Q9JK42	kin	VIPER		2.34376
PDK3	Q922H2	kin	VIPER		2.34376
PDK4	O70571	kin	VIPER		2.34376
PDPK1	Q9Z2A0	kin	VIPER		1.77159
PDXDC1	Q99K01	other				proteoscore		0.520601
PECAM1	Q08481	other				proteoscore		0.440166
PHB	P67778	tf	proteoscore		-0.311467
PHF6	Q9D4J7	other				proteoscore		-0.396501
PHIP	Q8VDD9	other				proteoscore		-0.639966
PIH1D1	Q9CQJ2	other	proteoscore		0.930234
PIK3CA	P42337	kin	VIPER		1.74975	VIPER		1.97698
PIM1	P06803	kin	VIPER		-1.27025	VIPER		-1.9946
PKM	P52480	tf				proteoscore		-0.511233
PLCB2	A3KGF7	other				proteoscore		-0.633001
PLEC	Q9QXS1	other	proteoscore		-0.3926
PLEK	Q9JHK5	other	proteoscore		-1.29377	proteoscore		-0.646767
PLK1	Q07832	kin	PhosphoScore	T210	-3.35513	PhosphoScore	T210	-2.43621
PLOD1	Q9R0E2	other	proteoscore		0.6806
PLSCR1	Q9JJ00	tf	proteoscore		-0.6063
PML	Q60953	tf	proteoscore		-0.541567
PNKP	Q9JLV6	kin				proteoscore		-0.275967
PNPT1	Q8K1R3	other				proteoscore		0.3576
POGLUT1	Q8BYB9	other				proteoscore		-0.480266
POLR2A	P08775	other				proteoscore		-0.724
POLR2E	Q80UW8	other	proteoscore		0.6264
PPAT	Q8CIH9	other	proteoscore		0.516833
PPM1F	Q8CGA0	other	proteoscore		-0.391401
PPP1R14B	Q62084	other	proteoscore		0.773401
PPP5C	Q60676	other				proteoscore		0.305333
PRIM1	P20664	other	proteoscore		-0.336466
PRKACA	P05132	kin	proteoscore		-0.4445	proteoscore		-0.419467
PRKAR1A	Q9DBC7	other	proteoscore		0.697933	proteoscore		0.551333
PRKAR2B	P31324	other	proteoscore		-0.856933	proteoscore		-0.6229
PRKCA	P20444	kin	proteoscore		-0.549367
PRKCD	P28867	kin	proteoscore		-0.454467
PRKD2	Q8BZ03	kin				proteoscore		0.677267
PRKG1	P0C605	kin	VIPER		-1.59953
PSMB9	P28076	other				proteoscore		-0.514734
PSTPIP1	P97814	other	proteoscore		0.678134	proteoscore		1.1831
PTGES3	Q9R0Q7	other	proteoscore		0.401601
PTPN18	Q61152	phos	proteoscore		0.9107
PTPN6	P29351	phos				proteoscore		-0.461033
PTPRA	P18052	phos	PhosphoScore	Y825	1.70632
PTPRC	P06800	phos				proteoscore		0.494401
PTPRE	P49446	phos	PhosphoScore	Y695	1.92495
PTPRJ	Q64455	phos	proteoscore		-0.772051
PTS	Q9R1Z7	other				proteoscore		-0.952966
PXN	Q8VI36	tf				proteoscore		0.294067
QRICH1	Q3UA37	other				proteoscore		-0.456867
RAD50	P70388	other				PhosphoScore	S635	3.58082
RALY	Q64012	tf				proteoscore		-0.351466
RANBP3	Q9CT10	other				PhosphoScore	S58	0.994748
RASGRP2	Q9QUG9	other				proteoscore		-1.50563
RBL1	Q64701	other	PhosphoScore	S650	-1.84037
RBPJ	P31266	tf				proteoscore		-0.650867
RCOR1	Q8CFE3	tf				proteoscore		-0.326733
RCSD1	Q3UZA1	other	proteoscore		0.746133
RHEB	Q921J2	other	proteoscore		0.280166
RNMT	Q9D0L8	other	PhosphoScore	S64	4.06859
ROCK2	P70336	kin				proteoscore		0.305801
RPL10	Q6ZWV3	other	proteoscore		0.544699
RPL12	P35979	other	proteoscore		0.775367
RPL13A	P19253	other	proteoscore		0.462699
RPL5	P47962	other	proteoscore		0.469766
RPLP2	P99027	other	proteoscore		0.728467
RPS19	Q9CZX8	other	proteoscore		1.03433
RPS3	P62908	other	PhosphoScore	T221	1.79088
RPS5	P97461	other	proteoscore		0.5451
RPS6	P62754	other	proteoscore		0.372401
RPS6KA1	P18653	kin	VIPER		-1.63301
RPS6KA4	Q9Z2B9	kin	proteoscore		-0.677966	proteoscore		-0.548934
RPS6KA5	Q8C050	kin	VIPER		-1.27616
RPS6KB2	Q9Z1M4	kin	VIPER		-1.7653	VIPER		-2.69521
RPTOR	Q8K4Q0	other	PhosphoScore	S859	3.48491
RRM1	P07742	other	proteoscore		1.06703
RRM2	P11157	other				proteoscore		2.54423
RUNX1	Q03347	tf	proteoscore		-0.662634	proteoscore		-1.95093
RUNX3	Q64131	tf	proteoscore		0.848566	proteoscore		0.7304
S100A8	P27005	other				proteoscore		1.51105
SACM1L	Q9EP69	other	proteoscore		-0.525167	proteoscore		-0.496667
SCYL1	Q9EQC5	kin				proteoscore		0.375867
SF1	Q64213	other	PhosphoScore	S80	4.30955
SF1	Q64213	other	PhosphoScore	S82	4.30955
SGK2	Q9QZS5	kin	VIPER		-1.58752
SGK3	Q9ERE3	kin	VIPER		-1.62773
SH3KBP1	Q8R550	other	proteoscore		-0.6943	proteoscore		-0.926833
SIPA1L1	Q8C0T5	other	proteoscore		-0.5176	proteoscore		-1.03463
SKP1	Q9WTX5	other	proteoscore		0.620867
SLC25A4	P48962	other				proteoscore		0.312901
SMAD2	Q62432	tf				proteoscore		-0.641733
SMARCC2	Q6PDG5	other	proteoscore		-0.564899
SNW1	Q9CSN1	tf	proteoscore		1.0851
SP1	O89090	tf				proteoscore		-0.428867
SPP1	P10923	other	proteoscore		1.38643
SRI	Q6P069	other				proteoscore		-0.455166
SRP19	Q9D7A6	other	proteoscore		0.905432
SSU72	Q9CY97	other				proteoscore		-0.330866
ST13	Q99L47	other	proteoscore		0.840001
STAG2	O35638	other	proteoscore		-0.375966
STAT3	P42227	tf	PhosphoScore	S727	-1.13457	proteoscore		-0.776867
STIM1	P70302	other	proteoscore		-0.636533
STK10	O55098	kin	VIPER		-1.72882	VIPER		-2.35346
STK17B	Q8BG48	kin				proteoscore		1.15593
STK25	Q9Z2W1	kin	VIPER		1.74975	VIPER		1.97698
STK4	Q9JI11	kin	VIPER		1.74975	VIPER		1.97698
STUB1	Q9WUD1	other	proteoscore		0.3234
STX4	P70452	other	proteoscore		-0.459366
STXBP2	Q64324	other				proteoscore		-0.424634
SUGT1	Q9CX34	other				proteoscore		0.416833
SUN2	Q8BJS4	other				proteoscore		-0.7508
SYNCRIP	Q7TMK9	other	proteoscore		-0.254767
TAGLN2	Q9WVA4	other	proteoscore		0.815702
TAX1BP1	Q3UKC1	other	proteoscore		0.9636	proteoscore		-1.09237
TCEA1	P10711	other	proteoscore		0.493533
TCEB1	P83940	other	proteoscore		0.365
TFG	Q9Z1A1	other	proteoscore		0.453201
TFRC	Q62351	other	proteoscore		0.669334
TGM2	P21981	other	proteoscore		-0.834435	proteoscore		-1.00033
TLK2	O55047	kin	VIPER		1.74975	VIPER		1.97698
TLN1	P26039	other	PhosphoScore	S425	3.16733	proteoscore		0.433234
TMED5	Q9CXE7	other				proteoscore		0.5823
TNFAIP8	Q921Z5	other	proteoscore		-0.809266
TOP2A	Q01320	other	PhosphoScore	T1245	2.26105	proteoscore		0.725135
TOP2B	Q64511	other	proteoscore		-0.511766	proteoscore		-0.318866
TPD52	Q62393	other				proteoscore		0.428134
TPT1	P63028	other				proteoscore		0.462834
TPX2	A2APB8	other	PhosphoScore	S121	-3.54282	proteoscore		1.8194
TPX2	A2APB8	other	PhosphoScore	S125	-3.54282	proteoscore		1.8194
TRIM28	Q62318	tf				PhosphoScore	S473	-2.03356
TTN	A2ASS6	kin				proteoscore		-1.00455
TUBA1B	P05213	other				proteoscore		0.258466
TUBA4A	P68368	other				proteoscore		0.5868
TUBB5	P99024	other				proteoscore		0.327067
TUBB6	Q922F4	other				proteoscore		1.24263
UBASH3B	Q8BGG7	phos				proteoscore		-0.691266
UBE2I	P63280	other	proteoscore		0.794333
UBE2J1	Q9JJZ4	other				proteoscore		0.658033
UBE2O	Q6ZPJ3	other	proteoscore		0.3489
UBR2	Q6WKZ8	other	proteoscore		0.4807
UHRF1	Q8VDF2	other	proteoscore		1.507
USP15	Q8R5H1	other	proteoscore		0.417367
USP24	B1AY13	other	proteoscore		0.298234
UTP3	Q9JI13	other	proteoscore		0.688001
VASP	P70460	other				proteoscore		0.5746
VCPIP1	Q8CDG3	other				proteoscore		-0.4547
VIM	P20152	other	PhosphoScore	S56	-1.63206	PhosphoScore	S56	-2.42554
VRK1	Q80X41	kin	VIPER		1.73878
VRK3	Q8K3G5	kin				proteoscore		-0.984866
WAC	Q924H7	other				proteoscore		-0.452232
WDHD1	P59328	other				proteoscore		0.6555
XRCC5	P27641	other				proteoscore		-0.441533
YBX1	P62960	other	proteoscore		0.911499
YY1	Q00899	tf				proteoscore		-0.6354
ZFPM1	O35615	tf				proteoscore		-0.910866
ZNF622	Q91VY9	other	proteoscore		0.397267
