# Supplementary material for: Impact of FLT3-ITD location on cytarabine sensitivity in AML: a network-based approach
Source: Leukemia. 2023 Mar 25;37(5):1151–5. doi: 10.1038/s41375-023-01881-5 (PMC10169656; doi:10.1038/s41375-023-01881-5)
Supplement: Supplementary file 5 — Table S4 [file 41375_2023_1881_MOESM5_ESM.xlsx]

## Sheet: JMD GO BP
Table S4
GO BP terms enriched from list of proteins in FLT3 ITD-JMD specific model obtained with gProfiler
GO BP term name	Enrichment Score (-log p-value)	Model proteins
regulation of translation	11.0883	ABCF1,CDK4,CNBP,EIF4EBP1,GIGYF2,MTOR,PML,RPL5,RPS3,RPS6KB2,SYNCRIP,VIM,YBX1,PRKDC,MAPK1,MAPK3,DAPK1,AKT1,KHSRP,ERBB2
regulation of cellular macromolecule biosynthetic process	9.47862	ABCF1,CDK4,CNBP,EIF4EBP1,GIGYF2,MTOR,PML,RPL5,RPS3,RPS6KB2,SYNCRIP,VIM,YBX1,PRKDC,MAPK1,MAPK3,DAPK1,AKT1,KHSRP,ERBB2
protein acetylation	6.70123	CHEK1,MBD3,OGT,PIH1D1,PML,RPS6KA4,RPS6KA5,MAPK3,TAOK1,EP300,BRCA1,SIRT3,PRKAA1
intrinsic apoptotic signaling pathway by p53 class mediator	6.40614	CD44,CHEK2,DDX5,MYC,PML,EP300,PPP2R5C,STK11,RRM2B
response to epidermal growth factor	6.36679	MYC,PDPK1,MAPK1,EGFR,MAPK3,DAB2IP,AKT1,ERBB2
protein stabilization	5.27429	CDC37,CHEK2,HSP90AB1,PIM1,PML,PTGES3,RPL5,STK4,FBXW7,EP300,SMO
regulation of signal transduction by p53 class mediator	5.05603	ATM,ATR,CD44,DDX5,MYC,PML,RPL5,RRM2B
regulation of lipid metabolic process	4.97231	CDK4,LYN,MTOR,NFKB1,PRKCD,SF1,STUB1,SRC,DAB2IP,AKT1,BRCA1,SIRT3,PDK1,PRKAA1
TOR signaling	4.57585	AKT1S1,ATM,EIF4EBP1,MTOR,PIH1D1,RPS6KB2,RPTOR,STK11,PRKAA1
glucose metabolic process	4.53617	MTOR,MYC,OGT,PDHA1,PIK3CA,SRC,AKT1,EP300,STK11,PDK1,PRKAA1
positive regulation of telomerase activity	4.46712	HSP90AB1,MYC,PTGES3,MAPK1,MAPK3,AURKB
regulation of small molecule metabolic process	4.25279	MTOR,MYC,NFKB1,OGT,PLEK,STAT3,SRC,AKT1,EP300,STK11,BRCA1,PDK1,PRKAA1
negative regulation of cellular senescence	4.12973	CDK6,RBL1,YBX1,ABL1,PRKDC
autophagy	4.03015	ATM,CDC37,MTOR,OGT,OPTN,STAT3,STUB1,ABL1,MAPK3,FBXW7,DAPK1,AKT1,STK11,PRKAA1
hexose metabolic process	3.84527	MTOR,MYC,OGT,PDHA1,PIK3CA,SRC,AKT1,EP300,STK11,PDK1,PRKAA1
histone acetylation	3.3187	CHEK1,MBD3,OGT,PIH1D1,RPS6KA4,RPS6KA5,MAPK3,EP300,BRCA1
negative regulation of proteolysis	3.04986	CD44,CSNK2A2,HSP90AB1,OGT,PIH1D1,PML,RPL5,RPS6KA1,TNFAIP8,SRC,CDK5,AKT1
regulation of ubiquitin-protein transferase activity	3.02087	PLK1,RPL5,STUB1,ABL1,FBXW7,AXIN1
regulation of superoxide metabolic process	2.89929	GNAI2,PRKCD,EGFR,AKT1,SYK
G0 to G1 transition	2.84834	MYC,RRM1,DAB2IP,RRM2B
cellular response to hydrogen peroxide	2.77703	CAT,EZH2,PRKCD,RPS3,ABL1,SRC,PRKAA1
regulation of nitric oxide biosynthetic process	2.58326	HSP90AB1,ICAM1,ITGB2,MTOR,AKT1,KHSRP
spindle assembly	2.50997	AURKA,CHEK2,CSNK1D,PLK1,RPS3,TPX2,AURKB
cellular response to tumor necrosis factor	2.48732	NFKB1,RPS3,MAPK1,MAPK3,DAB2IP,AKT1,CHUK,BRCA1,SYK
negative regulation of cell cycle G1/S phase transition	2.44214	EZH2,GIGYF2,PML,RBL1,PRKDC,PPP2R5C
JNK cascade	2.42183	NFKB1,ZNF622,EGFR,DAB2IP,TAOK2,AXIN1,TAOK1,AKT1
canonical Wnt signaling pathway	2.39842	CSNK1D,LRRK1,MYC,NFKB1,STK4,SRC,EGFR,DAB2IP,AXIN1,STK11
intrinsic apoptotic signaling pathway in response to DNA damage by p53 class mediator	2.37542	CD44,CHEK2,PML,EP300,PPP2R5C
negative regulation of cellular protein catabolic process	2.37462	CSNK2A2,HSP90AB1,OGT,PML,RPL5,DAB2IP
heterochromatin assembly	2.37462	DNMT1,EZH2,MBD3,PIK3CA,CDK2,AXIN1
intrinsic apoptotic signaling pathway in response to oxidative stress	2.32471	PML,ZNF622,FBXW7,PDK1,MELK
nucleotide biosynthetic process	2.27183	DCK,MYC,PDHA1,RRM1,STAT3,MAPK1,RRM2B,ACAT1,PDK1
regulation of peptidyl-threonine phosphorylation	2.22694	OGT,PLK1,RPTOR,MAPK1,AXIN1
intracellular receptor signaling pathway	2.19833	DDX5,EZH2,PIM1,PML,PTGES3,STAT3,SRC,EP300,BRCA1
regulation of glycolytic process	2.17977	MYC,OGT,STAT3,EP300,PRKAA1
positive regulation of cysteine-type endopeptidase activity involved in apoptotic process	2.1761	APAF1,MYC,PML,RPS3,PPP2CA,DAPK1,SYK
response to tumor necrosis factor	2.15504	NFKB1,RPS3,MAPK1,MAPK3,DAB2IP,AKT1,CHUK,BRCA1,SYK
myeloid leukocyte activation	2.09826	ATM,LYN,PDPK1,PLSCR1,PRKCD,PTPRE,PTPN6,CBL,SYK
nucleotide metabolic process	2.08937	DCK,MYC,OGT,PDHA1,RRM1,STAT3,MAPK1,EP300,RRM2B,ACAT1,PDK1,PRKAA1
negative regulation of gene expression, epigenetic	2.0634	DNMT1,EZH2,MBD3,PIK3CA,CDK2,AXIN1
positive regulation of miRNA-mediated gene silencing	2.04931	DDX5,NFKB1,STAT3,EGFR
cellular response to extracellular stimulus	1.84198	ITGA4,LYN,MTOR,PIM1,RPTOR,MAPK1,MAPK3,CBL,PRKAA1
protein destabilization	1.83759	PLK1,SRC,PRKDC,FBXW7,EP300
regulation of phosphatidylinositol 3-kinase signaling	1.76324	CAT,EGFR,DAB2IP,PTPN6,CBL,ERBB2
negative regulation of cysteine-type endopeptidase activity involved in apoptotic process	1.76324	CD44,PIH1D1,RPS6KA1,TNFAIP8,SRC,AKT1
cell death in response to oxidative stress	1.71264	PML,ZNF622,ABL1,FBXW7,PDK1,MELK
positive regulation of NF-kappaB transcription factor activity	1.70616	CAT,ICAM1,ITGB2,RPS3,RPS6KA5,STAT3,EP300
negative regulation of cellular amide metabolic process	1.69876	EIF4EBP1,GIGYF2,PML,RPS3,SYNCRIP,YBX1,DAPK1,KHSRP
T cell differentiation	1.69059	CDK6,MTOR,STAT3,ABL1,PRKDC,STK11,VAV1,SYK,ERBB2
positive regulation of cell cycle G1/S phase transition	1.65009	EZH2,RPTOR,RRM1,EGFR,AKT1
cellular response to interleukin-1	1.61468	MYC,NFKB1,RPS6KA4,RPS6KA5,MAPK3,DAB2IP
aromatic compound catabolic process	1.46509	APAF1,ATM,DDX5,GIGYF2,MTOR,SYNCRIP,VIM,YBX1,KHSRP,TET2,ACAT1
cellular response to interleukin-4	1.45531	CDK4,HSP90AB1,MCM2,PML
mRNA catabolic process	1.35073	ATM,DDX5,GIGYF2,MTOR,SYNCRIP,VIM,YBX1,KHSRP
positive regulation of cyclin-dependent protein serine/threonine kinase activity	1.34808	PIM1,SRC,EGFR,AKT1
organelle disassembly	1.30185	CDC37,OGT,OPTN,VRK1,FBXW7,PRKAA1

## Sheet: TKD GO BP
Table S4
GO BP terms enriched from list of proteins in FLT3 ITD-TKD specific model obtained with gProfiler
GO BP term name	Enrichment Score (-log p-value)	Model proteins
regulation of extrinsic apoptotic signaling pathway	6.85302	BID,RUNX3,STK4,BRCA1,CASP8,FYN,GSK3B,LMNA,PTPRC,SRC,GATA1,FGFR1
negative regulation of MAPK cascade	6.28659	ARRB1,GSK3B,ITCH,PBK,PDCD4,PTPRC,ABL1,DAB2IP,PRKCD,AKT1,CSK,PTPN1
regulation of myeloid cell differentiation	6.11902	STAT3,CASP8,GSK3B,HSPA9,INPP5D,ITGB3,KAT7,NME1,ZFPM1,PRKDC,FBXW7,GATA1,RB1
Ras protein signal transduction	5.08177	CCNA2,ARHGEF2,ARRB1,DGKZ,ITGB1,PECAM1,RASGRP2,TRIM28,ABL1,DAB2IP,CDK2,RB1,NOTCH1,CDKN1A
regulation of cyclin-dependent protein serine/threonine kinase activity	4.60968	CCNA2,PIM1,PLK1,CASP3,CCNB1,SRC,AKT1,CDKN1A
mitotic nuclear division	4.04805	ATM,AURKA,CHEK1,PLK1,TPX2,CCNB1,CLASP1,KIF11,KIF22,CHEK2,TTK,RB1
regulation of DNA replication	4.0447	ATR,CCNA2,KAT7,NUCKS1,PCNA,YY1,CDK1,CDK2,FGFR1
regulation of DNA binding	3.16089	NME1,PARP1,SRI,TRIM28,FBXW7,SMO,GATA1,RB1
positive regulation of protein kinase B signaling	3.10765	HSP90AB1,PIK3CA,ITGB1,MAZ,SRC,FERMT2,PTK2,FGFR1
T cell proliferation	2.32979	ITGAL,PRKAR1A,CASP3,CTPS1,FYN,ITCH,PTPRC,ABL1,SYK
regulation of DNA repair	2.30383	CHEK1,BRCA1,KAT7,PARP1,PCNA,TRIM28,YY1,PRKDC
negative regulation of ERK1 and ERK2 cascade	2.00905	ARRB1,PTPRC,ABL1,DAB2IP,CSK,PTPN1
regulation of mitochondrial membrane potential	1.88885	BID,GSK3B,PARP1,SRC,AKT1,PRKCE
regulation of transcription regulatory region DNA binding	1.84361	PARP1,SRI,FBXW7,GATA1,RB1
negative regulation of mitotic nuclear division	1.84361	ATM,CHEK1,PLK1,CCNB1,TTK
regulation of protein localization to cell periphery	1.73577	PLK1,GSK3B,ITGB1,CDK5,AKT1,CSNK2A1,CSK
negative regulation of leukocyte proliferation	1.69257	ATM,PRKAR1A,CASP3,INPP5D,ITCH,BTK
regulation of protein depolymerization	1.69257	PIK3CA,PLEK,TPX2,ARHGEF2,CLASP1,LIMA1
receptor signaling pathway via JAK-STAT	1.69211	STAT3,FYN,JAK1,PECAM1,PTPRC,CDK5,LCK,NOTCH1
positive regulation of extrinsic apoptotic signaling pathway	1.64196	BID,RUNX3,STK4,CASP8,PTPRC
negative regulation of MAP kinase activity	1.60399	GSK3B,PDCD4,DAB2IP,PRKCD,PTPN1
negative regulation of intrinsic apoptotic signaling pathway	1.53688	BID,CD44,TPT1,SRC,AKT1,PTPN1
regulation of mitotic metaphase/anaphase transition	1.49429	ATM,PLK1,CCNB1,TTK,RB1
